# Supplementary material for: Association between vmPFC gray matter volume and smoking initiation in adolescents
Source: Nat Commun. 2023 Aug 15;14:4684. doi: 10.1038/s41467-023-40079-2 (PMC10427673; doi:10.1038/s41467-023-40079-2)
Supplement: Supplementary file 4 — Source Data [file 41467_2023_40079_MOESM4_ESM.xlsx]

## Sheet: Fig 1b
Figure 1b upper				Figure 1b lower
Among BL Smokers	Lifetime Occasions of Smoking at Baseline	Volume in Left vmPFC	Biological Sex (0 = Female, 1 = Male)	Among FU Smokers	Lifetime Occasions of Smoking at Follow-up	Volume in Left vmPFC	Biological Sex (0 = Female, 1 = Male)
	2	0.632628	1		3	0.748321	1
	6	0.505562	1		2	0.556764	0
	1	0.379508	1		3	0.538439	0
	6	0.469607	0		4	0.523881	0
	3	0.515634	0		2	0.615599	0
	1	0.678179	1		6	0.540781	0
	3	0.626505	0		6	0.613899	1
	1	0.338839	0		6	0.549463	0
	1	0.785726	0		5	0.323938	0
	1	0.576258	1		6	0.532944	0
	1	0.582223	1		6	0.551528	0
	2	0.790687	1		1	0.72647	0
	4	0.667347	0		5	0.574072	1
	4	0.504902	1		6	0.61524	0
	1	0.590455	0		6	0.509524	0
	3	0.589419	0		4	0.547923	0
	5	0.533668	1		1	0.644814	1
	4	0.563563	1		4	0.595232	1
	1	0.614071	1		5	0.521397	0
	5	0.65191	0		1	0.531595	0
	1	0.670988	0		4	0.470619	0
	1	0.544528	1		1	0.310834	0
	2	0.755573	1		5	0.611927	0
	6	0.555101	0		3	0.713065	1
	3	0.711385	0		4	0.575963	1
	4	0.45352	1		6	0.632506	1
	5	0.301928	0		6	0.453661	0
	1	0.356576	1		3	0.736618	0
	1	0.552753	0		3	0.406344	0
	2	0.71012	0		6	0.396556	1
	1	0.714978	0		3	0.551234	1
	1	0.615537	0		4	0.58223	0
	1	0.680248	1		1	0.48703	0
	1	0.595349	0		6	0.595122	1
	2	0.448598	1		6	0.532537	0
	1	0.597839	0		6	0.61542	1
	1	0.741761	0		6	0.776842	1
	4	0.533456	0		1	0.66683	0
	1	0.746861	0		6	0.624698	1
	1	0.621253	1		6	0.613652	1
	1	0.663686	1		1	0.614942	0
	3	0.667353	0		2	0.586569	1
	1	0.472199	0		1	0.530792	1
	2	0.374845	0		6	0.586446	0
	1	0.508468	1		1	0.593961	0
	5	0.40055	0		1	0.462671	1
	1	0.554092	1		1	0.486521	0
	3	0.537065	1		6	0.53157	0
	1	0.6607	1		6	0.483318	0
	1	0.670841	0		6	0.565014	0
	4	0.480736	1		1	0.512911	1
	2	0.65976	1		2	0.653761	0
	2	0.518893	1		1	0.629758	0
	1	0.618384	1		4	0.55084	1
	6	0.522929	0		1	0.559887	1
	6	0.379374	1		5	0.561803	0
	3	0.507929	0		1	0.556911	1
	1	0.684499	0		3	0.573305	0
	4	0.528414	0		4	0.555582	0
	3	0.709823	0		6	0.43688	1
	1	0.539551	1		2	0.723783	0
	1	0.441261	1		2	0.505902	0
	1	0.573216	0		1	0.63101	0
	1	0.639691	0		2	0.562595	0
	6	0.602753	0		4	0.508048	0
	1	0.435779	1		6	0.44075	0
	1	0.538134	0		6	0.568307	1
	1	0.675018	1		6	0.475383	1
	5	0.642567	0		3	0.222684	1
	1	0.691785	1		2	0.533565	1
	1	0.58542	0		4	0.567312	1
	5	0.594999	1		4	0.631791	1
	1	0.628098	0		4	0.593377	1
	6	0.503082	0		4	0.569652	0
	5	0.701694	1		1	0.612298	0
	1	0.67599	1		6	0.534222	0
	1	0.639946	0		1	0.552603	1
	4	0.434179	0		6	0.548452	1
	1	0.581509	0		1	0.641429	1
	4	0.631695	1		6	0.569847	1
	2	0.522516	1		3	0.658852	0
	1	0.531073	0		1	0.636455	0
	1	0.751311	0		2	0.597547	1
	1	0.654147	0		2	0.590714	0
	1	0.472162	1		6	0.659362	1
	1	0.747617	0		6	0.508266	1
	1	0.626036	1		3	0.339437	0
	2	0.601111	0		1	0.48992	0
	1	0.699677	0		6	0.59708	1
	6	0.60875	1		2	0.602973	0
	1	0.533724	0		1	0.647796	1
	3	0.636995	1		2	0.541288	0
	6	0.546578	0		2	0.613435	1
	4	0.551591	1		6	0.550213	1
	1	0.642758	0		1	0.643822	0
	1	0.43405	0		2	0.568176	0
	1	0.600642	1		6	0.671563	0
	6	0.623422	0		6	0.690979	1
	4	0.530347	1		2	0.527339	0
	2	0.638944	0		6	0.642223	1
	1	0.564936	0		3	0.607454	0
	1	0.517335	1		4	0.442832	1
	5	0.638303	1		1	0.580789	0
	1	0.542488	1		6	0.641071	0
	6	0.617202	0		6	0.538101	1
	1	0.536367	0		1	0.78163	0
	2	0.761761	1		4	0.523886	1
	1	0.617084	1		6	0.568652	0
	4	0.581347	1		1	0.610003	0
	6	0.579265	1		1	0.729431	1
	1	0.54278	0		1	0.595685	0
	2	0.655191	0		5	0.665701	0
	5	0.509972	1		2	0.475279	1
	5	0.591517	1		6	0.440727	1
	1	0.575225	0		6	0.658046	1
	1	0.580048	0		3	0.609364	1
	1	0.43741	1		6	0.657241	1
	6	0.778555	0		1	0.586274	0
	2	0.490955	0		6	0.4781	1
	1	0.551416	0		2	0.578476	0
	1	0.645339	1		6	0.521154	1
	5	0.519607	1		1	0.721851	0
	3	0.336021	1		5	0.600581	1
	6	0.442328	1		6	0.70776	0
	4	0.4166	1		1	0.535486	0
	1	0.613617	0		6	0.604902	1
	2	0.479885	1		3	0.524884	1
	6	0.589406	0		3	0.672102	0
	2	0.496392	0		2	0.533288	0
	6	0.537838	0		2	0.513372	0
	1	0.512392	0		6	0.58545	1
	1	0.478387	1		1	0.546272	0
	2	0.485436	1		2	0.685436	1
	2	0.448927	0		5	0.593466	1
	3	0.609115	0		1	0.562305	1
	1	0.549464	0		4	0.499132	1
	2	0.498379	0		1	0.606506	1
	1	0.649067	0		2	0.57123	1
	3	0.602929	1		6	0.73548	1
	2	0.578104	0		4	0.603836	0
	1	0.741158	1		1	0.669315	0
	1	0.59021	0		3	0.622678	0
	1	0.680062	0		1	0.761881	1
	1	0.770554	1		4	0.509707	0
	1	0.611401	0		6	0.58848	0
	3	0.444648	1		6	0.491159	0
	4	0.473585	0		1	0.521498	0
	4	0.669321	1		4	0.614538	1
	3	0.498525	0		6	0.396169	1
	1	0.707404	1		6	0.541322	1
	1	0.427116	0		1	0.560741	1
	1	0.511165	0		2	0.694491	0
	4	0.582672	1		1	0.622551	0
	1	0.567903	1		6	0.705809	0
	4	0.567311	1		5	0.323995	1
	1	0.604311	0		4	0.560853	0
	4	0.590088	1		5	0.659125	0
	1	0.680436	0		6	0.585688	0
	1	0.537773	1		6	0.537109	0
	6	0.551431	0		6	0.466478	0
	2	0.471316	0		6	0.624315	1
	3	0.553236	1		1	0.600636	0
	4	0.520001	1		2	0.494817	0
	1	0.545365	0		6	0.61692	1
	3	0.462983	0		1	0.551342	1
	2	0.682956	1		4	0.57251	0
	2	0.496678	1		6	0.585927	1
	5	0.607594	1		3	0.478635	0
	2	0.584493	1		6	0.360271	1
	1	0.651097	1		6	0.518541	1
	1	0.552081	0		5	0.655463	0
	6	0.648094	0		1	0.58462	0
	1	0.34272	0		1	0.516406	1
	2	0.579069	0		6	0.585554	1
	1	0.524885	0		6	0.546529	0
	6	0.648575	1		2	0.390098	0
	6	0.615902	0		2	0.483374	1
	4	0.679179	1		1	0.600895	0
	1	0.681996	1		2	0.60523	0
	1	0.647936	0		6	0.569784	0
	2	0.669892	0		2	0.702369	0
					1	0.566854	1
					1	0.600409	1
					1	0.456693	1
					2	0.664748	0
					6	0.557072	0
					6	0.47957	1
					6	0.617902	1
					2	0.548513	0
					4	0.555	0
					3	0.691333	0
					1	0.419982	0
					6	0.723719	1
					1	0.660316	1
					1	0.513003	1
					1	0.632626	0
					2	0.561774	0
					4	0.536363	1
					1	0.604192	0
					5	0.520887	0
					2	0.718672	0
					6	0.563409	1
					5	0.514872	1
					6	0.601411	0
					1	0.62426	0
					6	0.589163	0
					2	0.533956	1
					1	0.633593	1
					4	0.704175	0
					4	0.651554	1
					4	0.769416	1
					4	0.621008	0
					4	0.562047	0
					6	0.586882	1
					6	0.493888	0
					2	0.616302	0
					5	0.610917	1
					2	0.653763	0
					1	0.757935	0
					6	0.66851	1
					4	0.600484	1
					6	0.586744	1
					1	0.502527	0
					4	0.492631	1
					6	0.604258	1
					6	0.735568	1
					4	0.573822	1
					2	0.398798	0
					2	0.613286	0
					5	0.555866	1
					1	0.588143	1
					5	0.529445	1
					6	0.622414	0
					6	0.605234	0
					1	0.637265	0
					1	0.628517	0
					4	0.602224	1
					4	0.55732	1
					3	0.53908	0
					6	0.626903	1
					6	0.417569	0
					4	0.662997	0
					2	0.690078	0
					5	0.474215	1
					1	0.364215	0
					5	0.430251	0
					6	0.367847	1
					6	0.49566	1
					6	0.495177	1
					2	0.532713	1
					6	0.546383	0
					5	0.627498	0
					6	0.333138	0
					3	0.646681	0
					4	0.652473	0
					1	0.613592	1
					1	0.543925	1
					4	0.739261	0
					6	0.644757	1
					2	0.498527	1
					1	0.758162	1
					4	0.626655	1
					5	0.636946	1
					1	0.577361	1
					3	0.589627	0
					4	0.51801	1
					4	0.487066	0
					2	0.45926	1
					6	0.474193	1
					5	0.496527	1
					6	0.475552	1
					1	0.69957	1
					6	0.619073	1
					1	0.573951	0
					1	0.398371	1
					1	0.557986	1
					5	0.759556	1
					6	0.762661	0
					3	0.537518	0
					2	0.634932	0
					6	0.575533	1
					5	0.676457	0
					1	0.651724	0
					2	0.632809	0
					5	0.509735	1
					4	0.543883	1
					1	0.590559	0
					4	0.585929	0
					6	0.407136	1
					4	0.676654	0
					6	0.625252	1
					6	0.623852	0
					6	0.504891	1
					5	0.608623	1
					3	0.611074	0
					1	0.565554	0
					2	0.497924	0
					6	0.592326	1
					3	0.690557	1
					6	0.584141	1
					1	0.633839	1
					2	0.370267	0
					6	0.655596	0
					5	0.597435	0
					4	0.588432	0
					1	0.701007	0
					6	0.621808	1
					2	0.554996	0
					6	0.470743	1
					4	0.468068	0
					6	0.61604	0
					1	0.732226	0
					2	0.600254	0
					3	0.627517	0
					2	0.455492	0
					6	0.465342	0
					1	0.589069	0
					1	0.463404	1
					1	0.598607	1
					2	0.637999	0
					6	0.65678	1
					1	0.61207	0
					6	0.673626	1
					5	0.562118	1
					4	0.688122	1
					4	0.459581	0
					1	0.404801	1
					4	0.543319	1
					2	0.656904	0
					2	0.640717	1
					4	0.417527	1
					4	0.580188	0
					6	0.649123	1
					1	0.655414	1
					1	0.659167	0
					6	0.673503	0
					5	0.714356	1
					6	0.668952	1
					6	0.447099	1
					3	0.428706	1
					1	0.602766	0
					6	0.597379	0
					6	0.561761	1
					5	0.621762	0
					2	0.603247	1
					6	0.432413	1
					6	0.697681	1
					2	0.680524	0
					1	0.633742	0
					1	0.618633	0
					5	0.582204	1
					1	0.586103	1
					6	0.639963	1
					6	0.696535	1
					6	0.561583	1
					3	0.662699	0
					4	0.648675	0
					4	0.553445	0
					1	0.551082	0
					1	0.566718	0
					1	0.539573	0
					3	0.534346	1
					1	0.654824	0
					1	0.753603	0
					2	0.576876	0
					5	0.625463	1

## Sheet: Fig 2
Figure 2b				Figure 2c
Among FU Smokers	Lifetime Occasions of Smoking at Follow-up	Ratio of Volume Change	Biological Sex (0 = Female, 1 = Male)		Development of L_vmPFC from 19 to 23 y in Con Group	Development of L_vmPFC from 19 to 23 y in FU-S Group	Development of R_vmPFC from 19 to 23 y in Con Group	Development of R_vmPFC from 19 to 23 y in FU-S Group	Biological Sex in Con (0 = Female, 1 = Male)	Biological Sex in FU-S (0 = Female, 1 = Male)
	3	-0.00732746	1		-0.0043424	-0.00254959	-0.000939557	-0.00205392	0	1
	2	-0.00243415	0		-0.00219558	0.00182043	-0.000847376	0.00207281	0	0
	3	-0.00499776	0		0.00010944	-0.00106092	0.00161883	-0.000577389	1	0
	4	-0.00580256	0		-0.00202543	-0.00218499	-0.000960223	-0.0021906	1	1
	2	-0.00419092	0		-0.000639555	-0.00213998	-0.000312106	-0.00298006	0	0
	6	-0.00733534	0		-0.00195082	9.16135e-06	-0.000795517	2.22763e-05	1	0
	6	-0.00242496	1		-0.00241995	-0.00390272	-0.00211352	-0.00544107	0	0
	6	-0.00692353	0		-0.0075861	-0.0036743	-0.00359109	-0.00483712	0	0
	5	-0.00278624	0		-0.00189532	-0.00237305	-0.00173528	-0.00294362	0	0
	6	-0.00352163	0		-0.00240516	-0.000431838	-0.00133392	-0.00242212	0	1
	6	-0.00775893	0		-0.00436229	-0.00413547	-0.00175842	-0.00421579	1	0
	1	-0.00426565	0		-0.00236043	0.00134637	-0.00113024	0.000623838	1	0
	5	-0.00317885	1		-0.00164569	-0.00727876	-0.00185131	-0.00255944	0	0
	6	-0.00253938	0		-0.00252461	-0.00548375	-0.00227229	-0.00277903	0	1
	6	-0.00334436	0		0.00012328	0.00166274	0.00107077	0.0018357	1	1
	4	-0.00187376	0		-0.00215404	-0.000990432	-0.000641179	-0.000726964	1	0
	1	-0.00329128	1		-0.00440299	-0.00433489	-0.00154799	-0.00470249	0	0
	4	-0.00400656	1		-0.00109627	-0.00568275	-0.0015221	-0.00429872	1	0
	5	-0.00540691	0		-0.00431823	-0.00329399	-0.00496409	-0.00334952	1	0
	1	-0.00506942	0		-0.00253819	7.40132e-05	-0.000630857	0.000150757	1	1
	4	-0.00325677	0		-0.00356729	-0.000694057	-0.00245062	-0.000415907	1	0
	1	-0.00126974	0		-0.00695059	-0.00311907	-0.00533989	-0.00273682	1	0
	5	-0.0067369	0		-0.00145923	-0.00315398	-0.000602518	-0.00634246	1	1
	3	-0.00186934	1		-0.00133318	-0.00064893	-0.002596	-0.00118661	0	1
	4	-0.0057532	1		-0.00757487	-0.00284463	-0.00147415	-0.00226319	1	0
	6	-0.0083186	1		-0.00988942	-0.000176321	-0.00552765	-0.000467917	0	1
	6	-0.00399803	0		-0.00092018	-0.00311815	-0.000957271	-0.00245346	1	1
	3	-0.00218861	0		-0.000419206	-0.00345549	0.000532259	-0.00830309	0	0
	3	-0.00581772	0		-0.000821247	-0.00399347	-0.00113459	-0.00376117	0	1
	6	-0.00413647	1		-0.00571259	-0.000537494	-0.00318983	-0.000682445	0	1
	3	-0.00394534	1		0.000624011	-0.00053815	0.00103545	-0.00121576	0	1
	4	-0.00583697	0		-0.00563863	-0.00131188	-0.00715304	-0.00098511	1	1
	1	-0.00333206	0		-0.00129852	-0.00230525	-0.00101476	-0.00335225	0	0
	6	-0.00677059	1		-0.00482123	-0.0042729	-0.00193531	-0.00339945	0	0
	6	-0.00300541	0		-0.00363021	-0.00269735	-0.00341984	-0.0017625	0	1
	6	0.000590495	1		-0.00103761	-0.000946418	-0.000603238	0.00037608	0	0
	6	-0.00615177	1		-0.000665731	0.000400294	-0.000538888	0.00106585	0	0
	1	-0.00375545	0		-0.00441998	-0.00527529	-0.00234207	-0.0029564	1	0
	6	-0.000463581	1		-0.0014981	-0.000419811	-0.000458055	-0.000266129	1	0
	6	-0.00527403	1		-0.00412262	-0.00609022	-0.00151227	-0.00621379	0	0
	1	-0.00421785	0		-0.00186291	-0.00505024	-0.00133067	-0.0052188	1	0
	2	-0.00309785	1		-0.00856983	-0.00396766	-0.00526328	-0.0067307	1	1
	1	-0.00131324	1		-0.00827709	-0.00560109	-0.00503763	-0.00652273	0	1
	6	-0.00396201	0		-0.00239806	-0.00148218	-0.0013022	-0.000881363	0	1
	1	-0.00338762	0		-0.00110266	-0.00362934	-0.000629889	-0.00175944	0	0
	1	0.000134445	1		0.000727419	0.0010913	0.00174898	-0.000137151	1	0
	1	-0.00385389	0		-0.000704872	-0.000506472	0.000144445	0.000185388	0	0
	6	-0.00355077	0		-0.00200022	-0.00649195	-0.00115347	-0.00726936	0	0
	6	-0.00195404	0		-0.0033667	-0.00471887	-0.0024893	-0.00300721	1	0
	6	-0.00643743	0		-0.00571076	-0.000282894	-0.00634465	-0.000586514	0	0
	1	-0.000963708	1		-0.00393346	-0.00062402	-0.00242502	-0.000857177	0	0
	2	-0.00293503	0		-0.00172727	0.000467201	-0.00168743	-0.00036845	1	0
	1	-0.00523312	0		-0.00375368	-0.00496878	-0.00268705	-0.00293234	0	1
	4	-0.00331053	1		-0.00175791	-0.00348568	-0.000601826	-0.000554904	0	1
	1	-0.00701755	1		-0.00489475	-0.0060423	-0.00426802	-0.00627486	0	1
	5	-0.0030383	0		-0.00199138	-0.00366926	-0.000734364	-0.00389455	0	1
	1	-0.000933245	1		-0.00224018	-6.01273e-07	0.000427276	-0.00111202	1	1
	3	-0.00442276	0		-0.00279399	-0.00394875	-0.00288718	-0.00420569	0	1
	4	-0.00582983	0		-0.000421539	-0.000473763	-5.91805e-05	-9.67101e-06	0	1
	6	-0.00145408	1		-0.00391596	-0.00209589	-0.00413595	-0.00193743	1	0
	2	-0.004181	0		-0.00103867	-0.00129888	0.00101688	-0.00117889	1	0
	2	-0.00386171	0		-0.00641507	0.000312614	-0.00197975	-0.000383305	1	1
	1	-0.00145543	0		-0.000182211	-0.00320853	-0.000431611	-0.00201038	1	1
	2	-0.00290672	0		0.000547299	-0.0011282	0.000553992	-0.00150517	0	0
	4	-0.0017723	0		-0.00257683	-0.00219759	-0.000704612	-0.00139891	0	0
	6	-0.00140117	0		-0.000789528	-0.00246127	-0.000171452	-0.00131049	0	1
	6	-0.00613976	1		-0.00137344	-0.00134999	-0.00130579	-0.000936344	1	0
	6	-0.00510072	1		-0.000814689	-0.00104912	0.000175708	-0.00103331	1	1
	3	-0.00392219	1		-0.000702398	-0.00176015	-0.000693578	-0.000884749	0	1
	2	-0.00132213	1		-0.00081123	-0.00462199	-0.000900812	-0.00274843	0	0
	4	-0.00158379	1		-1.29833e-05	-0.00739894	-0.000188205	-0.00538294	0	0
	4	-0.00343003	1		-0.00029056	-0.000503999	0.000608622	0.000179974	0	1
	4	-0.00233737	1		-0.000609271	-0.00111357	-0.000145153	-0.0017088	1	0
	4	-0.00467564	0		-0.00509121	-0.00125771	-0.0023891	-0.00155438	0	1
	1	-0.0116871	0		-0.00649045	-0.0037533	-0.0052274	-0.00131077	1	0
	6	-0.00588567	0		-0.00404271	-0.000246909	-0.00168541	0.000591525	0	0
	1	-0.00202913	1		-0.00138974	-0.00290884	-0.000699335	-0.00191004	0	0
	6	-0.00390563	1		-0.00590736	-0.000762104	-0.00638341	-0.00150537	0	0
	1	-0.00482934	1		-0.00481683	-0.000631947	-0.00467573	0.000359981	0	1
	6	-0.00283326	1		-0.0015729	-0.00254513	-0.000516325	-0.0017153	1	0
	3	-0.00381587	0		0.00104383	-0.00246074	0.00226512	-0.00197922	1	1
	1	-0.00522127	0		-0.000594667	-0.00315078	-0.000420833	-0.00490359	1	0
	2	-0.00147743	1		-0.00104897	-0.00182359	-0.00119349	-0.000784516	0	1
	2	-0.0024433	0		-0.000598415	-0.00188652	-0.000509979	-0.00122857	1	0
	6	-0.00612741	1		0.000452041	-0.00118084	-0.000701809	-0.00119044	1	1
	6	-0.00444075	1		-0.0012309	-0.00174589	-0.000997305	0.000672012	1	0
	3	-0.00460602	0		-0.00372912	-0.00542308	-0.00158847	-0.00599958	0	0
	1	-0.00293511	0		-0.00327544	-0.00302062	-0.00153512	-0.00106051	0	0
	6	-0.00459926	1		-0.00234084	-0.00319926	-0.00157393	-0.00105236	1	1
	2	-0.00825706	0		-0.00446252	-5.02905e-05	-0.00501096	-0.000652559	1	1
	1	-0.00270754	1		-0.0030878	-0.00069911	-0.00491571	-0.000780545	1	1
	2	-0.00417942	0		-0.00172036	-0.00417625	-0.0018468	-0.00211277	0	1
	2	-0.00161533	1		-0.00284982	-0.00239234	-0.00118353	-0.000697131	0	1
	6	-0.00180566	1		-0.00050687	-0.00184585	0.000818346	-0.00142549	0	0
	1	-0.000927247	0		4.39978e-05	-0.00106848	-0.000322576	-0.00145865	1	1
	2	-0.00231185	0		-0.00538908	-0.0010217	-0.00385016	-0.00103288	0	0
	6	-0.00397302	0		-0.000380117	-0.00141872	-0.000318101	-0.00190969	1	1
	6	-0.000871276	1		-0.00472511	-0.000546537	-0.00422698	-0.000733312	0	1
	2	-0.00485469	0		-0.00264815	-0.00167452	-0.00140316	-0.000956091	0	0
	6	-0.00487257	1		-0.00416448	-0.00190873	-0.00196996	-0.00144043	1	0
	3	-0.00132704	0		-0.00152219	0.000747066	-0.000793038	0.00112208	1	1
	4	-0.00186993	1		-0.00422672	-0.00208105	-0.00102325	-0.00101842	0	1
	1	-0.00375339	0		-0.0028215	-0.00647493	-0.000648678	-0.00673664	0	0
	6	-0.00548899	0		-0.00233856	-0.00108068	0.000108006	-0.000600726	0	0
	6	-0.00336269	1		-0.00298807	-0.00195122	-0.00226065	-0.000717653	1	0
	1	-0.0041999	0		-0.00271251	-0.00339263	-0.00230467	-0.00277842	1	1
	4	-0.00438181	1		5.81797e-05	-9.2052e-05	0.000425098	-0.000550066	1	0
	6	-0.00424429	0		0.000409515	0.000255969	0.00104395	-0.000897484	1	1
	1	-0.00487146	0		-0.00580286	-0.00430848	-0.00183784	-0.00216536	0	1
	1	-0.00299404	1		-0.000222397	0.000788372	0.000381994	0.000261981	0	1
	1	-0.000637019	0		0.00172918	-0.000785589	0.00185278	-0.000958227	1	1
	5	-0.0079095	0		-0.00278262	-0.00434501	-0.00212985	-0.00361886	0	1
	2	-0.00204967	1		-0.00408215	-0.00584281	-0.00484181	-0.00659931	0	0
	6	-0.00278849	1		-0.00314878	-0.00229065	-0.00182357	-0.00575039	1	0
	6	-0.0050552	1		-0.00355117	-0.00110791	-0.0036962	-0.00166327	1	0
	3	-0.0036934	1		-0.00551189	-0.000963715	-0.0047874	-0.00156631	1	1
	6	-0.00293957	1		-0.00510149	-0.00252035	-0.00154688	-0.00208361	0	0
	1	-0.00415508	0		-0.000634562	0.00102256	-0.000581937	-3.81736e-06	0	0
	6	-0.00308639	1		-0.00249722	0.00082752	-0.000776133	0.000405958	1	0
	2	-0.00504581	0		8.25946e-05	-0.00683803	-0.000281299	-0.00562383	0	0
	6	-0.00857717	1		-0.00231382	-0.00363102	-0.000971615	-0.00284173	1	1
	1	-0.00499745	0		-0.000649863	-0.00291614	1.05433e-06	-0.00124741	0	1
	5	-0.00261394	1		0.0016098	-0.00592583	0.00229114	-0.00333844	0	1
	6	-0.00507224	0		-0.00661583	-0.0024333	-0.00567292	-0.00288552	0	1
	1	-0.00417017	0		-0.00413696	-0.00566894	-0.000798022	-0.00867079	1	0
	6	-0.00179388	1		-0.00156328	-0.00208569	-0.00204506	-0.000793681	0	0
	3	-0.00105102	1		-0.00141741	-0.00375086	-0.0023424	-0.00140623	0	1
	3	-0.00539425	0		-0.00302946	-0.00126085	-0.00343094	-0.00101116	1	0
	2	-0.00288205	0		-0.00421159	-0.00122304	-0.0026757	-0.00113171	0	0
	2	-0.00408598	0		-0.00705374	-0.00142169	-0.00147123	-0.00186931	1	0
	6	-0.00317836	1		-0.00182676	-0.00153893	-0.00215635	-0.00120254	0	0
	1	-0.00545175	0		0.000710905	-0.000567421	0.00101673	-0.000898667	0	1
	2	-0.00156385	1		-0.00235272	-0.00605373	-0.00111173	-0.00645897	1	0
	5	-0.001288	1		-0.0063781	-0.00181517	-0.00444405	-0.00195947	1	1
	1	-0.0031804	1		-0.00473524	-0.00181146	-0.00665605	-0.0014728	0	0
	4	-0.0034606	1		-0.00607979	-0.000240222	-0.00632715	-0.000631233	0	1
	1	-0.000875953	1		-0.00135115	-0.00143372	-0.00241846	-0.000903794	0	0
	2	-0.00483225	1		-0.000771071	-0.00307662	0.00152582	-0.00171939	0	1
	6	-0.000826665	1		-0.000824721	0.000486508	-0.00113394	-4.77366e-05	0	1
	4	-0.00585408	0		-0.000336655	-0.000362869	-0.000463479	-0.000983215	0	0
	1	-0.0051566	0		-0.00106435	-0.000946318	-0.000363748	0.000519698	0	1
	3	-0.00524301	0		-0.000855788	-0.00572448	-0.0015035	-0.00647564	1	0
	1	-0.00424017	1		-0.00108408	-0.00114312	-0.00241218	-0.000880743	1	0
	4	-0.00762726	0		-0.000995617	-0.0080352	-0.00119699	-0.00713398	0	0
	6	-0.00777777	0		0.000285601	-0.0041425	0.000709665	-0.00276938	0	0
	6	-0.00361203	0		-0.00362604	-0.000530301	-0.00520503	-0.000598216	0	0
	1	-0.00113302	0		6.94206e-05	-0.00443989	0.00034168	-0.000908798	1	0
	4	-0.00519835	1		-0.000833074	-0.00746903	-0.000388885	-0.00342859	1	1
	6	-0.00514415	1		-0.00347674	-0.00463346	-0.00271555	-0.000451308	0	1
	6	-0.00436241	1		-0.00170321	-0.00400306	-0.00100878	-0.00409184	0	1
	1	-0.000773489	1		-0.000402386	6.68934e-05	0.000250335	0.000111296	1	0
	2	-0.00672026	0		-0.000201981	-0.00148702	-0.000174523	-0.000810735	0	0
	1	-0.00517069	0		-0.000878266	-0.000509043	-0.00186007	-8.937e-05	0	1
	6	-0.00565914	0		-0.000239587	-0.0013063	-0.00172618	-0.000262195	0	0
	5	-0.00156092	1		-0.00192212	0.00127476	-0.00100222	-0.000930373	1	0
	4	-0.00532992	0		-0.00642686	-0.000959902	-0.00421909	4.27321e-05	0	0
	5	-0.00730585	0		-0.000727166	-0.000687609	-0.000880047	-0.00110514	0	1
	6	-0.00388327	0		-0.00106674	-0.000885688	6.68024e-05	2.54028e-05	0	1
	6	-0.00217901	0		-0.00165841	0.00025732	-0.00191039	0.00145112	0	1
	6	-0.00418777	0		-0.00756643	-0.00186474	-0.00513981	-0.00190876	1	0
	6	-0.00266352	1		-0.00706612	-0.000696635	-0.0060559	-0.00130052	0	0
	1	-0.00423486	0		-0.000398647	-0.00780428	-0.00042738	-0.00524555	0	1
	2	-0.00474356	0		-0.0011248	-0.0074379	-0.00103396	-0.00718855	0	0
	6	-0.00369203	1		-0.00507661	-0.00134472	-0.00141239	-0.00158132	0	0
	1	-0.00356239	1		0.000333626	0.000107236	-0.00193894	0.000115068	0	0
	4	-0.00540333	0		-4.91428e-05	-0.0061351	0.000949098	-0.00330934	0	1
	6	-0.00561108	1		-0.00193131	-0.0011819	-0.00131473	-0.0014387	0	0
	3	-0.00347675	0		-0.0001553	-0.000911807	0.00131663	0.00162395	1	0
	6	-0.0023959	1		-0.000697387	-0.000530907	-0.000633827	0.00101834	0	1
	6	-0.0074565	1		-0.00167692	-0.00209557	-0.00204267	-0.000839913	0	0
	5	-0.00547278	0		-0.00207973	-0.000161149	-0.000801594	-0.000199042	0	1
	1	-0.00509133	0		-0.0013168	0.000382467	-1.48297e-07	-0.000487362	0	1
	1	-0.00266984	1		-0.00176495	-0.00271114	-0.000624619	-0.00113586	1	0
	6	-0.00376377	1		-0.000395085	-0.00513153	-0.000926881	-0.0021565	1	0
	6	-0.0045213	0		0.00132474	-0.00513343	0.000269774	-0.00381331	1	1
	2	-0.00247221	0		-0.00442743	-0.00656052	-0.00532088	-0.00575211	1	0
	2	-0.00352192	1		-0.00226898	-0.00449662	-0.000605995	-0.00363347	1	0
	1	-0.00130852	0		-0.00572405	-0.00167514	-0.00267659	-0.00202407	0	0
	2	-0.00196991	0		-0.00159623	-0.00191659	-0.00147034	-0.000929608	1	0
	6	-0.00788289	0		-0.004684	-0.00220702	-0.00359415	-0.00276408	0	1
	2	-0.00312966	0		-0.000486545	-0.00151793	0.00166523	-0.000892783	0	1
	1	-0.00579923	1		-0.00493007	-0.00374839	-0.00154987	-0.00134102	0	0
	1	-0.00329189	1		-0.002225	0.000103886	-0.00101405	-0.000101071	0	1
	1	-0.001797	1		-0.00457737	-0.00434968	-0.00512162	-0.00320244	1	1
	2	-0.00520196	0		0.0015884	0.000841052	0.00206938	0.00137065	0	1
	6	-0.00659163	0		-0.00204521	-0.00136937	-0.00222671	-0.00129645	1	0
	6	-0.00451197	1		-0.00335379	-0.00530605	-0.00294186	-0.00371441	0	0
	6	-0.00392823	1		-0.00330919	-0.000908649	-0.00270399	-0.000995231	0	1
	2	-0.00388953	0		-0.00212476	-0.00332635	-0.00153855	-0.00222576	1	1
	4	-0.00497611	0		0.000730584	-0.00263738	0.00117215	-0.0035799	0	0
	3	-0.00373448	0		-0.00553864	-0.00181629	-0.00383354	-0.00155569	1	0
	1	-0.00291266	0		-0.00151703	-0.00608971	-0.00136598	-0.00553208	0	0
	6	-0.00302463	1		-0.001523	-0.00216055	-0.00237441	-0.0015538	1	0
	1	-0.00595044	1		-0.00234172	-0.0010972	-0.00152893	-0.000966497	1	1
	1	-0.00064335	1		0.000795302	-0.00136644	0.000528739	-0.000658083	0	1
	1	-0.00334709	0		-0.0015466	0.0037511	-0.000434122	0.0035164	0	0
	2	-0.00693854	0		-0.000971624	-0.00159344	-0.000635406	-0.00165032	0	1
	4	-0.000840525	1		-0.00134886	-0.00727852	-0.00115362	-0.00655615	1	0
	1	-0.00346844	0		-0.00472278	-0.00049658	-0.00255034	-0.00027192	0	1
	5	-0.00293647	0		-0.0024924	-0.00231107	-0.00232525	-0.00322394	1	0
	2	-0.00484007	0		-0.000710228	-0.00291913	-0.000398476	-0.00623648	1	0
	6	-0.00195996	1		-0.000322325	-0.00163694	-0.00118439	-0.00153264	0	1
	5	-0.00427792	1			-0.00111185		-0.00147499		1
	6	-0.00495425	0			-0.00335236		-0.00288028		1
	1	-0.00319066	0			-0.00506684		-0.00427536		1
	6	-0.00611175	0			-0.0038279		-0.00118011		0
	2	-0.00155534	1			4.06825e-05		-0.00190109		0
	1	-0.000643903	1			-0.00129494		-0.00101324		0
	4	-0.0102256	0			-6.92034e-05		-0.00059646		0
	4	-0.00330312	1			-0.00153979		-0.00197271		0
	4	-0.000486411	1			-6.59354e-05		-0.000176925		1
	4	-0.00588839	0			-0.00339079		-0.00582068		0
	4	-0.0035305	0			0.00186674		0.000729428		1
	6	-0.00370029	1			-0.00551036		-0.00358405		1
	6	-0.00565557	0			-0.00140152		-0.000853203		1
	2	-0.00316	0			-0.00228172		-0.00309294		1
	5	-0.00232619	1			-0.00228409		-0.00124345		1
	2	-0.00456945	0			-0.00148538		-0.00218215		0
	1	-0.00328746	0			-0.000234226		-0.00102861		1
	6	-0.00501836	1			-0.00385597		-0.00716928		1
	4	-0.00495205	1			-0.00208329		-0.001899		1
	6	-0.000862063	1			-0.00423133		-0.00327366		1
	1	-0.00307043	0			-3.69024e-05		0.000211065		1
	4	0.000812063	1			-0.000805848		0.000170199		1
	6	-0.00418953	1			-0.000985426		-0.000121145		1
	6	-0.00357876	1			-0.00773381		-0.00612916		1
	4	-0.00188703	1			-0.000167844		-0.00121014		0
	2	-0.00356071	0			0.00038515		-0.000891347		0
	2	-0.00372458	0			-0.00313851		-0.0023256		0
	5	-0.00198234	1			-0.00201702		-0.00363689		1
	1	-0.00311735	1			-0.00207491		-0.00225234		0
	5	-0.00386615	1			-0.00641437		-0.00727866		0
	6	-0.00345179	0			-0.00129617		-0.0016587		1
	6	-0.0071647	0			-0.00727953		-0.00498501		0
	1	-0.0018846	0			0.000228801		1.83763e-05		0
	1	-0.00296531	0			-0.00365763		-0.00117982		0
	4	-0.00322263	1			-0.00310714		-0.00247346		0
	4	-0.00437945	1			-0.0041888		-0.00518185		1
	3	-0.0017766	0			-0.00245878		-0.00163626		1
	6	-0.00390725	1			-0.00176281		-0.00169768		0
	6	-0.004616	0			-0.000637186		-0.000856245		0
	4	-0.00593301	0			-0.0030887		-0.00299956		1
	2	-0.00787267	0			-0.00622881		-0.00664295		0
	5	-0.000963078	1			-0.00182514		-0.00160259		0
	1	-0.00564748	0			-0.000410028		-0.000717553		0
	5	-0.00194004	0
	6	-0.00168718	1
	6	-0.00244397	1
	6	-0.00231436	1
	2	-0.00229364	1
	6	-0.00451278	0
	5	-0.00500579	0
	6	-0.00433162	0
	3	-0.00618525	0
	4	-0.00446775	0
	1	-0.00225173	1
	1	-0.00242483	1
	4	-0.00380806	0
	6	-0.00307372	1
	2	-0.00447961	1
	1	-0.00277481	1
	4	-0.00390417	1
	5	-0.00558641	1
	1	-0.00306623	1
	3	-0.00522919	0
	4	-0.00099076	1
	4	-0.0034852	0
	2	-0.00384258	1
	6	-0.00153486	1
	5	-0.000235901	1
	6	-0.00131139	1
	1	-0.00133143	1
	6	-0.00273719	1
	1	-0.00421293	0
	1	-0.00341936	1
	1	-0.00257186	1
	5	-0.00594006	1
	6	-0.00480755	0
	3	-0.00687023	0
	2	-0.00587974	0
	6	-0.00266921	1
	5	-0.00285493	0
	1	-0.0030013	0
	2	-0.00292189	0
	5	-0.00255384	1
	4	-0.00404301	1
	1	-0.00127876	0
	4	-0.003379	0
	6	-0.00262356	1
	4	-0.0057442	0
	6	-0.00108289	1
	6	-0.00664879	0
	6	-0.00800712	1
	5	-0.00140366	1
	3	-0.00192613	0
	1	-0.00365255	0
	2	-0.00252296	0
	6	-0.00367611	1
	3	-0.00287385	1
	6	-0.00295443	1
	1	-0.00421637	1
	2	-0.00449748	0
	6	-0.00387088	0
	5	-0.0088076	0
	4	-0.00716084	0
	1	-0.00424511	0
	6	-0.00817978	1
	2	-0.00543512	0
	6	-0.00265	1
	4	-0.00530753	0
	6	-0.00500153	0
	1	-0.00378396	0
	2	-0.00936127	0
	3	-0.00365766	0
	2	0.00116935	0
	6	-0.00266359	0
	1	-0.00843606	0
	1	-0.000499773	1
	1	-0.0031561	1
	2	-0.00353762	0
	6	-0.000972014	1
	1	-0.0026643	0
	6	-0.00440567	1
	5	-0.00367953	1
	4	-0.0034506	1
	4	-0.00534693	0
	1	0.000889474	1
	4	-0.00653713	1
	2	-0.0038179	0
	2	-0.0045267	1
	4	-0.000947824	1
	4	-0.00502214	0
	6	-0.00515845	1
	1	-0.00183078	1
	1	-0.00492062	0
	6	-0.0043225	0
	5	-0.00424061	1
	6	-0.0031897	1
	6	-0.00289021	1
	3	-0.0018025	1
	1	-0.00452137	0
	6	-0.00347688	0
	6	-0.00446646	1
	5	-0.0034352	0
	2	-0.00297841	1
	6	-0.00601627	1
	6	-0.00248317	1
	2	-0.00398701	0
	1	-0.00645783	0
	1	-0.00361934	0
	5	-0.00282494	1
	1	-0.00118929	1
	6	-0.00140719	1
	6	-0.00202862	1
	6	-0.00407401	1
	3	-0.00281942	0
	4	-0.00594942	0
	4	-0.00651054	0
	1	-0.00290462	0
	1	-0.00624906	0
	1	-0.00309571	0
	3	-0.003258	1
	1	-0.0035422	0
	1	-0.00641958	0
	2	-0.0016447	0
	5	-0.00360224	1

## Sheet: Fig 3
Figure 3a				Figure 3b
Cross-lag analysis		β	p	ABCD Study	Rule-breaking Scores at Baseline	Volume in Left vmPFC at Baseline Year	Biological Sex (0 = Female, 1 = Male)	Rule-breaking Scores at Follow-up	Volume in Left vmPFC at Baseline Year	Biological Sex (0 = Female, 1 = Male)
	Baseline L_vmPFC to Follow-up L_vmpFC	0.724	0		52	0.581775	0	52	0.581775	0
	Baseline Rule breaking to Follow-up Rule breaking	0.49	0		52	0.722054	0	50	0.722054	0
	Baseline Smoking to Follow-up Smoking	0.402	0		53	0.673013	1	50	0.673013	1
	Baseline L_vmPFC to Baseline Rule breaking	-0.087	0.014		50	0.619416	1	50	0.619416	1
	Baseline Rule breaking to Baseline Smoking	0.144	0.0001		50	0.692044	0	55	0.692044	0
	Follow-up L_vmPFC to Follow-up Rule breaking	-0.085	0.017		52	0.706623	0	50	0.706623	0
	Follow-up Rule breaking to Follow-up Smoking	0.142	1.67649e-07		50	0.67951	0	50	0.67951	0
	Baseline L_vmPFC to Follow-up Rule breaking	-0.076	0.02		50	0.556199	0	50	0.556199	0
	Baseline Rule breaking to Follow-up L_vmPFC	-0.024	0.34		50	0.53647	1	50	0.53647	1
	Baseline L_vmPFC to Follow-up Smoking	-0.081	0.012		50	0.742036	1	51	0.742036	1
	Baseline Smoking to Follow-up L_vmPFC	-0.024	0.338		50	0.524204	0	50	0.524204	0
	Baseline Rule breaking to Follow-up Smoking	0.106	0.001		50	0.665477	1	50	0.665477	1
	Baseline Smoking to Follow-up Rule breaking	0.012	0.694		51	0.571032	1	51	0.571032	1
					50	0.613727	1	50	0.613727	1
Figure 3d					51	0.568685	1	51	0.568685	1
		Mean	Standard Error		51	0.722935	1	50	0.722935	1
	Baseline Rule breaking Score in IMAGEN project	21.6711	0.115634		55	0.76471	0	59	0.76471	0
	Follow-up breaking Score in IMAGEN project	22.1466	0.231858		55	0.452893	0	63	0.452893	0
	Baseline Rule breaking Score in ABCD study	52.2013	0.0725041		50	0.614205	1	50	0.614205	1
	Follow-up breaking Score in ABCD study	52.6924	0.183725		50	0.581896	1	50	0.581896	1
					50	0.561455	0	50	0.561455	0
					53	0.697131	1	51	0.697131	1
					50	0.654314	1	50	0.654314	1
					50	0.82314	0	50	0.82314	0
					50	0.631721	0	50	0.631721	0
					55	0.511597	0	59	0.511597	0
					50	0.522808	0	50	0.522808	0
					57	0.743927	1	57	0.743927	1
					68	0.608174	0	55	0.608174	0
					51	0.170929	1	50	0.170929	1
					52	0.573014	0	50	0.573014	0
					53	0.769609	1	51	0.769609	1
					50	0.617093	0	52	0.617093	0
					50	0.700752	0	50	0.700752	0
					50	0.59908	1	50	0.59908	1
					52	0.672721	0	50	0.672721	0
					50	0.552689	0	50	0.552689	0
					50	0.668946	0	50	0.668946	0
					50	0.597422	0	77	0.643796	1
					60	0.643796	1	50	0.59574	0
					50	0.59574	0	50	0.719602	1
					50	0.719602	1	50	0.683913	1
					50	0.683913	1	50	0.620958	1
					50	0.620958	1	50	0.712995	1
					50	0.712995	1	55	0.729017	0
					50	0.729017	0	50	0.613243	1
					50	0.613243	1	53	0.633826	1
					57	0.633826	1	50	0.628062	1
					51	0.4111	1	50	0.386063	0
					50	0.628062	1	52	0.591855	0
					59	0.386063	0	51	0.66174	1
					55	0.591855	0	50	0.647765	1
					50	0.66174	1	50	0.529801	1
					50	0.647765	1	50	0.231523	0
					50	0.529801	1	50	0.608036	0
					50	0.231523	0	50	0.744315	1
					50	0.608036	0	53	0.563499	1
					50	0.744315	1	52	0.669759	1
					50	0.563499	1	50	0.646701	0
					60	0.669759	1	50	0.743794	1
					55	0.646701	0	52	0.60892	0
					50	0.743794	1	65	0.688189	0
					68	0.60892	0	50	0.620115	0
					66	0.688189	0	50	0.718171	1
					52	0.620115	0	50	0.647024	0
					50	0.718171	1	50	0.568349	1
					50	0.647024	0	57	0.588833	1
					50	0.568349	1	52	0.493435	0
					51	0.588833	1	63	0.664989	0
					50	0.493435	0	51	0.687497	1
					52	0.664989	0	51	0.732502	1
					53	0.687497	1	55	0.439596	0
					51	0.732502	1	50	0.597135	1
					50	0.439596	0	57	0.758831	1
					50	0.597135	1	50	0.605291	1
					53	0.758831	1	63	0.547269	0
					50	0.605291	1	50	0.534384	0
					66	0.547269	0	52	0.695267	0
					50	0.534384	0	51	0.618225	1
					52	0.695267	0	55	0.538363	0
					57	0.618225	1	50	0.310525	0
					59	0.538363	0	51	0.671529	1
					50	0.310525	0	50	0.632162	1
					51	0.671529	1	50	0.610049	0
					51	0.632162	1	52	0.711406	0
					50	0.610049	0	53	0.620898	1
					50	0.711406	0	50	0.638517	0
					50	0.620898	1	59	0.619409	0
					50	0.638517	0	66	0.626559	0
					63	0.619409	0	50	0.644894	0
					70	0.626559	0	50	0.708566	0
					52	0.644894	0	50	0.587978	0
					50	0.708566	0	50	0.599212	0
					55	0.587978	0	50	0.642524	1
					50	0.599212	0	50	0.610544	1
					50	0.642524	1	50	0.739528	0
					51	0.610544	1	50	0.579839	0
					50	0.739528	0	50	0.834868	0
					50	0.579839	0	50	0.712579	1
					50	0.834868	0	55	0.56269	0
					50	0.712579	1	50	0.638248	0
					59	0.56269	0	57	0.650267	1
					50	0.671529	0	51	0.564962	0
					52	0.638248	0	50	0.668895	1
					50	0.650267	1	50	0.414839	0
					50	0.564962	0	52	0.610539	1
					50	0.668895	1	60	0.554887	1
					51	0.414839	0	51	0.659227	1
					52	0.610539	1	50	0.570116	0
					51	0.554887	1	50	0.591136	1
					50	0.659227	1	50	0.630831	0
					50	0.570116	0	52	0.529987	0
					52	0.591136	1	50	0.588338	0
					51	0.630831	0	50	0.608937	0
					50	0.529987	0	50	0.743969	0
					52	0.588338	0	50	0.706563	0
					50	0.608937	0	52	0.636228	1
					52	0.743969	0	51	0.595318	1
					50	0.706563	0	60	0.579469	0
					50	0.636228	1	50	0.6877	1
					50	0.595318	1	51	0.62524	0
					64	0.579469	0	50	0.536877	1
					59	0.616367	1	50	0.674816	0
					51	0.6877	1	52	0.718664	1
					50	0.62524	0	50	0.591477	1
					50	0.536877	1	50	0.556885	1
					50	0.674816	0	53	0.664581	0
					50	0.718664	1	52	0.686946	0
					50	0.591477	1	52	0.563619	1
					50	0.556885	1	53	0.680883	0
					50	0.664581	0	50	0.666657	0
					50	0.686946	0	50	0.643851	0
					52	0.563619	1	50	0.699589	1
					51	0.680883	0	50	0.499446	0
					50	0.666657	0	50	0.592788	0
					50	0.643851	0	52	0.660748	0
					50	0.699589	1	50	0.579233	0
					50	0.499446	0	50	0.513568	1
					50	0.592788	0	57	0.487192	0
					50	0.660748	0	50	0.593261	1
					50	0.579233	0	53	0.590958	0
					50	0.513568	1	50	0.703745	1
					64	0.487192	0	51	0.687718	1
					50	0.593261	1	50	0.744133	1
					50	0.590958	0	51	0.727087	1
					50	0.703745	1	50	0.676264	0
					50	0.687718	1	50	0.674258	0
					50	0.744133	1	55	0.584225	1
					51	0.727087	1	50	0.66855	0
					50	0.676264	0	50	0.700965	1
					50	0.674258	0	50	0.635992	0
					59	0.584225	1	50	0.583515	1
					50	0.66855	0	50	0.59002	1
					50	0.700965	1	51	0.578052	1
					50	0.635992	0	50	0.648412	1
					50	0.583515	1	51	0.598496	0
					50	0.59002	1	50	0.663008	0
					50	0.578052	1	50	0.665608	0
					50	0.648412	1	52	0.517357	1
					51	0.598496	0	50	0.668625	0
					50	0.663008	0	50	0.702525	1
					50	0.665608	0	67	0.538398	1
					50	0.517357	1	50	0.67593	1
					51	0.668625	0	50	0.551442	1
					50	0.702525	1	50	0.571719	0
					67	0.538398	1	50	0.636417	1
					51	0.67593	1	51	0.453506	1
					50	0.551442	1	50	0.539838	1
					51	0.571719	0	50	0.655347	0
					52	0.636417	1	50	0.544886	1
					64	0.594463	0	50	0.724015	0
					50	0.453506	1	50	0.610714	0
					53	0.539838	1	50	0.548335	1
					50	0.655347	0	50	0.718819	1
					52	0.544886	1	53	0.656409	1
					50	0.724015	0	50	0.674177	1
					50	0.610714	0	50	0.592314	1
					50	0.548335	1	53	0.608574	1
					50	0.718819	1	53	0.460625	0
					51	0.656409	1	51	0.505308	0
					50	0.674177	1	66	0.631993	0
					53	0.592314	1	50	0.570815	1
					53	0.608574	1	53	0.65059	1
					57	0.460625	0	50	0.617683	0
					52	0.505308	0	59	0.578587	1
					59	0.631993	0	50	0.579503	1
					50	0.570815	1	53	0.612339	0
					53	0.65059	1	52	0.653106	1
					60	0.617683	0	50	0.6408	0
					68	0.578587	1	50	0.659178	1
					51	0.579503	1	57	0.623254	1
					70	0.612339	0	57	0.648404	0
					55	0.653106	1	55	0.678292	1
					50	0.6408	0	50	0.706529	0
					50	0.659178	1	52	0.510095	1
					51	0.623254	1	64	0.530982	1
					53	0.648404	0	50	0.648534	0
					50	0.678292	1	52	0.571581	0
					50	0.706529	0	52	0.666586	0
					52	0.510095	1	50	0.745203	0
					57	0.530982	1	50	0.54777	1
					50	0.648534	0	50	0.541903	1
					50	0.571581	0	51	0.81574	0
					50	0.666586	0	50	0.762617	1
					52	0.745203	0	53	0.643221	1
					50	0.54777	1	50	0.541303	1
					50	0.541903	1	50	0.646706	0
					57	0.81574	0	50	0.742011	1
					50	0.762617	1	50	0.690214	0
					50	0.643221	1	50	0.59994	1
					50	0.541303	1	53	0.663908	1
					50	0.646706	0	50	0.584731	0
					50	0.742011	1	55	0.480105	1
					51	0.690214	0	60	0.60634	1
					55	0.59994	1	57	0.584182	0
					53	0.663908	1	50	0.642039	0
					50	0.584731	0	50	0.430752	0
					66	0.480105	1	50	0.566513	1
					57	0.60634	1	51	0.701585	0
					51	0.584182	0	50	0.638095	1
					50	0.642039	0	57	0.618111	0
					50	0.430752	0	50	0.593782	0
					50	0.566513	1	52	0.792521	1
					53	0.701585	0	57	0.671512	1
					50	0.638095	1	57	0.580589	0
					53	0.618111	0	50	0.689041	0
					52	0.593782	0	50	0.627882	1
					52	0.792521	1	50	0.49506	1
					57	0.671512	1	50	0.700681	1
					53	0.580589	0	50	0.520544	1
					50	0.689041	0	62	0.64031	1
					50	0.627882	1	57	0.787233	1
					50	0.49506	1	53	0.6406	1
					50	0.700681	1	51	0.548297	1
					50	0.520544	1	50	0.677935	0
					71	0.64031	1	70	0.551772	0
					50	0.787233	1	50	0.559432	0
					50	0.6406	1	50	0.581652	1
					60	0.548297	1	50	0.565256	1
					50	0.667303	1	50	0.653834	1
					50	0.677935	0	57	0.627006	1
					71	0.551772	0	50	0.833308	0
					50	0.559432	0	60	0.438982	1
					50	0.581652	1	50	0.722989	0
					50	0.565256	1	50	0.692918	1
					50	0.653834	1	50	0.647633	1
					57	0.627006	1	51	0.49489	1
					50	0.833308	0	50	0.560025	1
					53	0.438982	1	50	0.661769	1
					50	0.722989	0	53	0.508276	1
					50	0.692918	1	53	0.762281	1
					50	0.647633	1	67	0.648689	0
					53	0.49489	1	50	0.656862	1
					50	0.560025	1	70	0.567711	1
					50	0.661769	1	60	0.743215	0
					51	0.508276	1	57	0.794677	0
					57	0.762281	1	50	0.500261	1
					67	0.648689	0	51	0.49572	1
					50	0.656862	1	50	0.577769	0
					55	0.567711	1	71	0.54304	0
					51	0.743215	0	50	0.576899	1
					64	0.794677	0	52	0.610206	1
					52	0.500261	1	53	0.610594	0
					52	0.49572	1	50	0.604943	0
					50	0.577769	0	50	0.668875	0
					71	0.54304	0	50	0.608033	1
					50	0.576899	1	50	0.612325	0
					50	0.610206	1	51	0.598591	1
					53	0.610594	0	52	0.696405	1
					50	0.604943	0	51	0.546806	0
					50	0.668875	0	51	0.789143	0
					50	0.608033	1	68	0.639867	1
					50	0.612325	0	52	0.731571	0
					53	0.598591	1	57	0.666557	1
					50	0.696405	1	50	0.708429	0
					53	0.546806	0	53	0.515689	1
					53	0.789143	0	50	0.455574	1
					68	0.639867	1	53	0.740976	0
					52	0.731571	0	60	0.600934	0
					57	0.666557	1	50	0.561084	1
					50	0.708429	0	52	0.61104	1
					50	0.515689	1	50	0.606006	1
					50	0.455574	1	51	0.702647	1
					50	0.740976	0	51	0.559927	1
					53	0.600934	0	50	0.625365	0
					50	0.561084	1	50	0.675162	1
					50	0.61104	1	50	0.574119	0
					50	0.606006	1	59	0.447417	0
					67	0.702647	1	50	0.379086	0
					51	0.559927	1	59	0.716763	1
					50	0.625365	0	63	0.750699	1
					50	0.675162	1	50	0.58113	0
					50	0.565474	0	53	0.708455	1
					50	0.574119	0	63	0.654229	1
					66	0.447417	0	51	0.68361	0
					52	0.379086	0	51	0.738209	1
					52	0.716763	1	50	0.569076	1
					50	0.750699	1	51	0.294164	0
					53	0.58113	0	50	0.62627	1
					57	0.708455	1	50	0.737975	0
					59	0.654229	1	50	0.514039	0
					53	0.68361	0	50	0.536927	1
					50	0.738209	1	50	0.665484	0
					50	0.569076	1	51	0.603135	0
					50	0.294164	0	50	0.569559	1
					50	0.62627	1	51	0.667127	0
					50	0.737975	0	64	0.608343	0
					50	0.514039	0	55	0.642756	0
					55	0.536927	1	50	0.612362	0
					52	0.665484	0	52	0.621002	1
					51	0.603135	0	50	0.626877	1
					59	0.66915	0	50	0.616603	1
					55	0.687363	1	51	0.520917	0
					50	0.569559	1	53	0.681186	1
					53	0.667127	0	50	0.660155	0
					57	0.608343	0	60	0.637885	1
					52	0.642756	0	50	0.658969	0
					59	0.612362	0	51	0.524063	0
					50	0.621002	1	50	0.590136	1
					50	0.626877	1	50	0.655288	0
					50	0.616603	1	50	0.776	1
					50	0.520917	0	59	0.688195	0
					53	0.681186	1	57	0.649042	0
					50	0.660155	0	50	0.485691	0
					53	0.637885	1	50	0.701517	1
					50	0.658969	0	50	0.656926	1
					51	0.524063	0	51	0.637856	1
					50	0.590136	1	50	0.581534	0
					50	0.655288	0	53	0.697333	1
					50	0.776	1	50	0.606378	0
					50	0.688195	0	50	0.629843	1
					51	0.649042	0	50	0.661651	1
					52	0.485691	0	53	0.78414	1
					50	0.701517	1	50	0.58688	1
					50	0.656926	1	50	0.653124	0
					53	0.637856	1	50	0.701022	1
					50	0.581534	0	50	0.624861	1
					57	0.697333	1	60	0.768761	0
					50	0.606378	0	50	0.671113	0
					51	0.629843	1	50	0.657585	0
					50	0.661651	1	50	0.369194	0
					53	0.78414	1	50	0.616217	0
					50	0.58688	1	52	0.633167	1
					50	0.653124	0	52	0.578637	0
					53	0.701022	1	50	0.723446	1
					52	0.624861	1	59	0.741447	0
					50	0.768761	0	57	0.605876	1
					50	0.671113	0	50	0.73887	0
					50	0.657585	0	51	0.650511	1
					50	0.369194	0	50	0.692956	0
					50	0.616217	0	50	0.749899	1
					52	0.633167	1	59	0.764141	1
					52	0.578637	0	50	0.62218	1
					50	0.723446	1	53	0.587453	1
					63	0.741447	0	50	0.613522	0
					64	0.605876	1	50	0.585407	1
					50	0.73887	0	52	0.588039	1
					51	0.650511	1	73	0.592657	0
					50	0.692956	0	50	0.52445	1
					50	0.749899	1	50	0.537183	0
					63	0.764141	1	50	0.579013	1
					50	0.62218	1	50	0.538079	0
					60	0.587453	1	64	0.696959	0
					50	0.613522	0	52	0.555588	1
					50	0.662763	0	50	0.604619	0
					55	0.585407	1	53	0.719997	1
					50	0.588039	1	59	0.679676	0
					50	0.630006	1	53	0.681536	1
					73	0.592657	0	59	0.604803	0
					50	0.52445	1	50	0.581983	0
					50	0.537183	0	52	0.59078	0
					50	0.579013	1	50	0.621806	1
					52	0.538079	0	50	0.632094	0
					51	0.696959	0	51	0.560658	1
					55	0.555588	1	54	0.628774	0
					52	0.604619	0	50	0.551804	1
					50	0.719997	1	50	0.52531	0
					52	0.679676	0	53	0.46521	0
					67	0.681536	1	50	0.497074	0
					63	0.604803	0	52	0.615536	0
					60	0.581983	0	52	0.648202	1
					55	0.59078	0	50	0.696162	1
					50	0.621806	1	50	0.644605	0
					50	0.632094	0	60	0.536019	0
					51	0.560658	1	50	0.701652	0
					52	0.628774	0	50	0.655721	0
					50	0.551804	1	50	0.473004	1
					50	0.52531	0	52	0.860788	0
					51	0.46521	0	53	0.65906	1
					50	0.497074	0	50	0.682512	1
					52	0.615536	0	53	0.673729	1
					55	0.648202	1	50	0.806053	0
					50	0.696162	1	51	0.64935	1
					50	0.644605	0	72	0.519735	1
					71	0.536019	0	50	0.681617	0
					50	0.701652	0	50	0.716563	1
					50	0.655721	0	52	0.681975	1
					50	0.473004	1	50	0.532492	0
					52	0.860788	0	50	0.622549	0
					51	0.65906	1	50	0.535445	0
					50	0.682512	1	52	0.620456	1
					53	0.673729	1	55	0.670115	1
					50	0.806053	0	50	0.532099	1
					51	0.64935	1	50	0.615063	0
					63	0.545572	1	50	0.672217	1
					53	0.519735	1	52	0.605824	1
					50	0.681617	0	50	0.703909	0
					50	0.716563	1	50	0.700384	1
					50	0.681975	1	71	0.543288	1
					50	0.532492	0	67	0.764582	0
					51	0.622549	0	52	0.640379	1
					55	0.535445	0	50	0.438569	1
					50	0.620456	1	50	0.670821	0
					50	0.670115	1	50	0.573227	0
					50	0.735243	0	50	0.519753	0
					51	0.532099	1	50	0.633337	0
					55	0.615063	0	50	0.72266	1
					50	0.672217	1	52	0.500656	0
					55	0.605824	1	50	0.738607	0
					50	0.703909	0	50	0.608576	1
					53	0.700384	1	50	0.682785	1
					71	0.543288	1	53	0.587627	0
					70	0.764582	0	50	0.650755	1
					50	0.592037	0	50	0.745448	1
					52	0.640379	1	53	0.675864	1
					50	0.438569	1	50	0.632741	0
					50	0.670821	0	50	0.547112	1
					50	0.573227	0	50	0.692429	1
					55	0.519753	0	53	0.246946	1
					50	0.633337	0	51	0.657291	0
					50	0.72266	1	67	0.67262	0
					50	0.500656	0	50	0.614576	1
					50	0.738607	0	50	0.585482	1
					50	0.608576	1	70	0.551505	1
					50	0.682785	1	50	0.765197	0
					60	0.587627	0	50	0.628687	1
					50	0.650755	1	50	0.694673	0
					50	0.745448	1	50	0.610426	1
					57	0.675864	1	59	0.764754	1
					50	0.632741	0	53	0.625693	1
					51	0.547112	1	53	0.826376	0
					50	0.692429	1	50	0.652587	0
					53	0.246946	1	50	0.67434	0
					57	0.657291	0	50	0.534954	0
					64	0.67262	0	50	0.611854	1
					50	0.614576	1	50	0.707326	0
					50	0.585482	1	50	0.590615	0
					53	0.551505	1	50	0.743199	1
					50	0.765197	0	52	0.446055	0
					57	0.628687	1	50	0.7684	0
					50	0.694673	0	52	0.645547	1
					50	0.610426	1	55	0.583117	0
					59	0.764754	1	73	0.671838	1
					50	0.625693	1	50	0.572265	0
					51	0.826376	0	50	0.496815	0
					50	0.652587	0	50	0.607787	0
					50	0.67434	0	50	0.53765	0
					50	0.534954	0	50	0.565318	0
					52	0.611854	1	50	0.526318	1
					50	0.707326	0	50	0.583839	1
					50	0.590615	0	50	0.639941	1
					52	0.743199	1	50	0.537626	1
					50	0.446055	0	50	0.635442	1
					50	0.7684	0	50	0.594765	1
					52	0.645547	1	51	0.707865	1
					52	0.583117	0	50	0.525323	0
					73	0.671838	1	50	0.614783	1
					50	0.572265	0	50	0.657919	1
					50	0.496815	0	72	0.664118	1
					50	0.607787	0	50	0.616989	1
					59	0.53765	0	53	0.653214	1
					50	0.565318	0	51	0.622017	0
					50	0.526318	1	50	0.653522	0
					50	0.583839	1	70	0.645145	1
					53	0.639941	1	50	0.585684	1
					50	0.537626	1	50	0.680074	1
					50	0.635442	1	50	0.527122	1
					53	0.594765	1	50	0.705152	1
					50	0.707865	1	53	0.608259	0
					51	0.525323	0	50	0.526543	0
					50	0.614783	1	50	0.677269	1
					50	0.657919	1	68	0.555753	1
					72	0.664118	1	53	0.670823	0
					50	0.616989	1	50	0.422821	1
					53	0.653214	1	50	0.658775	0
					50	0.622017	0	51	0.607627	1
					50	0.653522	0	52	0.58868	0
					66	0.645145	1	51	0.641535	1
					50	0.585684	1	50	0.673057	0
					50	0.680074	1	53	0.629866	0
					50	0.527122	1	51	0.558959	0
					50	0.705152	1	50	0.613245	1
					51	0.608259	0	50	0.584206	1
					50	0.526543	0	51	0.603783	0
					50	0.677269	1	50	0.724592	1
					59	0.555753	1	50	0.566018	0
					50	0.670823	0	50	0.526139	1
					53	0.422821	1	71	0.488019	0
					52	0.658775	0	50	0.731115	0
					57	0.607627	1	50	0.524789	0
					50	0.58868	0	50	0.654949	0
					53	0.641535	1	52	0.650926	1
					50	0.673057	0	50	0.65947	0
					51	0.629866	0	50	0.596252	1
					52	0.558959	0	63	0.650241	0
					59	0.613245	1	51	0.57651	0
					50	0.584206	1	52	0.587139	1
					51	0.603783	0	55	0.559179	0
					50	0.724592	1	51	0.692862	1
					50	0.566018	0	52	0.469464	1
					50	0.526139	1	50	0.660989	1
					70	0.488019	0	50	0.639456	0
					50	0.731115	0	57	0.834135	1
					50	0.524789	0	55	0.76163	1
					52	0.654949	0	50	0.662723	0
					50	0.650926	1	57	0.560934	1
					50	0.65947	0	50	0.730078	1
					50	0.596252	1	50	0.6542	1
					55	0.650241	0	51	0.737377	1
					50	0.57651	0	64	0.737721	1
					52	0.587139	1	50	0.646603	0
					55	0.559179	0	50	0.615729	0
					50	0.692862	1	50	0.601396	0
					50	0.469464	1	50	0.658695	1
					50	0.660989	1	50	0.632011	1
					50	0.639456	0	51	0.683898	0
					53	0.834135	1	50	0.560923	0
					50	0.76163	1	55	0.560133	0
					50	0.662723	0	50	0.573301	1
					53	0.560934	1	50	0.634967	1
					50	0.730078	1	60	0.626748	0
					50	0.6542	1	50	0.530721	0
					50	0.737377	1	50	0.687133	1
					60	0.737721	1	50	0.585931	0
					50	0.646603	0	50	0.694698	1
					50	0.694155	0	55	0.580907	1
					50	0.615729	0	51	0.627687	0
					50	0.601396	0	60	0.527987	0
					50	0.715685	0	50	0.651078	0
					50	0.658695	1	50	0.634572	1
					50	0.632011	1	55	0.712178	0
					53	0.683898	0	53	0.716669	1
					51	0.560923	0	52	0.423567	1
					50	0.560133	0	51	0.719012	1
					52	0.573301	1	53	0.672599	1
					50	0.634967	1	57	0.589966	1
					53	0.682968	1	50	0.466498	1
					57	0.626748	0	51	0.649805	1
					64	0.530721	0	51	0.725593	0
					50	0.687133	1	64	0.728176	0
					50	0.585931	0	52	0.704486	1
					50	0.694698	1	50	0.71499	1
					63	0.580907	1	50	0.645082	1
					50	0.627687	0	53	0.750085	1
					64	0.527987	0	60	0.691439	0
					50	0.651078	0	50	0.543908	1
					50	0.634572	1	50	0.615379	1
					50	0.712178	0	51	0.399283	0
					53	0.716669	1	51	0.417865	1
					50	0.423567	1	50	0.568502	1
					51	0.719012	1	53	0.603967	0
					51	0.672599	1	51	0.596901	0
					53	0.589966	1	63	0.701973	1
					50	0.466498	1	50	0.644889	1
					50	0.649805	1	53	0.537321	1
					50	0.725593	0	50	0.722176	1
					51	0.728176	0	68	0.600443	0
					50	0.704486	1	60	0.609419	1
					52	0.71499	1	52	0.535128	1
					50	0.645082	1	51	0.66085	0
					51	0.750085	1	53	0.778375	1
					53	0.691439	0	50	0.600587	1
					51	0.543908	1	50	0.619881	0
					50	0.615379	1	55	0.690524	0
					53	0.399283	0	50	0.632546	1
					51	0.417865	1	50	0.610304	1
					50	0.568502	1	50	0.452728	1
					57	0.603967	0	53	0.578206	0
					51	0.596901	0	53	0.849037	0
					63	0.701973	1	50	0.619799	0
					52	0.644889	1	59	0.748057	1
					57	0.537321	1	50	0.694519	1
					50	0.722176	1	50	0.634191	1
					64	0.600443	0	50	0.681564	1
					64	0.609419	1	53	0.560244	0
					50	0.535128	1	51	0.747783	1
					50	0.66085	0	50	0.54641	0
					51	0.778375	1	57	0.694154	0
					50	0.600587	1	50	0.657027	1
					53	0.619881	0	68	0.673428	0
					50	0.71608	1	50	0.521417	0
					50	0.690524	0	50	0.476164	0
					51	0.632546	1	52	0.619617	0
					50	0.610304	1	52	0.781516	0
					50	0.452728	1	50	0.718206	1
					51	0.578206	0	50	0.639574	0
					51	0.849037	0	50	0.61522	0
					50	0.619799	0	59	0.711371	1
					66	0.748057	1	50	0.516125	1
					50	0.694519	1	57	0.689865	1
					50	0.634191	1	57	0.614099	0
					50	0.681564	1	51	0.720911	0
					50	0.560244	0	50	0.643131	0
					53	0.747783	1	50	0.641569	1
					50	0.54641	0	50	0.829504	1
					60	0.694154	0	72	0.565264	0
					50	0.657027	1	50	0.545329	0
					68	0.673428	0	52	0.468526	0
					50	0.521417	0	52	0.239431	0
					50	0.476164	0	50	0.554499	0
					52	0.619617	0	50	0.722688	0
					50	0.781516	0	50	0.5634	1
					50	0.718206	1	55	0.73742	0
					50	0.639574	0	50	0.72886	1
					51	0.61522	0	50	0.584072	1
					59	0.711371	1	50	0.493208	0
					50	0.516125	1	50	0.68238	0
					64	0.689865	1	50	0.693305	1
					51	0.614099	0	50	0.443547	1
					51	0.720911	0	50	0.580664	0
					55	0.643131	0	50	0.356939	0
					50	0.641569	1	50	0.608138	0
					50	0.829504	1	63	0.470152	0
					71	0.565264	0	55	0.563258	0
					50	0.545329	0	50	0.604224	0
					55	0.468526	0	52	0.526333	1
					52	0.239431	0	50	0.657771	1
					50	0.554499	0	50	0.561063	0
					50	0.722688	0	51	0.592496	1
					50	0.5634	1	52	0.660097	0
					50	0.73742	0	51	0.567111	0
					51	0.72886	1	50	0.636608	0
					52	0.584072	1	50	0.756776	0
					50	0.493208	0	50	0.529004	1
					53	0.68238	0	50	0.554445	1
					50	0.693305	1	53	0.639554	1
					50	0.443547	1	51	0.755721	1
					50	0.580664	0	50	0.550386	1
					51	0.356939	0	50	0.734298	0
					50	0.608138	0	50	0.497785	1
					70	0.470152	0	63	0.56833	0
					52	0.563258	0	50	0.640014	0
					50	0.604224	0	63	0.662876	1
					50	0.526333	1	50	0.741635	1
					50	0.657771	1	64	0.614004	1
					51	0.561063	0	60	0.639143	0
					50	0.592496	1	50	0.614966	0
					52	0.660097	0	50	0.50182	0
					50	0.567111	0	50	0.716104	0
					50	0.636608	0	50	0.657606	1
					50	0.756776	0	52	0.62258	0
					66	0.529004	1	64	0.611722	1
					50	0.554445	1	55	0.67155	0
					57	0.639554	1	50	0.603534	0
					50	0.755721	1	50	0.780013	0
					50	0.550386	1	50	0.65718	0
					50	0.734298	0	55	0.644611	0
					50	0.497785	1	51	0.629172	0
					66	0.56833	0	50	0.615662	0
					50	0.640014	0	50	0.483556	1
					68	0.662876	1	50	0.648399	0
					50	0.741635	1	57	0.666218	0
					67	0.614004	1	50	0.554216	0
					51	0.639143	0	50	0.673167	0
					50	0.614966	0	52	0.720528	0
					50	0.50182	0	50	0.686432	0
					50	0.716104	0	52	0.572122	0
					50	0.657606	1	52	0.20802	1
					55	0.62258	0	50	0.426575	0
					76	0.611722	1	50	0.670991	1
					50	0.67155	0	52	0.71113	1
					51	0.603534	0	50	0.700838	0
					50	0.780013	0	64	0.647397	1
					52	0.65718	0	50	0.709732	1
					55	0.644611	0	53	0.588012	0
					52	0.629172	0	50	0.589284	0
					50	0.615662	0	52	0.627097	0
					50	0.483556	1	50	0.60653	0
					50	0.648399	0	50	0.671192	1
					57	0.666218	0	50	0.25863	1
					50	0.554216	0	53	0.638717	0
					50	0.673167	0	50	0.671328	1
					50	0.720528	0	50	0.668422	1
					55	0.686432	0	50	0.739181	1
					55	0.572122	0	53	0.716276	0
					50	0.20802	1	50	0.591981	1
					50	0.426575	0	50	0.703741	0
					50	0.670991	1	50	0.547279	0
					52	0.71113	1	63	0.598331	0
					50	0.700838	0	55	0.595133	1
					50	0.647397	1	50	0.570944	0
					50	0.709732	1	51	0.618927	1
					51	0.588012	0	50	0.67213	1
					50	0.589284	0	50	0.67472	0
					59	0.627097	0	60	0.676493	1
					50	0.60653	0	52	0.620504	1
					50	0.671192	1	50	0.335903	0
					50	0.25863	1	50	0.733277	1
					50	0.638717	0	55	0.624592	1
					50	0.671328	1	51	0.740623	1
					52	0.668422	1	51	0.651215	1
					50	0.578263	1	57	0.647396	1
					50	0.739181	1	60	0.659098	1
					53	0.716276	0	53	0.272816	0
					50	0.591981	1	50	0.761984	0
					50	0.703741	0	50	0.48752	1
					51	0.547279	0	51	0.647535	1
					66	0.598331	0	50	0.62882	1
					50	0.595133	1	51	0.652483	0
					50	0.570944	0	50	0.705986	1
					50	0.618927	1	50	0.73541	0
					50	0.67213	1	50	0.640257	0
					51	0.67472	0	50	0.574565	0
					51	0.676493	1	50	0.636958	0
					52	0.620504	1	50	0.635352	0
					50	0.335903	0	50	0.812038	1
					50	0.733277	1	52	0.628734	1
					55	0.624592	1	51	0.393611	0
					50	0.740623	1	57	0.626261	1
					53	0.566246	1	50	0.691901	1
					51	0.651215	1	50	0.641448	1
					51	0.647396	1	50	0.656685	0
					64	0.659098	1	50	0.55942	1
					53	0.272816	0	59	0.535342	1
					50	0.761984	0	51	0.632999	0
					50	0.48752	1	51	0.552624	1
					50	0.721853	0	63	0.493446	1
					50	0.647535	1	50	0.647572	1
					50	0.62882	1	50	0.686983	1
					50	0.652483	0	53	0.717383	0
					50	0.705986	1	51	0.63821	0
					50	0.642862	0	50	0.607439	0
					53	0.73541	0	55	0.50089	0
					50	0.640257	0	50	0.754796	0
					52	0.574565	0	50	0.708813	0
					50	0.636958	0	59	0.624394	1
					50	0.635352	0	50	0.674556	1
					50	0.812038	1	50	0.652362	1
					50	0.628734	1	50	0.528697	1
					57	0.393611	0	60	0.669432	1
					50	0.626261	1	50	0.72292	1
					50	0.691901	1	53	0.708548	0
					51	0.641448	1	57	0.501946	0
					50	0.656685	0	52	0.627454	0
					51	0.55942	1	52	0.604738	1
					55	0.535342	1	50	0.515491	0
					51	0.632999	0	67	0.601687	0
					50	0.552624	1	50	0.693115	1
					66	0.493446	1	52	0.660155	0
					50	0.647572	1	50	0.546677	1
					50	0.686983	1	50	0.828422	1
					50	0.717383	0	51	0.784153	1
					60	0.63821	0	50	0.589769	1
					50	0.607439	0	50	0.711178	0
					50	0.50089	0	50	0.624367	0
					50	0.754796	0	50	0.684515	1
					50	0.708813	0	50	0.478655	1
					52	0.624394	1	50	0.586769	0
					50	0.674556	1	64	0.588532	1
					50	0.652362	1	51	0.49579	1
					50	0.528697	1	50	0.683465	1
					53	0.669432	1	50	0.658955	1
					50	0.72292	1	50	0.49129	1
					51	0.708548	0	51	0.550435	0
					50	0.501946	0	50	0.583971	1
					50	0.627454	0	50	0.70844	1
					50	0.604738	1	50	0.609043	0
					50	0.515491	0	50	0.661433	1
					60	0.601687	0	50	0.659777	0
					50	0.693115	1	55	0.595033	0
					55	0.660155	0	51	0.451853	0
					50	0.546677	1	50	0.74681	1
					51	0.828422	1	63	0.679943	1
					50	0.541411	0	50	0.582282	0
					50	0.784153	1	50	0.67754	1
					50	0.589769	1	51	0.631394	1
					55	0.711178	0	50	0.631296	0
					50	0.624367	0	50	0.756581	1
					51	0.684515	1	51	0.669753	0
					50	0.478655	1	50	0.52909	1
					50	0.586769	0	50	0.611055	1
					50	0.588532	1	50	0.632763	0
					51	0.49579	1	50	0.642304	0
					50	0.683465	1	50	0.520701	1
					53	0.658955	1	55	0.809686	1
					50	0.49129	1	50	0.582513	1
					53	0.550435	0	51	0.4793	0
					50	0.583971	1	50	0.566324	0
					50	0.70844	1	50	0.70621	0
					50	0.609043	0	50	0.658036	0
					50	0.661433	1	50	0.615461	1
					50	0.659777	0	50	0.615939	0
					52	0.595033	0	50	0.55204	1
					50	0.451853	0	50	0.750332	1
					50	0.74681	1	50	0.452039	1
					55	0.679943	1	64	0.802103	1
					50	0.582282	0	51	0.665511	0
					51	0.67754	1	50	0.245554	1
					50	0.631394	1	57	0.60158	0
					50	0.631296	0	50	0.634043	1
					50	0.756581	1	50	0.4943	0
					51	0.669753	0	55	0.868882	0
					50	0.52909	1	50	0.621207	0
					50	0.611055	1	50	0.62465	0
					50	0.632763	0	50	0.609691	0
					50	0.642304	0	50	0.687193	1
					50	0.520701	1	55	0.415529	0
					59	0.809686	1	50	0.266372	1
					50	0.582513	1	50	0.587742	0
					50	0.4793	0	50	0.611591	0
					50	0.566324	0	53	0.653517	0
					50	0.70621	0	50	0.57014	1
					50	0.658036	0	50	0.712999	1
					50	0.615461	1	50	0.706432	1
					52	0.615939	0	50	0.656404	0
					50	0.55204	1	50	0.604929	0
					50	0.750332	1	50	0.67713	1
					50	0.452039	1	50	0.749729	1
					70	0.802103	1	79	0.585749	0
					53	0.665511	0	53	0.678985	0
					50	0.245554	1	50	0.690415	1
					60	0.60158	0	50	0.658442	0
					50	0.634043	1	50	0.49017	1
					50	0.4943	0	51	0.656259	1
					71	0.868882	0	50	0.544693	1
					53	0.621207	0	50	0.611768	0
					55	0.62465	0	50	0.490882	1
					50	0.609691	0	50	0.68376	0
					50	0.636991	0	50	0.608021	1
					50	0.660355	1	50	0.646512	0
					50	0.687193	1	50	0.62015	0
					59	0.415529	0	50	0.643748	1
					50	0.266372	1	50	0.786852	0
					50	0.587742	0	60	0.630904	1
					50	0.611591	0	50	0.614663	0
					64	0.653517	0	50	0.551769	1
					50	0.57014	1	53	0.413707	0
					52	0.712999	1	50	0.571676	0
					50	0.706432	1	50	0.667634	0
					50	0.656404	0	50	0.618476	0
					51	0.604929	0	50	0.558684	0
					50	0.67713	1	59	0.582281	0
					50	0.749729	1	50	0.653911	1
					80	0.585749	0	66	0.774906	0
					60	0.678985	0	50	0.725648	0
					50	0.690415	1	50	0.68288	1
					52	0.658442	0	52	0.648235	1
					50	0.49017	1	59	0.630689	1
					57	0.656259	1	51	0.628873	0
					50	0.544693	1	51	0.535302	1
					50	0.611768	0	53	0.498402	1
					50	0.490882	1	59	0.432996	0
					50	0.68376	0	53	0.610085	1
					50	0.608021	1	50	0.581972	1
					50	0.646512	0	52	0.57515	1
					52	0.62015	0	50	0.580675	0
					51	0.643748	1	50	0.685766	1
					50	0.786852	0	53	0.67015	0
					55	0.644322	1	52	0.608509	1
					60	0.630904	1	70	0.541132	1
					50	0.614663	0	50	0.76677	1
					50	0.551769	1	50	0.663531	1
					51	0.413707	0	57	0.664256	1
					50	0.571676	0	50	0.598881	1
					50	0.667634	0	70	0.509481	1
					50	0.618476	0	60	0.554915	0
					50	0.558684	0	51	0.654126	1
					66	0.582281	0	50	0.626674	1
					52	0.653911	1	70	0.54614	0
					68	0.774906	0	50	0.686798	1
					50	0.725648	0	66	0.529985	0
					50	0.68288	1	51	0.629242	1
					50	0.648235	1	50	0.634735	0
					55	0.630689	1	50	0.579495	0
					53	0.628873	0	50	0.618187	0
					53	0.535302	1	50	0.63782	0
					50	0.498402	1	50	0.527403	0
					52	0.432996	0	55	0.628676	0
					51	0.610085	1	50	0.555977	1
					50	0.581972	1	52	0.655368	1
					55	0.57515	1	63	0.538569	1
					51	0.580675	0	50	0.641264	0
					51	0.685766	1	70	0.563951	0
					53	0.67015	0	50	0.709696	0
					55	0.608509	1	52	0.448213	0
					73	0.541132	1	50	0.571244	0
					50	0.76677	1	50	0.645766	1
					50	0.663531	1	50	0.652002	0
					67	0.664256	1	50	0.242513	1
					50	0.598881	1	50	0.623861	1
					73	0.509481	1	50	0.687475	1
					60	0.554915	0	50	0.594478	0
					50	0.654126	1	51	0.648236	0
					50	0.626674	1	51	0.574742	0
					66	0.54614	0	50	0.664739	1
					50	0.609406	1	52	0.634565	1
					53	0.686798	1	50	0.824951	0
					70	0.529985	0	50	0.675548	1
					53	0.629242	1	51	0.664201	0
					50	0.634735	0	50	0.69094	1
					50	0.579495	0	50	0.697736	1
					50	0.618187	0	50	0.54349	1
					50	0.63782	0	51	0.730648	0
					50	0.527403	0	57	0.640402	0
					52	0.628676	0	50	0.774045	1
					50	0.555977	1	55	0.678233	0
					50	0.655368	1	52	0.648615	1
					59	0.538569	1	50	0.591102	1
					50	0.641264	0	55	0.641008	1
					53	0.563951	0	50	0.680668	0
					50	0.709696	0	60	0.696327	1
					52	0.448213	0	60	0.576068	1
					52	0.571244	0	50	0.652604	0
					50	0.645766	1	51	0.706225	1
					50	0.652002	0	67	0.552029	1
					50	0.242513	1	50	0.707598	0
					50	0.623861	1	50	0.572532	0
					52	0.687475	1	53	0.713739	1
					50	0.594478	0	50	0.576641	0
					51	0.648236	0	51	0.631381	1
					50	0.574742	0	53	0.663148	1
					50	0.664739	1	63	0.607736	1
					50	0.634565	1	50	0.567141	0
					50	0.824951	0	53	0.702954	0
					51	0.675548	1	50	0.594418	1
					60	0.664201	0	50	0.464926	0
					50	0.69094	1	50	0.692862	0
					51	0.697736	1	52	0.64409	1
					50	0.54349	1	50	0.59254	1
					53	0.730648	0	50	0.629252	1
					53	0.640402	0	50	0.686643	0
					50	0.774045	1	53	0.63073	1
					66	0.678233	0	51	0.656443	1
					55	0.648615	1	54	0.575845	0
					50	0.591102	1	52	0.468464	1
					55	0.641008	1	57	0.630311	1
					50	0.680668	0	57	0.589676	1
					57	0.696327	1	52	0.52008	1
					51	0.576068	1	50	0.632137	1
					50	0.652604	0	50	0.554661	0
					51	0.706225	1	52	0.361745	1
					57	0.552029	1	50	0.738188	1
					50	0.707598	0	50	0.758604	0
					51	0.572532	0	50	0.552206	1
					51	0.713739	1	51	0.735497	1
					50	0.576641	0	50	0.487484	0
					52	0.631381	1	55	0.611403	1
					67	0.663148	1	50	0.573599	0
					66	0.607736	1	52	0.631048	0
					50	0.567141	0	57	0.648179	0
					60	0.702954	0	59	0.278519	0
					50	0.594418	1	50	0.667027	1
					50	0.464926	0	52	0.748204	0
					51	0.692862	0	50	0.663887	0
					55	0.64409	1	55	0.707422	1
					50	0.59254	1	50	0.657228	1
					52	0.629252	1	52	0.785946	0
					50	0.686643	0	55	0.541604	0
					57	0.63073	1	60	0.534616	1
					51	0.656443	1	50	0.596699	1
					70	0.575845	0	50	0.488195	1
					59	0.468464	1	50	0.577911	0
					57	0.630311	1	50	0.861281	1
					64	0.589676	1	50	0.598772	0
					50	0.52008	1	50	0.541822	1
					50	0.632137	1	55	0.35456	1
					50	0.550823	0	53	0.744908	0
					50	0.554661	0	50	0.598312	1
					57	0.361745	1	64	0.403885	1
					53	0.738188	1	50	0.519695	1
					50	0.758604	0	50	0.583553	0
					50	0.552206	1	50	0.674466	1
					64	0.735497	1	50	0.64219	1
					50	0.487484	0	50	0.589772	1
					55	0.611403	1	50	0.566753	1
					57	0.625399	0	50	0.697999	0
					50	0.573599	0	50	0.650803	1
					59	0.631048	0	51	0.689922	1
					60	0.648179	0	50	0.266252	0
					63	0.278519	0	50	0.686377	0
					50	0.667027	1	53	0.449263	1
					50	0.748204	0	50	0.544927	0
					50	0.663887	0	50	0.47761	0
					55	0.707422	1	50	0.551585	1
					50	0.657228	1	57	0.633721	0
					52	0.785946	0	50	0.600433	1
					50	0.541604	0	50	0.512061	1
					60	0.534616	1	50	0.625322	1
					50	0.596699	1	50	0.714754	0
					50	0.488195	1	57	0.553639	1
					50	0.577911	0	50	0.533653	1
					50	0.861281	1	50	0.63055	1
					50	0.598772	0	51	0.745371	1
					50	0.541822	1	50	0.635027	0
					52	0.35456	1	50	0.698923	0
					53	0.744908	0	50	0.546625	0
					50	0.598312	1	51	0.629796	1
					60	0.403885	1	50	0.598065	0
					51	0.519695	1	59	0.661879	0
					50	0.583553	0	50	0.573619	0
					50	0.674466	1	60	0.662328	0
					51	0.64219	1	50	0.6676	1
					50	0.589772	1	50	0.61091	0
					52	0.566753	1	52	0.642642	1
					50	0.697999	0	50	0.605631	1
					50	0.650803	1	50	0.72649	1
					50	0.689922	1	50	0.583641	0
					51	0.266252	0	50	0.664553	1
					50	0.686377	0	64	0.501893	0
					53	0.449263	1	64	0.616365	1
					51	0.544927	0	50	0.683856	1
					50	0.47761	0	50	0.618074	1
					50	0.551585	1	66	0.681948	0
					50	0.633721	0	76	0.54188	1
					50	0.600433	1	53	0.578526	0
					55	0.512061	1	50	0.58361	0
					51	0.625322	1	50	0.434072	0
					50	0.714754	0	50	0.526064	1
					53	0.566393	1	50	0.519065	1
					60	0.553639	1	50	0.485818	0
					50	0.533653	1	50	0.609921	0
					50	0.63055	1	50	0.750243	1
					50	0.745371	1	50	0.524295	0
					50	0.635027	0	52	0.646186	1
					50	0.698923	0	59	0.599587	1
					50	0.546625	0	50	0.56716	1
					50	0.629796	1	50	0.634296	1
					52	0.566364	1	53	0.571258	0
					50	0.598065	0	53	0.609313	1
					52	0.661879	0	50	0.588972	1
					51	0.573619	0	51	0.55835	1
					64	0.662328	0	52	0.472049	1
					50	0.6676	1	51	0.546592	1
					50	0.61091	0	60	0.626964	1
					50	0.642642	1	50	0.604575	1
					50	0.605631	1	50	0.561574	1
					50	0.72649	1	51	0.632745	0
					50	0.583641	0	50	0.681483	1
					50	0.664553	1	50	0.758206	1
					53	0.501893	0	50	0.451162	0
					57	0.616365	1	50	0.78645	1
					50	0.683856	1	50	0.614498	0
					50	0.618074	1	51	0.581668	1
					63	0.681948	0	50	0.663359	1
					77	0.54188	1	50	0.620438	1
					60	0.578526	0	51	0.619924	0
					50	0.58361	0	50	0.590761	0
					50	0.434072	0	57	0.63631	0
					50	0.526064	1	50	0.645792	1
					50	0.519065	1	50	0.680815	1
					52	0.485818	0	52	0.566577	0
					50	0.609921	0	50	0.692707	1
					51	0.750243	1	60	0.540168	1
					50	0.524295	0	51	0.59019	0
					50	0.646186	1	50	0.640703	1
					63	0.599587	1	50	0.744456	0
					50	0.56716	1	57	0.520841	0
					50	0.634296	1	50	0.543878	1
					57	0.571258	0	51	0.596048	1
					51	0.609313	1	52	0.61487	1
					51	0.588972	1	59	0.653838	0
					51	0.55835	1	50	0.683967	0
					52	0.472049	1	50	0.37705	1
					50	0.45806	1	50	0.60534	1
					50	0.546592	1	50	0.61236	1
					51	0.626964	1	55	0.698681	0
					50	0.604575	1	64	0.627256	1
					51	0.561574	1	50	0.658018	1
					51	0.632745	0	50	0.609465	0
					50	0.681483	1	55	0.669239	0
					50	0.758206	1	67	0.581771	1
					50	0.451162	0	50	0.789192	0
					52	0.78645	1	52	0.676982	1
					50	0.614498	0	50	0.802983	1
					51	0.581668	1	51	0.713179	0
					50	0.663359	1	63	0.590547	1
					50	0.568282	1	50	0.667565	0
					50	0.620438	1	64	0.661139	1
					51	0.619924	0	50	0.730864	1
					50	0.590761	0	50	0.626754	1
					60	0.63631	0	57	0.605656	0
					50	0.645792	1	50	0.632146	0
					50	0.680815	1	50	0.634281	0
					52	0.566577	0	50	0.69826	0
					50	0.692707	1	52	0.698479	1
					64	0.540168	1	50	0.752835	0
					50	0.59019	0	50	0.600775	0
					50	0.640703	1	50	0.605181	1
					50	0.744456	0	50	0.734589	1
					51	0.520841	0	50	0.590084	1
					50	0.543878	1	50	0.600495	0
					50	0.596048	1	57	0.57483	0
					50	0.61487	1	67	0.539083	1
					50	0.653838	0	50	0.208924	1
					51	0.683967	0	50	0.585948	0
					51	0.37705	1	50	0.667243	0
					51	0.60534	1	50	0.608471	1
					52	0.61236	1	53	0.643301	0
					63	0.698681	0	68	0.35733	0
					57	0.627256	1	50	0.736018	0
					50	0.658018	1	50	0.544081	1
					50	0.609465	0	55	0.673271	0
					63	0.669239	0	50	0.687922	0
					64	0.581771	1	55	0.704751	1
					50	0.789192	0	60	0.63051	1
					55	0.676982	1	50	0.667794	1
					50	0.802983	1	50	0.556611	0
					50	0.713179	0	50	0.698209	1
					50	0.590547	1	51	0.413343	0
					50	0.667565	0	50	0.67837	1
					64	0.661139	1	50	0.608551	0
					50	0.730864	1	51	0.694924	0
					50	0.626754	1	52	0.588765	1
					50	0.593306	0	64	0.637939	0
					60	0.605656	0	59	0.632565	0
					50	0.632146	0	50	0.372678	1
					50	0.634281	0	53	0.659382	1
					50	0.69826	0	55	0.777679	0
					52	0.698479	1	52	0.626377	0
					50	0.752835	0	57	0.643722	0
					52	0.600775	0	50	0.501328	1
					50	0.605181	1	50	0.688655	1
					50	0.734589	1	52	0.636037	0
					52	0.590084	1	55	0.59159	0
					50	0.600495	0	50	0.627944	0
					50	0.57483	0	60	0.688755	1
					57	0.539083	1	50	0.683438	1
					53	0.208924	1	50	0.606322	0
					50	0.585948	0	50	0.649602	0
					55	0.667243	0	50	0.586842	0
					50	0.608471	1	53	0.635706	0
					57	0.643301	0	50	0.645796	1
					59	0.35733	0	50	0.67487	1
					50	0.736018	0	50	0.511521	1
					53	0.544081	1	50	0.649371	1
					52	0.673271	0	50	0.717791	1
					50	0.687922	0	51	0.6633	0
					52	0.704751	1	53	0.650103	0
					60	0.63051	1	60	0.688065	1
					50	0.667794	1	50	0.488234	0
					52	0.556611	0	52	0.655522	1
					50	0.698209	1	50	0.649115	1
					53	0.413343	0	51	0.594941	0
					50	0.67837	1	55	0.673554	0
					52	0.608551	0	50	0.70789	0
					51	0.694924	0	53	0.633067	1
					55	0.588765	1	50	0.604276	0
					76	0.637939	0	50	0.840784	0
					50	0.632565	0	55	0.636779	0
					50	0.372678	1	51	0.515581	1
					51	0.659382	1	50	0.672964	1
					52	0.777679	0	55	0.776511	1
					52	0.626377	0	50	0.62642	1
					53	0.643722	0	50	0.61726	1
					50	0.501328	1	51	0.642315	1
					50	0.688655	1	51	0.397979	0
					63	0.636037	0	53	0.939265	1
					52	0.59159	0	51	0.157744	0
					57	0.627944	0	50	0.733308	1
					53	0.688755	1	50	0.542905	0
					50	0.683438	1	50	0.565194	0
					50	0.606322	0	55	0.609458	1
					52	0.649602	0	57	0.400335	0
					50	0.586842	0	50	0.52245	0
					53	0.635706	0	59	0.802715	1
					59	0.645796	1	50	0.594173	0
					50	0.67487	1	50	0.606659	1
					52	0.511521	1	50	0.554237	1
					50	0.649371	1	50	0.534204	1
					50	0.717791	1	55	0.493522	1
					57	0.6633	0	50	0.640865	1
					50	0.650103	0	50	0.59892	0
					67	0.688065	1	51	0.651702	1
					50	0.488234	0	50	0.592595	0
					50	0.655522	1	51	0.601141	1
					50	0.649115	1	50	0.72036	0
					57	0.594941	0	50	0.561305	1
					52	0.673554	0	50	0.651787	1
					53	0.70789	0	50	0.610523	0
					57	0.633067	1	50	0.704345	1
					50	0.604276	0	50	0.569044	0
					50	0.840784	0	57	0.709195	0
					52	0.636779	0	63	0.606235	1
					50	0.515581	1	50	0.559133	1
					50	0.672964	1	52	0.461247	0
					50	0.568053	1	50	0.716438	0
					59	0.776511	1	51	0.8115	0
					50	0.62642	1	64	0.827802	1
					50	0.61726	1	50	0.60539	1
					51	0.642315	1	50	0.378636	1
					50	0.397979	0	51	0.558708	0
					51	0.939265	1	53	0.53127	1
					53	0.157744	0	52	0.564747	0
					50	0.733308	1	50	0.643593	0
					50	0.542905	0	52	0.581417	1
					50	0.565194	0	52	0.517117	1
					66	0.609458	1	50	0.422656	1
					57	0.400335	0	52	0.611186	1
					55	0.52245	0	50	0.439357	1
					59	0.802715	1	50	0.551147	0
					50	0.594173	0	51	0.566574	0
					50	0.606659	1	50	0.734206	1
					52	0.554237	1	57	0.733386	1
					50	0.534204	1	59	0.470569	1
					55	0.493522	1	50	0.616495	1
					50	0.640865	1	50	0.627321	1
					51	0.59892	0	57	0.621069	1
					50	0.651702	1	51	0.738371	1
					51	0.592595	0	50	0.692098	1
					64	0.601141	1	50	0.734756	1
					55	0.72036	0	50	0.563182	0
					53	0.561305	1	50	0.632212	0
					50	0.651787	1	50	0.536922	0
					50	0.610523	0	50	0.589635	0
					50	0.704345	1	50	0.757412	0
					50	0.569044	0	50	0.482516	0
					50	0.709195	0	52	0.379889	1
					59	0.606235	1	50	0.658928	0
					51	0.559133	1	50	0.523935	1
					52	0.461247	0	59	0.639416	1
					50	0.716438	0	51	0.632345	0
					50	0.8115	0	50	0.618955	0
					57	0.827802	1	51	0.604007	0
					50	0.60539	1	50	0.762539	0
					59	0.409601	0	50	0.66841	1
					50	0.378636	1	52	0.686609	0
					51	0.558708	0	50	0.718749	1
					50	0.53127	1	50	0.604291	1
					55	0.564747	0	51	0.620198	0
					50	0.643593	0	50	0.77607	0
					52	0.581417	1	70	0.727262	0
					53	0.517117	1	50	0.550382	0
					50	0.422656	1	50	0.584857	1
					50	0.611186	1	55	0.614884	0
					50	0.439357	1	50	0.684917	1
					50	0.551147	0	50	0.664794	1
					50	0.566574	0	51	0.784216	1
					50	0.734206	1	50	0.582825	0
					53	0.733386	1	50	0.618969	0
					63	0.470569	1	53	0.651176	1
					50	0.616495	1	50	0.614897	1
					50	0.627321	1	53	0.497074	0
					70	0.621069	1	50	0.670911	1
					57	0.738371	1	50	0.647277	1
					50	0.692098	1	53	0.721043	1
					51	0.734756	1	53	0.574844	1
					50	0.563182	0	50	0.760204	0
					50	0.632212	0	51	0.707991	1
					50	0.536922	0	50	0.521206	1
					51	0.589635	0	51	0.702783	1
					50	0.757412	0	63	0.694159	1
					50	0.482516	0	53	0.711551	0
					55	0.379889	1	60	0.669775	1
					50	0.658928	0	50	0.69078	0
					59	0.523935	1	60	0.623547	0
					50	0.639416	1	51	0.580067	1
					51	0.632345	0	50	0.735341	1
					50	0.618955	0	50	0.644829	0
					50	0.604007	0	50	0.725278	1
					50	0.762539	0	50	0.643413	1
					50	0.66841	1	50	0.665724	1
					52	0.686609	0	50	0.583966	0
					50	0.718749	1	50	0.617264	1
					50	0.604291	1	52	0.635035	0
					50	0.620198	0	50	0.740106	1
					50	0.659625	1	66	0.57323	0
					50	0.77607	0	59	0.649992	0
					64	0.727262	0	57	0.520261	1
					50	0.550382	0	50	0.698708	1
					50	0.584857	1	51	0.581943	1
					50	0.614884	0	50	0.609625	1
					50	0.684917	1	50	0.667507	0
					50	0.664794	1	53	0.744715	0
					60	0.784216	1	50	0.556454	1
					50	0.582825	0	50	0.62245	0
					50	0.618969	0	51	0.498081	0
					60	0.651176	1	50	0.610267	0
					50	0.614897	1	50	0.697946	1
					50	0.497074	0	50	0.568529	1
					50	0.670911	1	50	0.576237	1
					50	0.647277	1	52	0.665843	1
					50	0.721043	1	50	0.512056	0
					60	0.574844	1	50	0.594195	1
					50	0.760204	0	51	0.646932	0
					51	0.707991	1	51	0.68839	0
					50	0.521206	1	50	0.751871	1
					50	0.53156	0	59	0.352748	1
					50	0.702783	1	50	0.775412	0
					50	0.694159	1	50	0.490278	1
					50	0.711551	0	50	0.676104	1
					60	0.669775	1	53	0.689029	0
					50	0.69078	0	50	0.376793	1
					50	0.623547	0	55	0.677947	1
					51	0.580067	1	51	0.657421	0
					55	0.644975	0	50	0.599244	0
					50	0.683602	0	50	0.70456	1
					50	0.735341	1	50	0.675322	0
					50	0.644829	0	50	0.565863	0
					50	0.725278	1	50	0.54131	1
					50	0.643413	1	50	0.532876	0
					52	0.583966	0	50	0.61799	0
					50	0.617264	1	50	0.579731	1
					50	0.635035	0	52	0.547229	0
					50	0.740106	1	50	0.525631	0
					70	0.57323	0	53	0.692602	1
					50	0.649992	0	50	0.596115	1
					57	0.520261	1	50	0.498072	1
					50	0.698708	1	50	0.665119	1
					53	0.581943	1	50	0.537308	1
					50	0.609625	1	50	0.417725	0
					50	0.667507	0	53	0.734967	1
					50	0.744715	0	50	0.571532	0
					50	0.556454	1	67	0.684227	1
					50	0.62245	0	67	0.612226	1
					53	0.498081	0	55	0.56718	0
					50	0.610267	0	53	0.806201	0
					50	0.697946	1	51	0.56814	0
					64	0.515887	1	50	0.625356	0
					50	0.568529	1	50	0.720677	0
					50	0.576237	1	50	0.618879	1
					50	0.665843	1	52	0.704009	1
					50	0.512056	0	50	0.596349	1
					53	0.594195	1	63	0.579176	0
					50	0.646932	0	50	0.645764	1
					60	0.68839	0	50	0.663199	1
					50	0.751871	1	51	0.630696	1
					55	0.352748	1	50	0.644961	1
					51	0.775412	0	55	0.57923	1
					50	0.490278	1	51	0.645078	0
					50	0.676104	1	50	0.512005	0
					50	0.689029	0	53	0.578068	1
					50	0.376793	1	50	0.650228	0
					55	0.677947	1	53	0.496265	0
					57	0.657421	0	50	0.576487	1
					51	0.599244	0	50	0.627154	1
					50	0.70456	1	51	0.661928	0
					53	0.675322	0	55	0.60752	0
					50	0.565863	0	52	0.576589	0
					50	0.54131	1	50	0.626593	1
					50	0.532876	0	50	0.622409	0
					50	0.61799	0	50	0.614789	1
					50	0.579731	1	52	0.533274	1
					50	0.547229	0	50	0.615415	1
					70	0.623676	0	67	0.493143	1
					50	0.525631	0	63	0.556283	0
					52	0.626817	0	50	0.753784	1
					53	0.692602	1	53	0.65278	0
					52	0.596115	1	50	0.75983	1
					50	0.498072	1	57	0.713288	1
					52	0.665119	1	55	0.614419	1
					50	0.537308	1	50	0.60404	0
					50	0.417725	0	52	0.693416	1
					51	0.734967	1	50	0.618907	1
					50	0.571532	0	67	0.691872	0
					60	0.684227	1	50	0.577105	1
					57	0.612226	1	50	0.608761	1
					55	0.56718	0	50	0.647459	1
					53	0.806201	0	50	0.589715	0
					63	0.53053	1	50	0.574409	0
					51	0.56814	0	53	0.325424	1
					50	0.625356	0	64	0.743514	1
					50	0.720677	0	53	0.643432	1
					55	0.681376	1	50	0.728654	0
					51	0.618879	1	50	0.553411	1
					52	0.704009	1	50	0.5356	1
					50	0.596349	1	50	0.52923	0
					63	0.579176	0	57	0.667481	0
					53	0.645764	1	50	0.506832	0
					50	0.663199	1	51	0.769986	0
					51	0.630696	1	51	0.77151	1
					50	0.644961	1	50	0.713196	0
					55	0.57923	1	52	0.64952	0
					50	0.645078	0	50	0.662352	1
					50	0.512005	0	50	0.566871	1
					51	0.578068	1	50	0.679948	1
					50	0.650228	0	50	0.69894	0
					57	0.496265	0	50	0.686199	1
					50	0.576487	1	50	0.516099	1
					50	0.627154	1	64	0.64558	1
					50	0.661928	0	55	0.520593	1
					55	0.60752	0	51	0.520102	0
					52	0.576589	0	51	0.699182	0
					50	0.626593	1	50	0.673157	1
					50	0.622409	0	53	0.564176	1
					55	0.614789	1	50	0.232205	0
					50	0.533274	1	50	0.813083	0
					50	0.615415	1	50	0.672951	1
					64	0.493143	1	50	0.698124	0
					68	0.556283	0	50	0.582225	1
					51	0.753784	1	50	0.614926	1
					57	0.65278	0	59	0.584441	1
					51	0.75983	1	50	0.653763	1
					60	0.713288	1	52	0.635387	0
					52	0.614419	1	50	0.846584	0
					50	0.60404	0	51	0.757803	0
					50	0.693416	1	51	0.642668	1
					50	0.618907	1	51	0.571232	0
					57	0.691872	0	52	0.787511	0
					51	0.577105	1	50	0.631429	1
					52	0.608761	1	50	0.617827	1
					50	0.647459	1	53	0.359355	0
					53	0.589715	0	50	0.725618	0
					50	0.574409	0	50	0.649401	0
					53	0.325424	1	50	0.597335	0
					51	0.743514	1	60	0.651273	1
					57	0.643432	1	50	0.635094	1
					50	0.728654	0	50	0.659097	1
					52	0.553411	1	52	0.782223	1
					50	0.5356	1	50	0.607605	0
					50	0.52923	0	50	0.659044	1
					53	0.667481	0	50	0.589282	1
					50	0.506832	0	50	0.53499	0
					53	0.769986	0	53	0.528209	1
					50	0.77151	1	50	0.671547	0
					50	0.713196	0	67	0.698357	0
					52	0.64952	0	50	0.666655	1
					52	0.662352	1	50	0.600527	1
					59	0.566871	1	50	0.643819	0
					50	0.637126	1	50	0.60998	1
					50	0.679948	1	50	0.602931	1
					66	0.612087	1	51	0.553747	0
					50	0.69894	0	50	0.690976	1
					51	0.686199	1	50	0.619064	0
					50	0.540777	1	57	0.658935	0
					50	0.516099	1	50	0.392875	1
					60	0.64558	1	50	0.584349	0
					52	0.520593	1	50	0.670742	0
					53	0.520102	0	52	0.589061	0
					53	0.699182	0	50	0.581285	1
					50	0.673157	1	51	0.740085	1
					53	0.564176	1	50	0.56227	1
					50	0.232205	0	50	0.578355	1
					50	0.813083	0	63	0.763429	0
					50	0.672951	1	50	0.56007	0
					50	0.698124	0	50	0.683916	1
					50	0.582225	1	53	0.637687	1
					50	0.614926	1	50	0.466151	0
					55	0.584441	1	50	0.671243	0
					50	0.653763	1	50	0.654213	0
					50	0.635387	0	50	0.43419	0
					50	0.846584	0	50	0.607058	0
					51	0.757803	0	52	0.558202	1
					60	0.642668	1	50	0.684927	1
					50	0.571232	0	74	0.557202	0
					50	0.787511	0	52	0.464769	0
					50	0.631429	1	50	0.64297	1
					50	0.617827	1	63	0.570964	1
					53	0.359355	0	57	0.548866	0
					50	0.725618	0	63	0.628588	0
					50	0.649401	0	50	0.72604	1
					50	0.597335	0	50	0.585466	1
					74	0.651273	1	50	0.64994	0
					50	0.635094	1	52	0.614949	0
					50	0.659097	1	50	0.592828	0
					52	0.782223	1	60	0.541423	1
					50	0.607605	0	50	0.509396	0
					50	0.659044	1	52	0.648051	0
					50	0.589282	1	50	0.596655	0
					50	0.53499	0	50	0.676766	0
					60	0.528209	1	51	0.669296	1
					50	0.671547	0	50	0.586621	0
					64	0.698357	0	50	0.503388	1
					50	0.666655	1	50	0.689159	0
					50	0.600527	1	50	0.491627	1
					50	0.643819	0	50	0.716066	0
					50	0.60998	1	53	0.618447	0
					50	0.602931	1	57	0.717589	0
					50	0.553747	0	50	0.729517	1
					51	0.690976	1	50	0.60597	1
					50	0.619064	0	59	0.579256	0
					51	0.658935	0	50	0.633638	1
					50	0.392875	1	50	0.627887	0
					55	0.584349	0	50	0.627033	1
					50	0.670742	0	57	0.52252	1
					63	0.589061	0	52	0.641913	1
					50	0.581285	1	51	0.617333	0
					51	0.740085	1	55	0.635074	1
					50	0.56227	1	57	0.691139	0
					50	0.578355	1	51	0.677195	0
					63	0.763429	0	53	0.705197	0
					50	0.56007	0	50	0.792857	1
					50	0.683916	1	53	0.631662	1
					50	0.700176	1	50	0.583951	1
					51	0.637687	1	52	0.675208	0
					52	0.466151	0	50	0.580668	1
					50	0.671243	0	50	0.730813	0
					51	0.654213	0	50	0.66462	1
					51	0.43419	0	60	0.676286	1
					50	0.607058	0	50	0.655994	0
					52	0.558202	1	50	0.627926	1
					50	0.684927	1	52	0.579162	1
					66	0.557202	0	72	0.556563	0
					52	0.464769	0	51	0.614922	0
					50	0.64297	1	51	0.628639	1
					64	0.570964	1	53	0.636269	0
					53	0.548866	0	50	0.670855	1
					59	0.628588	0	50	0.712886	0
					50	0.72604	1	50	0.653729	0
					51	0.585466	1	50	0.521562	0
					51	0.595913	1	50	0.733612	0
					50	0.64994	0	50	0.73931	1
					50	0.614949	0	55	0.270176	1
					50	0.592828	0	50	0.528012	0
					51	0.541423	1	50	0.744692	0
					50	0.509396	0	50	0.522733	0
					50	0.648051	0	57	0.572309	1
					55	0.596655	0	50	0.757653	1
					50	0.676766	0	50	0.538667	0
					50	0.669296	1	52	0.684386	0
					50	0.586621	0	50	0.662893	1
					50	0.503388	1	50	0.65893	0
					50	0.527593	1	53	0.684912	0
					50	0.689159	0	50	0.657569	1
					51	0.491627	1	50	0.619342	1
					50	0.716066	0	50	0.456417	0
					53	0.618447	0	50	0.407576	1
					53	0.717589	0	50	0.739306	1
					50	0.729517	1	50	0.42323	0
					50	0.60597	1	50	0.580526	1
					59	0.579256	0	50	0.63176	1
					50	0.633638	1	51	0.756003	0
					50	0.627887	0	50	0.534971	0
					50	0.627033	1	55	0.644819	0
					53	0.52252	1	51	0.668579	0
					50	0.641913	1	51	0.596469	1
					64	0.617333	0	50	0.790097	0
					55	0.635074	1	52	0.618214	1
					50	0.691139	0	50	0.703689	0
					50	0.677195	0	52	0.497657	1
					60	0.705197	0	50	0.208035	0
					50	0.792857	1	50	0.650724	0
					51	0.631662	1	50	0.713876	1
					50	0.583951	1	50	0.638856	0
					55	0.675208	0	50	0.763333	0
					50	0.580668	1	50	0.549415	1
					50	0.730813	0	50	0.580202	1
					53	0.66462	1	57	0.709428	0
					53	0.676286	1	50	0.460861	1
					50	0.655994	0	50	0.728513	0
					50	0.627926	1	50	0.52509	1
					50	0.579162	1	50	0.624815	0
					51	0.690025	1	63	0.646072	0
					60	0.556563	0	50	0.653757	0
					50	0.614922	0	50	0.656847	1
					50	0.628639	1	51	0.657594	1
					51	0.636269	0	50	0.609152	1
					50	0.670855	1	50	0.560673	1
					55	0.712886	0	50	0.669836	1
					50	0.653729	0	51	0.602433	0
					50	0.521562	0	76	0.714631	1
					50	0.733612	0	60	0.624822	1
					53	0.73931	1	50	0.672838	1
					50	0.270176	1	50	0.66312	0
					50	0.528012	0	50	0.129954	1
					50	0.744692	0	50	0.55861	1
					50	0.522733	0	60	0.485422	1
					50	0.572309	1	51	0.53032	0
					50	0.757653	1	50	0.616131	1
					50	0.538667	0	51	0.500367	0
					52	0.684386	0	51	0.420553	1
					50	0.662893	1	57	0.613632	1
					50	0.65893	0	59	0.648263	0
					51	0.684912	0	50	0.492101	0
					50	0.657569	1	50	0.67967	1
					50	0.619342	1	50	0.512278	0
					51	0.456417	0	50	0.644335	0
					50	0.407576	1	60	0.767637	1
					50	0.739306	1	50	0.606095	1
					50	0.543552	0	51	0.709718	1
					50	0.42323	0	50	0.515006	1
					50	0.580526	1	71	0.635221	1
					50	0.63176	1	50	0.609333	1
					53	0.756003	0	50	0.375408	1
					50	0.534971	0	51	0.549583	0
					55	0.644819	0	50	0.697345	0
					67	0.668579	0	51	0.643101	1
					53	0.596469	1	50	0.793158	1
					52	0.790097	0	51	0.609687	0
					55	0.618214	1	50	0.602923	0
					50	0.703689	0	50	0.665128	1
					52	0.497657	1	51	0.687974	0
					50	0.208035	0	51	0.60766	1
					50	0.650724	0	55	0.653728	1
					51	0.713876	1	50	0.668951	0
					50	0.638856	0	50	0.462714	1
					50	0.763333	0	50	0.683546	1
					52	0.549415	1	57	0.584271	1
					50	0.580202	1	50	0.568531	0
					60	0.709428	0	55	0.60082	1
					50	0.460861	1	51	0.659772	1
					52	0.728513	0	51	0.651788	0
					50	0.52509	1	51	0.334477	0
					50	0.624815	0	54	0.537709	0
					59	0.646072	0	51	0.746512	0
					57	0.653757	0	50	0.651785	0
					50	0.656847	1	50	0.480355	1
					51	0.657594	1	50	0.566897	1
					52	0.609152	1	50	0.476352	0
					50	0.560673	1	50	0.554726	1
					50	0.669836	1	55	0.38907	0
					51	0.602433	0	53	0.476214	0
					77	0.714631	1	52	0.727624	1
					57	0.624822	1	51	0.664151	1
					50	0.672838	1	55	0.65659	1
					50	0.66312	0	50	0.573195	0
					50	0.129954	1	50	0.64015	1
					53	0.55861	1	50	0.631617	1
					50	0.485422	1	53	0.643184	0
					50	0.53032	0	50	0.600658	1
					52	0.616131	1	50	0.498954	1
					53	0.500367	0	52	0.576062	0
					51	0.420553	1	52	0.432086	0
					57	0.613632	1	50	0.663516	1
					63	0.648263	0	52	0.644784	0
					50	0.644076	1	50	0.639292	1
					50	0.492101	0	50	0.607364	1
					50	0.67967	1	52	0.597223	1
					50	0.512278	0	50	0.54499	0
					52	0.644335	0	70	0.625425	0
					57	0.767637	1	50	0.673035	1
					50	0.606095	1	51	0.639175	1
					51	0.709718	1	50	0.779294	0
					50	0.515006	1	50	0.792429	0
					71	0.635221	1	50	0.747509	1
					50	0.609333	1	50	0.472154	1
					51	0.375408	1	50	0.722476	1
					50	0.549583	0	50	0.638852	0
					51	0.697345	0	66	0.709429	0
					50	0.643101	1	53	0.746148	0
					50	0.793158	1	50	0.609262	0
					51	0.609687	0	51	0.713745	1
					50	0.602923	0	57	0.185881	0
					50	0.665128	1	50	0.632007	1
					51	0.687974	0	52	0.69861	1
					53	0.60766	1	70	0.542849	0
					63	0.653728	1	52	0.628355	0
					50	0.668951	0	50	0.69851	1
					50	0.462714	1	50	0.612969	0
					50	0.683546	1	51	0.679747	1
					53	0.584271	1	60	0.486463	1
					50	0.568531	0	50	0.540448	0
					55	0.60082	1	52	0.555619	0
					53	0.659772	1	53	0.490954	1
					50	0.651788	0	50	0.706604	1
					64	0.334477	0	50	0.724339	0
					66	0.537709	0	51	0.689999	1
					50	0.746512	0	59	0.696925	1
					50	0.651785	0	64	0.742967	1
					50	0.480355	1	50	0.698556	0
					50	0.566897	1	50	0.651501	1
					50	0.476352	0	50	0.649647	1
					50	0.554726	1	52	0.640437	0
					50	0.38907	0	50	0.763039	0
					50	0.470387	1	50	0.733821	1
					51	0.476214	0	50	0.695641	0
					52	0.727624	1	50	0.620651	0
					51	0.664151	1	55	0.634732	0
					55	0.65659	1	50	0.673956	1
					50	0.573195	0	57	0.576053	1
					50	0.64015	1	50	0.73091	0
					50	0.631617	1	66	0.534148	1
					57	0.643184	0	50	0.668033	1
					51	0.600658	1	50	0.696971	1
					50	0.498954	1	51	0.749245	0
					53	0.716883	0	53	0.77325	1
					51	0.576062	0	50	0.577011	0
					52	0.432086	0	51	0.590064	1
					57	0.655734	0	51	0.666963	0
					51	0.663516	1	53	0.755755	0
					52	0.644784	0	50	0.561888	1
					50	0.639292	1	54	0.691357	0
					52	0.607364	1	50	0.637089	0
					50	0.597223	1	50	0.663504	1
					50	0.54499	0	50	0.664617	0
					70	0.625425	0	50	0.638105	0
					51	0.673035	1	50	0.654185	1
					53	0.639175	1	50	0.566217	0
					50	0.779294	0	50	0.602162	0
					50	0.792429	0	50	0.626484	0
					55	0.747509	1	59	0.620163	1
					50	0.472154	1	59	0.627059	0
					50	0.722476	1	50	0.61024	1
					52	0.638852	0	50	0.584431	0
					52	0.709429	0	66	0.504765	1
					51	0.746148	0	50	0.529429	1
					50	0.609262	0	51	0.577641	1
					53	0.713745	1	50	0.618485	0
					53	0.185881	0	51	0.622399	0
					63	0.632007	1	52	0.662475	0
					50	0.69861	1	50	0.425683	0
					55	0.542849	0	51	0.720669	1
					50	0.628355	0	50	0.603883	1
					53	0.69851	1	50	0.643465	1
					50	0.612969	0	55	0.659937	0
					50	0.679747	1	50	0.68291	0
					53	0.486463	1	50	0.666092	1
					50	0.540448	0	50	0.67898	0
					59	0.555619	0	51	0.563976	1
					51	0.490954	1	50	0.659512	1
					52	0.706604	1	50	0.708349	1
					50	0.724339	0	52	0.668805	0
					50	0.689999	1	50	0.696302	1
					50	0.599257	0	55	0.583532	1
					50	0.696925	1	51	0.546571	0
					60	0.742967	1	51	0.629705	1
					57	0.698556	0	53	0.455411	0
					50	0.651501	1	59	0.563562	1
					50	0.649647	1	51	0.636802	0
					50	0.640437	0	50	0.654735	1
					60	0.763039	0	50	0.56021	1
					72	0.616933	1	50	0.52785	1
					52	0.733821	1	50	0.372556	0
					51	0.695641	0	50	0.688746	0
					57	0.620651	0	50	0.798887	1
					55	0.634732	0	51	0.614831	1
					50	0.673956	1	53	0.592671	1
					60	0.576053	1	53	0.590919	0
					51	0.73091	0	52	0.615694	0
					63	0.534148	1	50	0.711878	1
					50	0.668033	1	71	0.443663	1
					50	0.696971	1	50	0.433923	1
					50	0.749245	0	50	0.680595	1
					57	0.77325	1	50	0.70124	0
					50	0.577011	0	50	0.653931	0
					57	0.590064	1	53	0.597711	0
					50	0.666963	0	53	0.50864	1
					50	0.755755	0	67	0.537403	0
					50	0.561888	1	50	0.341745	1
					51	0.691357	0	50	0.695317	1
					52	0.637089	0	50	0.561871	0
					50	0.663504	1	50	0.659192	1
					50	0.664617	0	73	0.644169	0
					50	0.638105	0	51	0.732985	0
					50	0.654185	1	53	0.725887	1
					50	0.566217	0	52	0.709378	1
					52	0.602162	0	51	0.565787	0
					50	0.626484	0	50	0.721631	1
					50	0.620163	1	50	0.691642	1
					52	0.627059	0	53	0.6424	0
					50	0.61024	1	50	0.570359	1
					50	0.584431	0	55	0.648588	0
					63	0.504765	1	52	0.736929	1
					52	0.529429	1	51	0.742255	1
					51	0.577641	1	50	0.473163	1
					50	0.618485	0	50	0.640723	0
					51	0.622399	0	51	0.684784	0
					50	0.662475	0	55	0.556698	0
					50	0.425683	0	50	0.603619	1
					50	0.720669	1	50	0.603797	1
					53	0.603883	1	51	0.643809	0
					50	0.643465	1	50	0.634855	1
					63	0.659937	0	50	0.686276	1
					52	0.68291	0	50	0.544421	0
					50	0.666092	1	57	0.606377	1
					50	0.67898	0	51	0.574289	1
					51	0.563976	1	50	0.635544	1
					50	0.659512	1	50	0.444795	1
					50	0.708349	1	50	0.606419	0
					52	0.668805	0	57	0.829515	1
					50	0.696302	1	51	0.662262	1
					52	0.583532	1	50	0.672381	0
					50	0.546571	0	50	0.513773	1
					50	0.629705	1	50	0.633168	0
					53	0.455411	0	50	0.693872	1
					52	0.563562	1	50	0.619947	0
					50	0.636802	0	50	0.737351	0
					51	0.654735	1	59	0.625914	1
					50	0.56021	1	50	0.4751	1
					50	0.52785	1	51	0.301084	0
					50	0.372556	0	50	0.542149	1
					50	0.688746	0	50	0.710319	1
					52	0.798887	1	50	0.659508	0
					51	0.614831	1	55	0.640957	1
					50	0.592671	1	50	0.835099	1
					51	0.590919	0	50	0.570097	0
					52	0.615694	0	50	0.593638	0
					50	0.711878	1	51	0.512322	0
					60	0.443663	1	50	0.510993	1
					53	0.433923	1	50	0.719199	1
					51	0.680595	1	53	0.507452	0
					55	0.70124	0	50	0.748351	0
					52	0.653931	0	55	0.918222	1
					53	0.597711	0	50	0.559126	1
					53	0.50864	1	50	0.564514	1
					64	0.537403	0	50	0.600655	1
					51	0.341745	1	52	0.583474	1
					50	0.695317	1	55	0.288316	0
					50	0.561871	0	50	0.477322	1
					55	0.576229	1	57	0.6311	1
					51	0.659192	1	51	0.556522	0
					63	0.644169	0	57	0.682991	0
					50	0.732985	0	50	0.669723	1
					60	0.725887	1	50	0.662652	0
					50	0.709378	1	53	0.583274	1
					50	0.565787	0	50	0.599657	0
					51	0.721631	1	50	0.590004	0
					50	0.575663	1	50	0.710584	1
					50	0.691642	1	55	0.649188	1
					51	0.6424	0	60	0.604647	0
					50	0.570359	1	52	0.485499	1
					52	0.648588	0	50	0.697859	0
					57	0.736929	1	57	0.619748	1
					53	0.742255	1	52	0.614526	0
					50	0.473163	1	57	0.734998	0
					50	0.640723	0	52	0.635658	0
					53	0.684784	0	50	0.439473	0
					50	0.556698	0	72	0.493096	0
					51	0.603619	1	50	0.66193	1
					51	0.603797	1	55	0.589397	0
					50	0.643809	0	50	0.560813	0
					50	0.634855	1	55	0.381138	1
					50	0.686276	1	50	0.514514	0
					50	0.544421	0	52	0.592149	0
					57	0.606377	1	51	0.662593	0
					50	0.574289	1	50	0.512082	1
					50	0.635544	1	50	0.586175	1
					51	0.59744	0	51	0.727721	0
					50	0.444795	1	59	0.649948	1
					50	0.606419	0	50	0.652706	0
					60	0.829515	1	50	0.629024	1
					60	0.662262	1	53	0.644576	1
					50	0.672381	0	51	0.740192	0
					50	0.5536	0	50	0.61868	0
					50	0.513773	1	50	0.669242	1
					50	0.633168	0	59	0.57412	1
					50	0.693872	1	50	0.507088	1
					50	0.619947	0	50	0.509933	0
					50	0.737351	0	50	0.508676	0
					59	0.625914	1	50	0.605823	1
					51	0.4751	1	50	0.72858	0
					50	0.757346	0	50	0.619634	1
					50	0.301084	0	50	0.660005	1
					59	0.631568	1	50	0.606361	0
					55	0.542149	1	55	0.615941	1
					51	0.710319	1	50	0.668581	1
					50	0.659508	0	50	0.683698	0
					50	0.640957	1	60	0.681678	0
					50	0.835099	1	50	0.570616	0
					51	0.570097	0	50	0.690648	1
					50	0.593638	0	50	0.518952	0
					50	0.512322	0	53	0.650078	0
					52	0.510993	1	50	0.53945	0
					50	0.719199	1	50	0.763703	1
					57	0.507452	0	50	0.786754	1
					50	0.748351	0	53	0.547455	0
					66	0.918222	1	52	0.538147	0
					52	0.559126	1	50	0.707974	1
					50	0.564514	1	50	0.521145	1
					50	0.600655	1	50	0.718508	1
					52	0.583474	1	60	0.563193	1
					50	0.288316	0	52	0.615315	1
					50	0.477322	1	50	0.525673	1
					60	0.6311	1	50	0.609924	0
					50	0.556522	0	57	0.679268	0
					57	0.682991	0	57	0.637051	1
					50	0.669723	1	50	0.626428	1
					50	0.662652	0	50	0.726418	0
					50	0.583274	1	50	0.690443	1
					50	0.599657	0	55	0.688955	1
					52	0.590004	0	50	0.542715	0
					52	0.710584	1	50	0.768418	1
					50	0.598715	0	53	0.758438	1
					55	0.649188	1	52	0.597026	1
					51	0.604647	0	64	0.642912	0
					52	0.485499	1	51	0.647976	0
					50	0.697859	0	50	0.847326	1
					53	0.619748	1	57	0.660474	0
					68	0.614526	0	53	0.708296	1
					51	0.734998	0	60	0.60702	0
					52	0.635658	0	55	0.59014	1
					50	0.439473	0	50	0.631188	0
					78	0.493096	0	50	0.708818	1
					50	0.66193	1	50	0.601094	1
					59	0.589397	0	50	0.641967	1
					59	0.560813	0	50	0.753179	1
					50	0.381138	1	51	0.646272	1
					50	0.514514	0	74	0.689722	0
					52	0.592149	0	50	0.665452	0
					53	0.662593	0	51	0.558594	1
					52	0.512082	1	50	0.632667	1
					50	0.586175	1	50	0.572491	0
					50	0.727721	0	51	0.677545	1
					55	0.649948	1	55	0.635433	1
					50	0.652706	0	50	0.57177	1
					50	0.629024	1	67	0.171904	1
					51	0.644576	1	51	0.68925	1
					53	0.740192	0	50	0.671375	0
					50	0.61868	0	67	0.698965	0
					50	0.669242	1	50	0.614883	0
					63	0.57412	1	50	0.743845	0
					50	0.507088	1	53	0.707265	0
					51	0.509933	0	51	0.656186	1
					50	0.508676	0	50	0.555122	1
					50	0.605823	1	50	0.652391	1
					50	0.72858	0	50	0.683316	1
					53	0.619634	1	66	0.610841	1
					51	0.660005	1	52	0.581795	0
					52	0.606361	0	50	0.674756	0
					55	0.615941	1	50	0.637887	0
					50	0.668581	1	51	0.77263	0
					52	0.683698	0	51	0.650582	0
					50	0.681678	0	64	0.646798	0
					53	0.570616	0	52	0.632382	1
					52	0.690648	1	50	0.654045	0
					50	0.518952	0	50	0.525751	1
					53	0.650078	0	59	0.569855	1
					50	0.53945	0	55	0.527473	0
					52	0.763703	1	52	0.727678	1
					50	0.786754	1	57	0.713929	0
					53	0.547455	0	50	0.470641	1
					52	0.538147	0	51	0.594199	1
					50	0.707974	1	50	0.703974	0
					50	0.521145	1	50	0.723488	1
					50	0.718508	1	50	0.608616	1
					64	0.563193	1	50	0.662758	1
					50	0.615315	1	51	0.726034	0
					50	0.525673	1	51	0.467175	0
					50	0.609924	0	50	0.504074	1
					51	0.679268	0	50	0.603382	1
					53	0.637051	1	60	0.637004	0
					51	0.626428	1	51	0.655895	0
					51	0.726418	0	50	0.619973	1
					51	0.690443	1	50	0.679218	0
					55	0.688955	1	57	0.652802	1
					52	0.542715	0	51	0.747647	1
					50	0.768418	1	50	0.715266	1
					53	0.758438	1	52	0.5672	0
					55	0.597026	1	51	0.632926	1
					51	0.642912	0	53	0.64948	0
					51	0.647976	0	57	0.528897	1
					50	0.847326	1	50	0.676317	0
					64	0.660474	0	50	0.500842	1
					57	0.708296	1	70	0.690582	0
					50	0.60702	0	51	0.628981	0
					50	0.749533	1	50	0.668785	0
					63	0.59014	1	50	0.54905	0
					51	0.631188	0	50	0.671905	0
					50	0.708818	1	60	0.659354	0
					50	0.601094	1	50	0.495232	0
					50	0.641967	1	50	0.648262	1
					50	0.753179	1	55	0.568388	1
					50	0.646272	1	50	0.577441	0
					68	0.689722	0	50	0.570091	1
					50	0.665452	0	50	0.727121	1
					51	0.558594	1	51	0.68184	1
					50	0.632667	1	50	0.673621	1
					50	0.572491	0	50	0.552994	1
					53	0.677545	1	51	0.741875	0
					55	0.635433	1	50	0.702307	0
					50	0.57177	1	51	0.303984	1
					70	0.171904	1	51	0.646059	0
					51	0.68925	1	51	0.517769	0
					50	0.671375	0	50	0.806158	0
					60	0.698965	0	52	0.604398	0
					57	0.614883	0	70	0.471662	0
					50	0.743845	0	50	0.528614	0
					51	0.707265	0	52	0.536482	1
					53	0.656186	1	50	0.621403	0
					50	0.555122	1	50	0.668558	0
					50	0.652391	1	50	0.601407	1
					50	0.683316	1	50	0.674812	1
					50	0.610841	1	52	0.697134	1
					50	0.581795	0	57	0.54716	1
					50	0.674756	0	55	0.680931	0
					50	0.637887	0	59	0.515412	0
					50	0.77263	0	53	0.664108	0
					57	0.650582	0	50	0.597476	1
					64	0.646798	0	51	0.650325	0
					55	0.632382	1	50	0.62622	0
					50	0.654045	0	50	0.752355	0
					52	0.525751	1	68	0.427699	0
					50	0.569855	1	50	0.745407	0
					50	0.527473	0	53	0.494225	0
					50	0.727678	1	50	0.603329	1
					51	0.713929	0	63	0.553852	0
					50	0.470641	1	50	0.587123	0
					60	0.594199	1	50	0.531134	0
					51	0.703974	0	50	0.671683	0
					50	0.723488	1	50	0.668317	1
					50	0.608616	1	51	0.592645	0
					50	0.662758	1	59	0.604978	1
					51	0.726034	0	50	0.718067	0
					57	0.467175	0	52	0.590913	1
					50	0.504074	1	50	0.789814	0
					50	0.603382	1	50	0.677167	0
					53	0.637004	0	50	0.73506	0
					53	0.655895	0	50	0.618902	0
					50	0.619973	1	50	0.251788	1
					50	0.679218	0	54	0.649107	0
					53	0.652802	1	52	0.596935	1
					50	0.747647	1	52	0.70876	0
					50	0.715266	1	50	0.653635	1
					52	0.5672	0	52	0.451536	1
					50	0.632926	1	50	0.541886	1
					52	0.653466	1	50	0.729615	1
					51	0.64948	0	50	0.709492	0
					51	0.528897	1	55	0.682491	0
					50	0.676317	0	50	0.591878	0
[truncated: 2,379 more rows]

## Sheet: Fig 4
Figure 4a-d						Figure 4e				Figure 4f
Group Label	Group	Development of Right vmPFC	Longitudinal Differences of Sensation Seeking Scores	Longitudinal Differences of subitem ‘SUPRS6’	Biological Sex (0 = Female, 1 = Male)		Development of Right vmPFC	Increase in Quantity of Marijuana Use	Biological Sex (0 = Female, 1 = Male)		Development of Right vmPFC	Increase in Quantity of Drinking in a Row	Biological Sex (0 = Female, 1 = Male)
1 = Con	1	-0.00129218	0	0	0		-0.00129218	0	0		-0.00129218	1	0
2 = BL-S	3	-0.00687746	3	0	1		-0.00687746	2	1		-0.00687746	5	1
3 = FU-S	1	-0.00511838	1	0	0		-0.00511838	1	0		-0.00511838	4	0
	1	-0.000936439	-5	-1	1		-0.00213415	4	0		-0.000936439	5	1
	3	-0.00213415	1	0	0		-0.000670016	5	1		-0.00213415	2	0
	2	-0.000670016	-5	0	1		-0.0021306	0	1		-0.000670016	5	1
	1	-0.0021306	3	1	1		-0.00633166	0	0		-0.0021306	4	1
	1	-0.00633166	-3	0	0		-0.00454776	2	0		-0.00633166	0	0
	3	-0.00454776	3	0	0		-0.00362756	6	1		-0.00454776	4	0
	2	-0.00362756	2	1	1		-0.00158078	0	1		-0.00362756	5	1
	1	-0.00158078	0	-1	1		-0.0108292	0	0		-0.00158078	5	1
	1	-0.0108292	-2	1	0		-0.00520256	0	0		-0.0108292	1	0
	3	-0.00520256	4	3	0		-0.00389092	1	0		-0.00520256	5	0
	3	-0.00389092	0	0	0		-0.00643534	5	0		-0.00389092	4	0
	3	-0.00643534	0	1	0		-0.000305423	6	1		-0.00643534	2	0
	2	-0.000305423	-2	1	1		-0.0023095	5	0		-0.000305423	5	1
	2	-0.0023095	-5	-1	0		-0.00250815	3	0		-0.0023095	1	0
	3	-0.00152496	-3	0	1		-0.00491517	0	0		-0.00152496	5	1
	2	-0.00250815	-2	1	0		-0.00602353	0	0		-0.00250815	2	0
	1	-0.00491517	-2	-1	0		-0.00203624	1	0		-0.00491517	1	0
	3	-0.00602353	2	0	0		-0.00262163	1	0		-0.00602353	3	0
	3	-0.00203624	1	0	0		-0.00340769	0	0		-0.00203624	5	0
	3	-0.00262163	1	0	0		-0.00685893	0	0		-0.00262163	5	0
	1	-0.00340769	0	0	0		-0.00282574	0	0		-0.00340769	0	0
	3	-0.00685893	0	-1	0		-0.00411565	1	0		-0.00685893	3	0
	1	-0.00282574	-1	-1	0		-0.00242885	1	1		-0.00282574	0	0
	3	-0.00411565	-2	-1	0		-0.00172248	5	1		-0.00411565	5	0
	3	-0.00242885	4	-1	1		-0.00163938	0	0		-0.00242885	5	1
	2	-0.00172248	-4	0	1		-0.00594932	0	0		-0.00172248	5	1
	3	-0.00163938	-3	-1	0		-0.00244436	0	0		-0.00163938	3	0
	1	-0.00594932	2	1	0		-0.00127376	1	0		-0.00594932	5	0
	3	-0.00244436	-2	0	0		-0.00314128	0	1		-0.00244436	2	0
	3	-0.00127376	3	1	0		0.000555746	0	1		-0.00127376	1	0
	3	-0.00314128	2	0	1		-0.00191335	4	1		-0.00314128	5	1
	1	0.000555746	6	2	1		-0.00269111	6	0		0.000555746	5	1
	1	-0.00191335	2	0	1		-0.00340656	0	1		-0.00191335	5	1
	2	-0.00269111	5	0	0		-0.00416289	0	0		-0.00269111	3	0
	3	-0.00340656	-1	0	1		-0.00445713	1	0		-0.00340656	5	1
	1	-0.00416289	-3	-1	0		-0.001735	0	0		-0.00416289	0	0
	1	-0.00445713	0	-1	0		-0.00146838	3	1		-0.00445713	5	0
	2	-0.001735	0	1	0		-0.00465691	0	0		-0.001735	0	0
	1	-0.00146838	1	0	1		-0.00491942	0	0		-0.00146838	0	1
	3	-0.00465691	-8	-1	0		-0.00265677	0	0		-0.00465691	4	0
	3	-0.00491942	0	0	0		-0.00668144	2	0		-0.00491942	5	0
	1	0.00123563	-1	1	1		-0.00275979	6	1		0.00123563	4	1
	3	-0.00265677	2	0	0		-0.00111974	0	0		-0.00265677	5	0
	2	-0.00668144	-2	1	0		-0.0059869	0	0		-0.00668144	0	0
	2	-0.00275979	-2	0	1		-0.00321185	0	0		-0.00275979	5	1
	3	-0.00111974	1	0	0		-0.00141934	0	1		-0.00111974	1	0
	3	-0.0059869	1	0	0		-0.00484913	6	1		-0.0059869	3	0
	1	-0.00321185	3	1	0		-0.000686762	0	1		-0.00321185	0	0
	3	-0.00141934	-2	-1	1		-0.0074186	5	1		-0.00141934	4	1
	2	-0.00484913	-5	-1	1		-0.00309803	1	0		-0.0051532	5	1
	1	-0.000686762	1	0	1		-0.00129046	0	1		-0.000686762	3	1
	3	-0.0074186	1	0	1		-0.00323647	2	1		-0.0074186	3	1
	2	-0.00264162	1	1	1		-0.00349534	0	1		-0.00264162	1	1
	3	-0.00309803	-4	0	0		-0.00184343	4	0		-0.00309803	5	0
	3	-0.00173861	-4	-1	0		-0.00544216	0	1		-0.00173861	1	0
	3	-0.00536772	0	0	0		-0.00313704	3	1		-0.00536772	5	0
	1	-0.00129046	1	1	1		-0.00523697	0	0		-0.00129046	0	1
	3	-0.00323647	11	2	1		-0.00651414	5	0		-0.00323647	5	1
	3	-0.00349534	-1	-1	1		0.00147226	0	1		-0.00349534	5	1
	2	-0.00184343	-2	-1	0		-0.00514642	1	1		-0.00184343	3	0
	1	-0.00544216	1	0	1		-0.00299808	2	1		-0.00544216	0	1
	2	-0.00313704	-4	0	1		-0.00318206	0	0		-0.00313704	3	1
	3	-0.00523697	-1	0	0		-0.00319538	1	0		-0.00523697	5	0
	2	-0.00651414	2	0	0		-0.00587059	6	1		-0.00651414	3	0
	1	0.00147226	4	0	1		-0.00335208	5	1		0.00147226	0	1
	1	-0.00514642	0	-1	1		-0.00445216	0	0		-0.00514642	5	1
	1	-0.00299808	-3	0	1		0.000766992	0	1		-0.00299808	5	1
	1	-0.000302102	0	0	1		-0.00210541	6	0		-0.000302102	5	1
	3	-0.00318206	4	1	0		-0.00120313	0	0		-0.00318206	2	0
	2	-0.00319538	-4	0	0		0.0014905	0	1		-0.00319538	0	0
	3	-0.00587059	12	1	1		-0.00525177	6	1		-0.00587059	4	1
	2	-0.00335208	1	0	1		-0.00234555	1	1		-0.00335208	3	1
	1	-0.00445216	-4	0	0		-0.00270514	3	1		-0.00445216	4	0
	1	0.000766992	2	1	1		-0.00224474	2	1		0.000766992	0	1
	3	-0.00210541	3	0	0		-0.00441596	0	0		-0.00210541	2	0
	1	-0.00120313	2	0	0		-0.00360545	1	0		-0.00120313	1	0
	3	-0.00525177	4	0	1		-0.00264586	0	0		0.0014905	4	1
	1	-0.00234555	-1	0	1		-0.00269115	0	0		-0.00525177	5	1
	2	-0.00270514	0	0	1		-0.00165842	0	1		-0.00234555	5	1
	2	-0.00224474	-2	0	1		0.000436419	4	1		-0.00270514	1	1
	1	-0.00441596	-1	0	0		-0.00437403	6	1		-0.00224474	3	1
	3	-0.00360545	2	0	0		-0.00406785	0	0		-0.00441596	2	0
	1	-0.00264586	2	0	0		-0.004083	0	0		-0.00360545	2	0
	2	-0.00269115	2	-1	0		-0.00203635	0	0		-0.00264586	0	0
	1	-0.00165842	-2	-1	1		-0.00342896	3	0		-0.00269115	3	0
	3	0.000436419	5	-1	1		-0.00279785	3	1		-0.00165842	0	1
	3	-0.00437403	0	0	1		-0.00116324	0	1		0.000436419	4	1
	3	-0.00406785	4	0	0		-0.00306201	0	0		-0.00437403	5	1
	1	-0.004083	3	1	0		0.000256311	0	1		-0.00406785	5	0
	1	-0.00203635	5	0	0		-0.00323762	0	0		-0.004083	0	0
	2	-0.00342896	2	0	0		-0.00487045	0	0		-0.00203635	0	0
	3	-0.00279785	0	-2	1		0.000284445	0	1		-0.00342896	4	0
	3	-0.00116324	-2	-1	1		-0.00370389	0	0		-0.00279785	3	1
	3	-0.00306201	2	0	0		-0.00265077	6	0		-0.00116324	4	1
	1	0.000256311	4	1	1		-0.000140159	6	1		-0.00306201	5	0
	3	-0.00323762	1	0	0		-0.00105404	6	0		0.000256311	2	1
	1	-0.00487045	0	0	0		-0.00216735	6	1		-0.00323762	4	0
	3	0.000284445	2	0	1		-0.00553743	0	0		-0.00487045	1	0
	3	-0.00370389	0	0	0		-0.00209895	3	0		0.000284445	2	1
	3	-0.00265077	3	0	0		-0.000813708	0	1		-0.00370389	3	0
	2	-0.000140159	-11	-2	1		-0.00263503	0	0		-0.00265077	5	0
	3	-0.00105404	-5	-1	0		-0.00494528	0	0		-0.000140159	4	1
	2	-0.00216735	1	0	1		-0.0035656	0	0		-0.00105404	5	0
	3	-0.00553743	5	-1	0		-0.00313317	5	0		-0.00216735	2	1
	2	-0.00209895	3	0	0		-0.00508312	0	0		-0.00553743	3	0
	3	-0.000813708	1	1	1		-0.00637015	0	0		-0.00209895	1	0
	3	-0.00263503	1	1	0		-0.00102284	6	1		-0.000813708	2	1
	1	-0.0035656	2	-1	0		-0.0026493	0	0		-0.00263503	0	0
	2	-0.00313317	1	0	0		-0.000527836	6	1		-0.00494528	0	0
	3	-0.00508312	3	1	0		-0.00271053	0	1		-0.0035656	2	0
	1	-0.00637015	0	0	0		-0.000743377	0	0		-0.00313317	4	0
	1	-0.00453272	-2	0	0		-0.00118854	6	0		-0.00508312	4	0
	2	-0.00102284	-4	-1	1		-0.000548951	3	1		-0.00637015	0	0
	1	-0.00385481	2	0	1		-0.00686755	0	1		-0.00453272	0	0
	1	-0.0026493	1	-1	0		-0.0022883	1	0		-0.00102284	1	1
	1	-0.000527836	3	-1	1		-0.000362889	0	1		-0.00385481	4	1
	3	-0.00271053	-4	-1	1		-0.000800362	0	1		-0.0026493	0	0
	1	-0.000743377	2	0	0		-0.000783245	0	1		-0.000527836	5	1
	2	-0.00118854	2	0	0		-0.00397276	0	0		-0.00271053	5	1
	2	-0.000548951	0	2	1		-0.00522983	2	0		-0.00118854	2	0
	3	-0.00686755	-2	0	1		-0.00617414	6	0		-0.000548951	4	1
	3	-0.0022883	2	0	0		-0.00282636	0	0		-0.00686755	5	1
	1	-0.000362889	3	0	1		-0.000554084	0	1		-0.0022883	5	0
	1	-0.000800362	2	0	1		-0.003881	1	0		-0.000362889	4	1
	3	-0.000783245	2	-1	1		-0.00356171	0	0		-0.000800362	5	1
	3	-0.00397276	3	1	0		-0.00425094	3	0		-0.000783245	4	1
	3	-0.00522983	-2	1	0		-0.00207787	3	0		-0.00397276	3	0
	2	-0.00617414	-2	-1	0		-0.00130543	5	0		-0.00522983	5	0
	1	-0.00282636	3	0	0		-0.00260672	0	0		-0.00617414	5	0
	3	-0.000554084	-1	-2	1		-0.0011723	1	0		-0.00282636	1	0
	3	-0.003881	4	0	0		-0.00350681	0	0		-0.000554084	3	1
	3	-0.00356171	-1	0	0		-0.000501174	0	0		-0.003881	5	0
	2	-0.00425094	0	0	0		-0.00396548	0	0		-0.00356171	0	0
	2	-0.00207787	-1	-1	0		-0.00523976	6	1		-0.00207787	3	0
	3	-0.00130543	-1	0	0		-0.00420072	4	1		-0.00130543	5	0
	3	-0.00260672	0	0	0		-0.0022304	6	1		-0.00260672	0	0
	3	-0.0011723	0	0	0		-0.00347219	0	1		-0.0011723	1	0
	2	-0.00350681	3	1	0		-0.00102213	4	1		-0.00350681	5	0
	3	-0.000501174	0	0	0		-0.00208496	0	0		-0.000501174	1	0
	1	-0.00396548	-4	0	0		-0.00098379	3	1		-0.00396548	0	0
	3	-0.00523976	-4	-1	1		-0.00237043	0	1		-0.00523976	5	1
	3	-0.00420072	-4	0	1		-0.00283003	0	1		-0.00420072	5	1
	2	-0.0022304	4	0	1		-0.00173737	6	1		-0.0022304	4	1
	3	-0.00347219	3	1	1		-0.00407564	1	0		-0.00347219	5	1
	3	-0.00102213	0	0	1		-0.000194903	0	0		-0.00102213	5	1
	1	-0.00615382	0	0	0		-0.0115371	1	0		-0.00615382	3	0
	2	-0.00208496	4	0	0		-0.00598767	0	0		-0.00208496	3	0
	3	-0.00098379	-4	0	1		0.00030397	5	1		-0.00098379	3	1
	1	-0.00237043	-2	0	1		-0.00498567	6	0		-0.00237043	1	1
	3	-0.00283003	0	0	1		-0.00187913	0	1		-0.00283003	3	1
	3	-0.00173737	1	0	1		-0.00121423	0	1		-0.00173737	5	1
	3	-0.00407564	2	1	0		-0.00300563	6	1		-0.00407564	4	0
	1	-0.000194903	2	0	0		-0.00106627	0	0		-0.000194903	0	0
	3	-0.0115371	-2	0	0		-0.00616721	0	0		-0.0115371	5	0
	1	-0.00598767	-3	0	0		-0.00467934	5	1		-0.00598767	0	0
	2	0.00030397	0	0	1		-0.00287486	0	0		0.00030397	2	1
	3	-0.00498567	2	-1	0		-0.00229751	1	1		-0.00498567	3	0
	3	-0.00187913	-1	0	1		-0.00193326	0	1		-0.00187913	5	1
	1	-0.00121423	-2	-1	1		-0.00336587	1	0		-0.00121423	5	1
	3	-0.00300563	1	0	1		-0.00206445	0	0		-0.00300563	5	1
	1	-0.00106627	0	1	0		-0.00507127	0	0		-0.00106627	0	0
	2	-0.00616721	-3	-1	0		-0.00513857	2	0		-0.00616721	3	0
	3	-0.00467934	6	1	1		-0.00117743	2	1		-0.00467934	5	1
	1	-0.00287486	-1	-1	0		-0.00267614	0	0		-0.00287486	5	0
	1	-0.00229751	5	0	1		-0.00719791	0	0		-0.00229751	2	1
	3	-0.00193326	0	0	1		-0.0021433	0	0		-0.00193326	5	1
	3	-0.00336587	0	-1	0		-0.00523262	0	0		-0.00336587	3	0
	2	-0.00468255	-4	1	0		-0.00522741	5	1		-0.00468255	5	0
	1	-0.00206445	2	-1	0		-0.000737362	0	1		-0.00206445	1	0
	3	-0.00507127	1	1	0		-0.00354075	6	1		-0.00507127	3	0
	2	-0.00363351	-4	-2	0		-0.0048389	0	0		-0.00363351	4	0
	2	-0.00513857	-1	0	0		-0.00415602	2	0		-0.00513857	3	0
	3	-0.00117743	5	0	1		-0.00601187	0	1		-0.00117743	3	1
	1	-0.00267614	-6	-2	0		-0.00304641	5	1		-0.00267614	0	0
	1	-0.00719791	-1	-1	0		-0.00278511	0	0		-0.00719791	4	0
	3	-0.0021433	-4	-1	0		-0.0027748	0	1		-0.0021433	0	0
	1	-0.00523262	2	1	0		-0.00174021	0	1		-0.00523262	0	0
	3	-0.00522741	2	-1	1		-0.00532532	2	0		-0.00522741	5	1
	1	-0.000737362	0	0	1		0.000711083	3	0		-0.000737362	3	1
	3	-0.00354075	-2	2	1		-0.00369926	6	1		-0.00354075	5	1
	1	-0.0048389	2	0	0		-0.00385966	0	1		-0.0048389	0	0
	1	-0.00315298	-3	-1	0		-0.00795706	1	0		-0.00315298	2	0
	3	-0.00415602	1	0	0		-0.00311767	1	1		-0.00415602	5	0
	1	-0.00601187	-1	1	1		-0.00222856	6	0		-0.00601187	0	1
	2	-0.00304641	4	0	1		-0.00118698	0	0		-0.00304641	5	1
	3	-0.00278511	-4	0	0		-0.000639914	0	1		-0.00278511	3	0
	1	-0.0027748	-1	0	1		-0.00745824	5	0		-0.0027748	0	1
	2	-0.00174021	-4	-2	1		-0.00255754	2	1		-0.00532532	2	0
	2	-0.00532532	3	0	0		-0.0039611	0	0		0.000711083	0	0
	2	0.000711083	4	0	0		-0.00387942	1	0		-0.00369926	5	1
	3	-0.00369926	-3	-1	1		-0.00131533	4	1		-0.00385966	5	1
	1	-0.00385966	1	0	1		-0.000905658	5	1		-0.00795706	4	0
	3	-0.00795706	4	1	0		-0.00251849	0	1		-0.00311767	4	1
	1	-0.00311767	3	0	1		-0.00182709	6	1		-0.00222856	2	0
	2	-0.00222856	4	1	0		-0.000777247	2	0		-0.00118698	3	0
	1	-0.00118698	1	0	0		-0.00125644	2	1		-0.00459197	0	0
	1	-0.00459197	-5	-1	0		-0.00201185	0	0		-0.000639914	5	1
	2	-0.000639914	1	0	1		-0.00229455	0	0		-0.00745824	5	0
	2	-0.00745824	3	0	0		-0.00155904	0	1		-0.00255754	2	1
	3	-0.00255754	5	0	1		-0.00280764	6	1		-0.0039611	0	0
	1	-0.0039611	0	0	0		-0.00388913	0	1		-0.00387942	5	0
	3	-0.00387942	0	-1	0		-0.00307302	0	0		-0.00608997	5	1
	1	-0.00608997	1	0	1		-0.00358762	0	1		-0.00131533	5	1
	3	-0.00131533	-6	-1	1		2.87241e-05	1	1		-0.000905658	5	1
	3	-0.000905658	1	0	1		-0.00200857	0	0		-0.00251849	2	1
	1	-0.00251849	-1	-1	1		-0.00455469	0	0		-0.00182709	4	1
	2	-0.00182709	3	0	1		-0.00223723	0	0		-0.000777247	4	0
	3	-0.000777247	0	-2	0		-0.000877044	0	0		-0.00125644	0	1
	2	-0.00125644	-1	-1	1		-0.00353083	0	0		-0.00201185	2	0
	3	-0.00201185	3	0	0		-0.0064097	2	0		-0.00178811	4	1
	2	-0.00178811	2	1	1		-0.00713097	0	0		-0.00229455	1	0
	2	-0.00229455	0	-1	0		-0.00126993	3	1		-0.00155904	2	1
	2	-0.00155904	-1	0	1		-0.00178864	0	1		-0.00280764	4	1
	2	-0.00280764	1	0	1		-0.00360339	0	0		-0.00388913	3	1
	1	-0.00388913	-2	0	1		-0.00184944	0	0		-0.00307302	2	0
	3	-0.00307302	-7	-2	0		-0.00221691	0	0		-0.00358762	4	1
	2	-0.00306063	3	0	1		-0.00497913	0	0		2.87241e-05	2	1
	2	-0.00358762	-1	0	1		-0.00458899	6	0		-0.00200857	2	0
	3	2.87241e-05	-3	-1	1		-0.00246269	3	1		-0.00455469	5	0
	1	-0.00200857	1	0	0		-0.0040499	0	0		-0.00223723	3	0
	3	-0.00455469	2	1	0		-0.00446521	2	0		-0.00397257	4	1
	1	-0.00223723	1	0	0		-0.00334429	1	0		-0.000877044	3	0
	3	-0.00397257	3	1	1		-0.00391391	0	1		-0.00353083	0	0
	3	-0.000877044	-1	0	0		-0.00213918	0	0		-0.0064097	5	0
	1	-0.00353083	1	1	0		-0.00472146	0	0		-0.00713097	2	0
	1	-0.0064097	0	0	0		-0.00288687	3	1		-0.00126993	4	1
	2	-0.00713097	2	1	0		-0.00171306	0	1		-0.00178864	2	1
	3	-0.00126993	3	0	1		-0.00328384	5	0		-0.00360339	0	0
	2	-0.00178864	2	0	1		-0.0081677	6	0		-0.00184944	5	0
	3	-0.00360339	-2	-1	0		-0.00284695	3	0		-0.00221691	1	0
	2	-0.00184944	-4	0	0		-0.00515717	0	0		-0.00458899	3	0
	2	-0.00221691	3	0	0		-0.000487019	0	0		-0.00246269	5	1
	2	-0.00497913	-3	-1	0		-0.0071595	1	0		-0.0040499	1	0
	3	-0.00458899	7	0	0		-0.00351259	0	0		-0.00446521	3	0
	3	-0.00246269	0	0	1		-0.00155753	6	1		-0.00378181	5	1
	3	-0.0040499	1	0	0		-0.00174967	0	1		-0.00334429	2	0
	2	-0.00446521	-1	0	0		-0.00134496	0	0		-0.00391391	2	1
	3	-0.00378181	-4	-1	1		-0.00188849	6	1		-0.00213918	0	0
	3	-0.00334429	2	1	0		-0.00191398	0	0		-0.00472146	4	0
	1	-0.00391391	1	0	1		-0.0041552	3	1		-0.00288687	4	1
	1	-0.00213918	-1	-1	0		-0.00119381	0	0		-0.00171306	3	1
	3	-0.00472146	0	1	0		-0.0032434	3	1		-0.00328384	3	0
	2	-0.00288687	-2	0	1		-0.00159301	3	1		-0.00284404	5	1
	2	-0.00171306	-3	-1	1		-0.0027062	0	1		-0.0081677	5	0
	2	-0.00328384	5	1	0		-0.000134811	0	1		-0.00216908	1	1
	3	-0.00284404	-1	0	1		-0.00253083	3	1		-0.00284695	4	0
	2	-0.0081677	3	0	0		-0.000989828	2	0		-0.00515717	2	0
	1	-0.00216908	-2	0	1		-0.00385237	0	1		-0.000487019	0	0
	2	-0.00284695	3	1	0		-0.00203957	4	1		-0.0071595	4	0
	1	-0.00515717	0	0	0		-0.00209706	0	0		-0.00351259	0	0
	3	-0.000487019	8	1	0		-0.00188363	0	0		-0.00155753	2	1
	3	-0.0071595	7	1	0		-0.00400508	0	0		-0.00174967	5	1
	1	-0.00351259	-1	-1	0		-0.00099181	0	0		-0.00134496	0	0
	2	-0.00155753	-3	-1	1		-0.00218639	1	1		-0.00188849	5	1
	3	-0.00174967	-1	0	1		-0.00474581	0	0		-0.00191398	3	0
	1	-0.00134496	0	1	0		-0.00453162	5	1		-0.0041552	5	1
	3	-0.00188849	3	1	1		-0.0045635	0	1		-0.00119381	0	0
	2	-0.00191398	-3	0	0		-0.00767717	6	1		-0.0032434	5	1
	3	-0.0041552	2	-1	1		0.000341065	4	1		-0.00159301	2	1
	1	-0.00119381	0	0	0		-0.00484745	1	0		-0.0027062	3	1
	3	-0.0032434	0	-1	1		-0.00456066	0	0		-0.000134811	5	1
	2	-0.00159301	0	-1	1		-0.000465346	0	1		-0.00253083	5	1
	1	-0.0027062	1	0	1		-0.00392279	5	0		-0.00385237	4	1
	1	-0.000134811	3	0	1		-0.00186394	2	1		-0.00203957	2	1
	1	-0.00253083	2	0	1		-0.00417224	6	0		-0.00209706	0	0
	2	-0.000989828	-2	0	0		-0.00402017	0	0		-0.00400508	1	0
	2	-0.00385237	1	0	1		-0.00452311	4	1		-0.00099181	1	0
	3	-0.00203957	3	0	1		-0.00160679	0	0		-0.00218639	5	1
	1	-0.00209706	-3	-1	0		-0.000893877	5	1		-0.00474581	4	0
	1	-0.00188363	0	0	0		-0.000601022	0	1		-0.00453162	4	1
	3	-0.00400508	0	-1	0		-0.00494425	0	0		-0.00767717	5	1
	2	-0.00099181	2	1	0		-0.00258205	0	0		0.000341065	3	1
	3	-0.00218639	0	-1	1		-0.00378598	2	0		-0.00484745	5	0
	3	-0.00474581	-1	1	0		-0.00369717	0	0		-0.00456066	2	0
	1	-0.00453162	2	0	1		-0.00227836	6	1		-0.000465346	3	1
	1	-0.0045635	5	1	1		-0.00279272	0	1		-0.00392279	0	0
	3	-0.00767717	4	1	1		-0.000297211	0	1		-0.00186394	4	1
	2	0.000341065	2	0	1		-0.00530175	1	0		-0.00417224	3	0
	3	-0.00484745	1	-1	0		-0.00126385	5	1		-0.00402017	1	0
	2	-0.00456066	1	1	0		-0.000970323	0	1		-0.00452311	2	1
	1	-0.000465346	2	1	1		-0.00233071	0	0		-0.00160679	1	0
	3	-0.00186394	2	0	1		-0.00276066	0	0		-0.000893877	5	1
	3	-0.00417224	-1	-1	0		-0.000537995	3	1		-0.000601022	4	1
	3	-0.00402017	3	1	0		-0.000485922	0	0		-0.00494425	5	0
	2	-0.00452311	-1	-1	1		-0.0030304	0	1		-0.00258205	3	0
	1	-0.00160679	3	0	0		-0.0028606	5	1		-0.00378598	3	0
	3	-0.000893877	-3	-1	1		-0.000309662	0	1		-0.00369717	5	0
	3	-0.000601022	5	0	1		-0.00128528	3	1		-0.00227836	5	1
	3	-0.00494425	0	-1	0		-0.000725953	0	1		-0.00279272	4	1
	3	-0.00258205	0	0	0		-0.00453225	2	1		-0.000297211	3	1
	3	-0.00378598	-1	1	0		-0.00195278	0	1		-0.00530175	3	0
	1	-0.00369717	3	-1	0		7.33346e-05	5	1		-0.00126385	5	1
	3	-0.00227836	-1	0	1		-0.00508761	0	0		-0.000970323	0	1
	1	-0.00279272	-2	0	1		-0.00525408	1	0		-0.00233071	0	0
	1	-0.000297211	1	0	1		-0.00215528	0	0		-0.00276066	2	0
	3	-0.00530175	6	1	0		-0.0050066	1	0		-0.000537995	5	1
	3	-0.00126385	-5	0	1		-0.00479301	2	0		-0.000485922	0	0
	1	-0.000970323	-3	0	1		-0.00409017	0	1		-0.0030304	1	1
	1	-0.00233071	2	0	0		-0.00702726	2	0		-0.0028606	5	1
	1	-0.00276066	-2	0	0		-0.00435312	0	1		-0.000309662	2	1
	3	-0.000537995	-1	0	1		-0.00238451	0	0		-0.00128528	3	1
	1	-0.000485922	-2	-1	0		-0.00139533	0	0		-0.000725953	3	1
	3	-0.0030304	2	0	1		-0.00687777	2	0		-0.00453225	3	1
	3	-0.0028606	-2	0	1		-0.00271203	4	0		-0.00195278	1	1
	1	-0.000309662	2	0	1		-0.00240148	2	0		7.33346e-05	1	1
	2	-0.00128528	3	0	1		-0.000983021	0	0		-0.00508761	0	0
	3	-0.000725953	1	0	1		-0.00459835	5	1		-0.00525408	5	0
	3	-0.00453225	0	0	1		-0.00424415	4	1		-0.00215528	1	0
	1	-0.00195278	-3	0	1		-0.00092083	6	1		-0.0050066	2	0
	3	7.33346e-05	3	0	1		-0.00346241	4	1		-0.00479301	5	0
	1	-0.00508761	-3	-1	0		-0.000623489	0	1		-0.00409017	0	1
	3	-0.00525408	-7	-1	0		-0.00443604	0	0		-0.00702726	3	0
	2	-0.00215528	-3	0	0		-0.00642026	1	0		-0.00435312	0	1
	3	-0.0050066	-3	0	0		-0.00348407	1	1		-0.00238451	3	0
	3	-0.00479301	1	-1	0		-0.00502069	4	0		-0.00139533	3	0
	3	-0.00409017	4	0	1		-0.00375904	0	1		-0.00687777	5	0
	3	-0.00702726	3	0	0		-0.00056983	0	1		-0.00271203	5	0
	1	-0.00435312	6	1	1		-0.00475914	1	0		-0.00240148	5	0
	2	-0.00238451	-2	0	0		-0.00228526	3	0		-0.000983021	4	0
	1	-0.00139533	-4	0	0		-0.00282327	2	0		-0.00459835	5	1
	3	-0.00687777	1	1	0		-0.00334857	1	0		-0.00424415	5	1
	3	-0.00271203	2	0	0		-0.0034993	4	0		-0.00092083	3	1
	2	-0.00240148	-1	-1	0		-0.000810921	5	1		-0.00346241	1	1
	3	-0.000983021	-3	-2	0		-0.00245918	2	1		-0.000623489	5	1
	3	-0.00459835	9	1	1		-0.00908492	4	0		-0.00443604	4	0
	3	-0.00424415	-5	-2	1		-0.00302622	0	0		-0.00642026	5	0
	2	-0.00092083	0	1	1		-0.00253495	4	1		-0.00348407	4	1
	3	-0.00346241	8	2	1		-0.00472992	1	0		-0.00502069	2	0
	3	-0.000623489	0	0	1		-0.00655585	1	0		-0.00375904	0	1
	1	-0.00443604	-4	-1	0		-0.000588231	0	1		-0.00056983	0	1
	3	-0.00642026	-1	0	0		-0.0014254	1	1		-0.00475914	1	0
	2	-0.00348407	5	1	1		-0.00298327	3	0		-0.00228526	1	0
	3	-0.00502069	3	2	0		-0.00127901	5	0		-0.00282327	5	0
	1	-0.00375904	-1	0	1		-0.00156205	0	0		-0.000810921	5	1
	1	-0.00056983	5	1	1		-0.00379466	1	0		-0.00245918	2	1
	3	-0.00475914	0	-1	0		-0.000378958	0	1		-0.00908492	5	0
	2	-0.00228526	-5	-1	0		0.000746609	0	1		-0.00302622	0	0
	1	-0.00282327	-2	-1	0		-0.00176352	4	1		-0.00495888	3	0
	2	-0.00334857	0	-1	0		-0.00408486	0	0		-0.00253495	1	1
	2	-0.0034993	-4	-1	0		-0.00261322	0	0		-0.00472992	5	0
	3	-0.000810921	4	0	1		-0.00184866	0	0		-0.00655585	1	0
	2	-0.00245918	-4	-1	1		-0.00420383	1	0		-0.000588231	4	1
	2	-0.00908492	2	-1	0		-0.00444356	0	0		-0.0014254	3	1
	1	-0.00302622	6	0	0		-0.00279203	1	1		-0.00298327	4	0
	1	-0.00495888	-4	-2	0		-0.00341239	1	1		-0.00127901	5	0
	2	-0.00253495	3	0	1		-0.00480333	1	0		-0.00156205	4	0
	3	-0.00472992	-7	-1	0		-0.000607476	0	1		-0.00379466	3	0
	3	-0.00655585	-3	-1	0		-0.00471108	5	1		-0.000378958	0	1
	1	-0.000588231	-1	0	1		-0.00607811	1	0		0.000746609	3	1
	1	-0.0014254	5	1	1		-0.000737166	4	1		-0.00361858	5	1
	3	-0.00298327	2	0	0		-0.00625315	6	0		-0.00328777	5	0
	3	-0.00127901	-2	-1	0		-0.00226503	5	1		-0.00176352	5	1
	1	-0.00156205	-6	-1	0		-0.00302675	1	0		-0.00408486	3	0
	1	-0.000378958	-1	1	1		-0.00137059	0	0		-0.00261322	1	0
	1	0.000746609	0	0	1		-0.0014959	3	1		-0.00184866	2	0
	1	-0.00361858	-4	-2	1		-0.00472278	1	0		-0.00420383	5	0
	3	-0.00328777	2	-1	0		-0.00494133	0	0		-0.00444356	1	0
	3	-0.00176352	-5	-2	1		-0.00251984	1	1		-0.00279203	3	1
	3	-0.00408486	-4	-1	0		-0.00274511	0	0		-0.00341239	3	1
	1	-0.00261322	0	0	0		-0.00286377	4	1		-0.00480333	0	0
	1	-0.00184866	0	0	0		-0.0036213	2	0		-0.000607476	0	1
	2	-0.00420383	3	0	0		-0.00217221	0	0		-0.00471108	5	1
	3	-0.00444356	-1	0	0		-0.00219224	0	1		-0.00607811	2	0
	3	-0.00341239	1	0	1		-0.00119528	6	1		-0.000737166	0	1
	3	-0.00480333	-2	-1	0		-0.00579717	6	0		-0.00625315	4	0
	1	-0.000607476	2	1	1		-0.00322192	2	1		-0.00226503	5	1
	3	-0.00471108	7	1	1		-0.00442551	0	1		-0.00302675	5	0
	1	-0.00607811	-4	-1	0		-0.000450042	0	1		-0.00137059	3	0
	2	-0.000737166	3	0	1		-0.00115852	0	0		-0.0014959	4	1
	2	-0.00625315	4	1	0		-0.00166991	1	0		-0.0065565	4	1
	2	-0.00226503	2	0	1		-0.00492345	0	0		-0.00472278	2	0
	3	-0.00302675	-3	0	0		-0.000862978	4	0		-0.00494133	5	0
	2	-0.00137059	-2	0	0		-0.00219654	0	0		-0.00251984	5	1
	3	-0.0014959	3	0	1		-0.00401741	0	1		-0.00274511	0	0
	3	-0.0065565	1	0	1		-0.00698289	0	0		-0.00286377	5	1
	3	-0.00472278	0	0	0		-0.00282966	0	0		-0.0036213	2	0
	3	-0.00494133	0	0	0		-0.00314189	0	1		-0.00217221	2	0
	3	-0.00251984	2	-1	1		-0.00220237	0	0		-0.00219224	2	1
	1	-0.00274511	-3	-1	0		-0.00406156	1	1		-0.00119528	0	1
	3	-0.00286377	3	0	1		-0.001647	0	1		-0.00579717	4	0
	3	-0.0036213	-1	-1	0		9.16585e-05	0	1		-0.00322192	5	1
	3	-0.00217221	1	0	0		-0.00217271	5	0		-0.00442551	3	1
	1	-0.00219224	1	0	1		-0.00569163	5	0		-0.000450042	5	1
	2	-0.00119528	3	1	1		-0.00361197	5	1		-0.00166991	4	0
	2	-0.00579717	3	1	0		-0.00302823	6	1		-0.00492345	4	0
	3	-0.00322192	3	0	1		-0.000960984	4	0		-0.000862978	0	0
	1	-0.00442551	-5	-1	1		-0.00358953	0	0		-0.00219654	0	0
	1	-0.000450042	0	-1	1		-0.00437611	1	0		-0.00401741	0	1
	3	-0.00115852	0	-1	0		-0.00186628	0	0		-0.00698289	3	0
	3	-0.00166991	-1	1	0		-0.00355892	0	0		-0.00282966	5	0
	1	-0.00492345	0	0	0		-0.000194441	0	1		-0.00564923	3	1
	2	-0.000862978	4	0	0		-0.00276266	0	0		-0.00314189	4	1
	1	-0.00219654	0	1	0		-0.00212463	6	1		-0.00220237	0	0
	1	-0.00401741	1	1	1		-0.000497767	1	1		-0.00406156	2	1
	3	-0.00698289	1	-1	0		-0.00580044	4	1		-0.001647	3	1
	3	-0.00282966	0	-1	0		-0.00322048	0	0		9.16585e-05	2	1
	3	-0.00564923	-3	-1	1		-0.0024776	6	0		-0.00490196	2	0
	3	-0.00314189	0	1	1		-0.00319709	0	0		-0.00569163	2	0
	1	-0.00220237	2	0	0		-0.00316401	0	0		-0.00361197	3	1
	2	-0.00406156	-1	0	1		-0.00176007	0	1		-0.00302823	5	1
	3	-0.001647	-1	-1	1		-0.00208341	0	0		-0.000960984	5	0
	1	9.16585e-05	2	0	1		-0.00636396	3	1		-0.00358953	1	0
	3	-0.00490196	3	1	0		-0.00282242	4	1		-0.00437611	3	0
	2	-0.00217271	-1	-2	0		-0.00663854	0	0		-0.00186628	0	0
	3	-0.00569163	-1	-1	0		-0.000240525	0	1		-0.00328448	0	0
	3	-0.00361197	6	2	1		-0.00331844	0	0		-0.00355892	1	0
	3	-0.00302823	6	1	1		-0.00326783	4	0		-0.00276266	1	0
	1	-0.000960984	-2	0	0		-0.00365965	0	0		-0.00212463	5	1
	3	-0.00358953	6	1	0		-0.00218647	0	0		-0.000497767	0	1
	3	-0.00437611	4	1	0		-0.00454007	6	0		-0.00580044	4	1
	1	-0.00186628	-4	-2	0		-0.00457898	0	0		-0.00049335	4	1
	3	-0.00328448	-1	-2	0		-0.00243554	0	1		-0.0024776	4	0
	1	-0.00355892	0	0	0		-0.00105996	6	1		-0.00319709	2	0
	1	-0.000194441	-3	-1	1		-0.00346768	0	0		-0.00316401	0	0
	3	-0.00276266	-1	1	0		-0.00296595	0	0		-0.00176007	4	1
	3	-0.00212463	0	0	1		-0.00183389	6	1		-0.00208341	0	0
	2	-0.000497767	4	2	1		-0.00352792	6	1		-0.00636396	3	1
	3	-0.00580044	1	0	1		-0.00162457	0	1		-0.00282242	4	1
	3	-0.00049335	-4	-1	1		-0.00554309	0	1		-0.00663854	5	0
	2	-0.00322048	2	1	0		-0.00405425	1	0		-0.000240525	2	1
	2	-0.0024776	1	0	0		-0.00377224	0	0		-0.00331844	2	0
	3	-0.00319709	-2	0	0		-0.00304066	1	0		-0.00326783	3	0
	1	-0.00316401	1	0	0		-0.00521175	0	0		-0.00365965	2	0
	2	-0.00176007	0	0	1		-0.004468	0	0		-0.00285506	5	1
	1	-0.00208341	-2	-1	0		-0.00125534	5	1		-0.00218647	0	0
	2	-0.00636396	3	0	1		-0.000493903	1	1		-0.00454007	4	0
	2	-0.00282242	-1	1	1		-0.00358429	0	0		-0.00457898	2	0
	3	-0.00663854	-2	0	0		-0.00962557	3	0		-0.00243554	5	1
	3	-0.000240525	4	0	1		-0.00270312	4	1		-0.00105996	3	1
	3	-0.00331844	1	0	0		-0.00390746	0	0		-0.00346768	0	0
	2	-0.00326783	-4	-1	0		-0.00296983	5	1		-0.00296595	0	0
	2	-0.00365965	1	0	0		0.000113589	1	1		-0.00183389	3	1
	1	-0.00285506	5	0	1		-0.00528839	2	0		-0.00352792	5	1
	3	-0.00218647	-1	0	0		-0.0029305	1	0		-0.00162457	0	1
	3	-0.00454007	1	-1	0		-0.00280029	5	1		-0.00554309	0	1
	1	-0.00457898	-2	-1	0		-0.00475557	0	0		-0.00405425	3	0
	1	-0.00243554	1	0	1		-0.00286	0	0		-0.00377224	5	0
	3	-0.00105996	-2	-1	1		-0.00157619	2	1		-0.00304066	4	0
	1	-0.00346768	4	1	0		-0.000249649	0	0		-0.00521175	1	0
	1	-0.00296595	-2	0	0		-0.000732944	6	1		-0.004468	2	0
	2	-0.00183389	5	2	1		-0.00426945	1	0		-0.00125534	4	1
	3	-0.00352792	-5	-1	1		-0.00313746	1	0		-0.000493903	3	1
	1	-0.00162457	-3	-1	1		-0.00437792	5	0		-0.00358429	2	0
	1	-0.00554309	7	1	1		-0.00336206	0	0		-0.00962557	5	0
	3	-0.00405425	2	-1	0		-0.00423124	0	0		-0.00270312	0	1
	1	-0.00377224	4	0	0		-0.00411836	6	1		-0.00390746	0	0
	3	-0.00304066	0	0	0		-0.0017629	0	0		-0.00296983	5	1
	3	-0.00521175	-1	1	0		-0.00243111	0	0		0.000113589	2	1
	1	-0.004468	-5	0	0		-0.00435205	2	1		-0.00528839	3	0
	3	-0.00125534	0	0	1		3.7937e-05	5	1		-0.0029305	3	0
	3	-0.000493903	-3	-2	1		-0.00292043	2	0		-0.00280029	5	1
	1	-0.00358429	-2	-1	0		-0.00189949	0	0		-0.00475557	5	0
	3	-0.00962557	0	0	0		0.00141206	0	1		-0.00286	1	0
	3	-0.00270312	-6	-2	1		-0.00159363	1	1		-0.00157619	5	1
	1	-0.00390746	5	0	0		-0.00328953	4	1		-0.000249649	0	0
	2	-0.00296983	-3	0	1		-0.00214037	2	1		-0.000732944	5	1
	3	0.000113589	6	-1	1		-0.00267876	0	1		-0.00221427	2	1
	3	-0.00528839	0	0	0		-0.00213539	1	0		-0.00426945	5	0
	3	-0.0029305	0	0	0		-0.000237786	0	1		-0.00313746	2	0
	3	-0.00280029	-2	0	1		-0.00128703	3	1		-0.00437792	5	0
	3	-0.00475557	3	0	0		-0.0063378	0	0		-0.00336206	0	0
	3	-0.00286	0	-2	0		-0.00326071	1	0		-0.00423124	0	0
	3	-0.00157619	-5	-1	1		-0.000822761	0	0		-0.00411836	2	1
	1	-0.000249649	-3	-1	0		-0.00174087	0	0		-0.0017629	5	0
	2	-0.000732944	2	-1	1		-0.00342458	2	0		-0.00243111	0	0
	2	-0.00221427	3	0	1		0.000526128	0	1		-0.00435205	5	1
	3	-0.00426945	1	0	0		-0.00142156	0	1		3.7937e-05	5	1
	3	-0.00313746	3	-1	0		-0.00378082	0	0		-0.00292043	2	0
	2	-0.00437792	1	0	0		-0.00320941	0	0		-0.00189949	0	0
	1	-0.00336206	1	-1	0		-0.00280869	0	1		0.00141206	1	1
	1	-0.00423124	-2	0	0		-0.00296735	2	1		-0.00159363	4	1
	3	-0.00411836	1	-2	1		-0.00332884	0	0		-0.00328953	5	1
	1	-0.0017629	-3	0	0		-0.00130604	3	1		-0.00214037	4	1
	1	-0.00243111	3	0	0		-0.00456219	0	0		-0.00267876	0	1
	3	-0.00435205	2	0	1		-0.00458634	0	0		-0.00213539	1	0
	3	3.7937e-05	2	-1	1		-0.00344612	0	0		-0.000237786	3	1
	3	-0.00292043	2	0	0		-0.00152845	4	1		-0.00128703	5	1
	1	-0.00189949	-4	-1	0		-0.00311615	4	1		-0.0063378	0	0
	3	0.00141206	1	-1	1		-0.00255179	4	0		-0.00326071	5	0
	1	-0.00159363	-3	0	1		-0.0062647	6	0		-0.000822761	0	0
	3	-0.00328953	2	1	1		-0.0017346	0	0		-0.00174087	3	0
	1	-0.00214037	2	1	1		-0.00366002	3	0		-0.00342458	3	0
	3	-0.00267876	0	0	1		-0.00281531	5	0		0.000526128	5	1
	2	-0.00213539	0	0	0		-0.00262263	0	1		-0.00142156	5	1
	1	-0.000237786	1	0	1		-0.00261685	0	0		-0.00378082	1	0
	1	-0.0063378	-2	-1	0		-0.00825118	6	0		-0.00123234	5	1
	3	-0.00326071	1	-1	0		-0.00377945	2	1		-0.00320941	3	0
	1	-0.000822761	-1	-1	0		-0.00263406	0	1		-0.00280869	0	1
	1	-0.00174087	5	0	0		-0.00562962	2	0		-0.00296735	5	1
	3	-0.00342458	-3	0	0		-0.0013266	0	0		-0.00332884	0	0
	1	0.000526128	-1	0	1		-0.0015197	2	0		-0.00130604	4	1
	1	-0.00142156	-1	0	1		-0.00300725	6	1		-0.00456219	0	0
	1	-0.00378082	-3	0	0		-0.003716	6	0		-0.00458634	5	0
	3	-0.00123234	1	0	1		-0.00317907	1	0		-0.00344612	0	0
	1	-0.00320941	0	-1	0		-0.00221293	1	1		-0.00152845	4	1
	1	-0.00280869	6	3	1		-0.00533301	5	0		-0.00311615	5	1
	3	-0.00296735	2	1	1		-0.00493251	0	0		-0.00255179	0	0
	1	-0.00332884	-2	-1	0		-0.00757267	1	0		-0.0062647	4	0
	2	-0.00130604	2	0	1		-0.00311778	0	0		-0.0017346	4	0
	1	-0.00456219	-3	0	0		-0.000213078	5	1		-0.000411937	3	1
	1	-0.00458634	-1	-1	0		-0.00119004	1	0		-0.00297002	0	0
	1	-0.00344612	5	0	0		-0.00391119	6	1		-0.00366002	5	0
	2	-0.00152845	3	1	1		-0.00140898	1	1		-0.00262263	4	1
	3	-0.00311615	5	0	1		-0.00598565	0	0		-0.00261685	0	0
	3	-0.00255179	2	-1	0		-0.000787182	6	1		-0.00825118	5	0
	3	-0.0062647	8	0	0		-0.00123812	5	1		-0.00377945	4	1
	3	-0.0017346	-5	-1	0		-0.00154397	2	1		-0.00263406	3	1
	1	-0.000411937	3	1	1		-0.00141436	4	1		-0.00562962	0	0
	1	-0.00297002	-3	-1	0		-0.00395359	2	1		-0.0013266	1	0
	2	-0.00366002	3	1	0		-0.00134146	0	1		-0.0015197	3	0
	3	-0.00281531	-5	-1	0		-0.00199364	6	1		-0.00300725	5	1
	3	-0.00262263	-1	0	1		0.000691546	3	1		-0.003716	5	0
	1	-0.00261685	-2	-1	0		-0.00146282	4	0		-0.00317907	2	0
	2	-0.00825118	4	0	0		-0.00188225	5	0		-0.00221293	3	1
	3	-0.00377945	-2	0	1		-0.000835425	6	1		-0.00533301	5	0
	2	-0.00263406	0	0	1		-0.00361278	2	0		-0.00493251	5	0
	2	-0.00562962	-3	-1	0		-0.000600912	5	1		-0.00757267	2	0
	3	-0.0013266	3	0	0		-0.00212667	0	0		-0.00389489	3	0
	2	-0.0015197	-3	-1	0		-0.00303055	0	0		-0.00311778	0	0
	3	-0.00300725	1	-1	1		-0.00183613	3	0		-0.000213078	5	1
	1	-0.00317907	-2	0	0		-0.00366335	0	0		-0.00549748	5	0
	1	-0.00221293	-2	-1	1		-0.00425579	1	0		-0.00119004	5	0
	3	-0.00533301	-1	0	0		-0.00343162	5	0		-0.00391119	0	1
	1	-0.00493251	4	1	0		-0.00143462	0	0		-0.00140898	3	1
	3	-0.00757267	2	1	0		-0.00573525	0	0		-0.00598565	0	0
	1	-0.00389489	4	0	0		-0.00100353	0	0		-0.000787182	4	1
	2	-0.00311778	4	1	0		-0.00386775	6	0		-0.00123812	3	1
	3	-0.000213078	0	0	1		-0.00210173	0	1		-0.00154397	4	1
	3	-0.00549748	2	1	0		-0.00460296	4	0		-0.00141436	5	1
	3	-0.00119004	-1	1	0		-0.00271383	0	0		-0.00395359	2	1
	2	-0.00391119	-2	0	1		-0.00227483	1	1		-0.00134146	3	1
	2	-0.00140898	-1	0	1		-0.0025109	3	1		-0.00199364	5	1
	1	-0.00598565	-2	0	0		-0.00320806	2	0		0.000691546	4	1
	3	-0.000787182	2	0	1		-0.00217372	6	1		-0.00146282	5	0
	2	-0.00123812	-1	-1	1		-0.00133249	0	1		-0.00188225	2	0
	3	-0.00154397	2	1	1		-0.00514874	0	0		-0.000835425	5	1
	3	-0.00141436	3	0	1		-0.00417961	0	1		-0.00361278	5	0
	2	-0.00395359	-4	-1	1		-0.00190274	0	0		-0.00251999	0	0
	1	-0.00134146	5	1	1		-0.00262481	0	1		-0.000600912	0	1
	3	-0.00199364	-2	0	1		-0.000673167	1	1		-0.00212667	0	0
	2	0.000691546	-2	0	1		-0.0014265	6	1		-0.00303055	3	0
	2	-0.00146282	1	-2	0		-0.00318765	4	0		-0.00183613	1	0
	1	-0.00188225	6	1	0		-0.00236969	0	0		-0.00366335	5	0
	2	-0.000835425	-2	1	1		-0.00165394	6	0		-0.00256937	0	0
	3	-0.00361278	-5	-1	0		-0.00101052	0	0		-0.00425579	4	0
	2	-0.00251999	3	0	0		-0.00256559	2	0		-0.00343162	2	0
	1	-0.000600912	-3	0	1		-0.00330417	2	1		-0.00143462	1	0
	1	-0.00212667	-2	0	0		-8.64628e-05	2	1		-0.00573525	4	0
	1	-0.00303055	4	0	0		-0.00483641	5	1		-0.00100353	0	0
	2	-0.00183613	-1	-1	0		-0.00291623	0	1		-0.00386775	0	0
	1	-0.00366335	-1	0	0		-0.00477919	1	0		-0.00210173	5	1
	1	-0.00256937	1	0	0		-0.00330343	3	0		-0.00460296	5	0
	3	-0.00425579	1	0	0		-0.00508561	0	0		-0.00271383	3	0
	3	-0.00343162	3	1	0		-0.00039076	0	1		-0.00227483	5	1
	1	-0.00143462	-9	-1	0		-0.0017429	0	1		-0.0025109	0	1
	3	-0.00573525	-4	-1	0		-0.00412406	0	0		-0.00320806	5	0
	1	-0.00100353	-2	0	0		-0.00159976	5	1		-0.00217372	5	1
	3	-0.00386775	0	0	0		-0.0028852	0	0		-0.00133249	4	1
	3	-0.00210173	-2	0	1		-0.00354258	1	1		-0.00227493	4	0
	1	-0.00271383	3	-1	0		-0.00222076	0	1		-0.00514874	0	0
	3	-0.00227483	1	0	1		-0.00206324	0	1		-0.00417961	5	1
	1	-0.0025109	-2	-1	1		-0.0025032	5	1		-0.00190274	0	0
	3	-0.00320806	4	0	0		-0.000634859	6	1		-0.000673167	3	1
	3	-0.00217372	-3	-1	1		0.000514099	0	1		-0.0014265	2	1
	1	-0.00133249	2	1	1		-0.00041139	5	1		-0.00318765	3	0
	2	-0.00227493	-1	0	0		-0.00118143	0	1		-0.00236969	0	0
	1	-0.00514874	-1	0	0		-0.00449609	0	0		-0.00165394	1	0
	3	-0.00417961	-2	-1	1		-0.00183719	5	1		-0.00256559	2	0
	1	-0.00190274	1	0	0		-0.00406293	5	0		-0.00330417	5	1
	3	-0.00262481	-3	0	1		-0.00330967	2	0		-8.64628e-05	2	1
	2	-0.000673167	-1	0	1		-0.00242186	6	1		-0.00483641	4	1
	2	-0.0014265	6	0	1		-0.00187319	0	1		-0.00291623	2	1
	2	-0.00318765	-5	-1	0		-0.00519006	1	1		-0.00477919	3	0
	1	-0.00236969	-2	0	0		-0.00390755	5	0		-0.00330343	2	0
	2	-0.00165394	-3	0	0		-0.00454908	0	0		-0.00508561	2	0
	1	-0.00101052	0	1	0		-0.00642023	1	0		-0.00039076	0	1
	2	-0.00256559	0	0	0		-0.0030459	4	1		-0.0017429	0	1
	3	-0.00330417	-2	-2	1		-0.00557974	0	0		-0.00412406	1	0
	1	-8.64628e-05	4	1	1		-0.00176921	4	1		-0.00159976	2	1
	3	-0.00483641	1	0	1		-0.00210493	0	0		-0.0028852	4	0
	3	-0.00291623	-1	0	1		-0.0028513	0	0		-0.00354258	5	1
	3	-0.00477919	0	0	0		-0.00262189	3	0		-0.00222076	3	1
	2	-0.00330343	1	0	0		-0.00180384	4	1		-0.00206324	0	1
	2	-0.00508561	1	0	0		-0.00344301	1	1		-0.0025032	5	1
	3	-0.00039076	0	0	1		-0.0061154	4	0		-0.000634859	0	1
	1	-0.0017429	-4	0	1		-0.00112876	0	0		0.000514099	4	1
	1	-0.00412406	0	2	0		-0.002779	0	0		-0.00041139	5	1
	2	-0.00159976	1	1	1		-0.00445983	3	0		-0.00118143	3	1
	3	-0.0028852	0	0	0		-0.00172356	6	1		-0.00449609	4	0
	3	-0.00354258	2	0	1		-0.00410413	0	0		-0.00183719	5	1
	1	-0.00222076	-2	1	1		-0.00145913	0	1		-0.00382388	0	0
	1	-0.00206324	-7	-2	1		-0.000534469	0	1		-0.00406293	2	0
	1	-0.0025032	3	0	1		-0.0035082	6	0		-0.00326936	5	1
	3	-0.000634859	5	1	1		-0.0051442	3	0		-0.00330967	3	0
	3	0.000514099	2	0	1		-0.0022026	0	0		-0.00242186	5	1
	3	-0.00041139	3	1	1		-0.00121814	0	0		-0.00187319	5	1
	3	-0.00118143	0	0	1		-0.00324769	0	0		-0.00519006	5	1
	1	-0.00449609	-3	0	0		-0.000182889	4	1		-0.00390755	5	0
	3	-0.00183719	0	-1	1		-0.00574879	6	0		-0.00454908	0	0
	2	-0.00382388	1	0	0		-0.00710712	6	1		-0.00642023	5	0
	3	-0.00406293	1	1	0		-0.000653663	2	1		-0.0030459	5	1
	3	-0.00326936	-2	0	1		-0.00198502	6	1		-0.00557974	3	0
	1	-0.00330967	4	0	0		-0.00147613	0	0		-0.00176921	0	1
	3	-0.00242186	1	-3	1		-0.00296629	1	0		-0.00210493	0	0
	1	-0.00187319	-2	0	1		-0.00350255	0	0		-0.0028513	1	0
	3	-0.00519006	2	0	1		-0.00262508	2	1		-0.00262189	4	0
	3	-0.00390755	1	1	0		-0.00201229	0	1		-0.00180384	5	1
	1	-0.00454908	1	0	0		-0.00222296	0	0		-0.00344301	2	1
	3	-0.00642023	4	0	0		-0.00277611	5	1		-0.0061154	3	0
	2	-0.0030459	5	0	1		-0.00242385	2	1		-0.00112876	0	0
	3	-0.00557974	2	1	0		-0.00205443	6	1		-0.002779	0	0
	3	-0.00176921	2	-1	1		-0.00132734	0	0		-0.00445983	5	0
	3	-0.00210493	1	0	0		-0.00455689	6	1		-0.00172356	4	1
	3	-0.0028513	-6	-1	0		-0.00297044	0	1		-0.00410413	4	0
	3	-0.00262189	2	0	0		-0.00406637	6	1		-0.00145913	2	1
	3	-0.00180384	0	0	1		-0.00237189	0	0		-0.000534469	0	1
	3	-0.00344301	2	2	1		-0.00295673	0	1		-0.0035082	5	0
	2	-0.0061154	-1	0	0		-0.000458865	0	1		-0.0051442	5	0
	3	-0.00112876	-6	-1	0		-0.00132344	6	0		-0.0022026	4	0
	3	-0.002779	0	0	0		-0.000511296	0	0		-0.00121814	1	0
	2	-0.00445983	-6	0	0		-0.00496069	2	0		-0.00324769	0	0
	3	-0.00172356	7	0	1		-0.00297088	4	0		-0.000182889	5	1
	1	-0.00410413	4	0	0		-0.0109384	0	0		-0.00574879	5	0
	2	-0.00145913	0	1	1		-0.0080576	6	0		-0.00710712	5	1
	1	-0.000534469	-3	-2	1		-0.00656084	0	0		-0.000653663	5	1
	2	-0.0035082	2	-1	0		-0.00409511	0	0		-0.00198502	5	1
	3	-0.0051442	2	0	0		-0.00727978	6	1		-0.00296629	1	0
	1	-0.0022026	-2	-1	0		-0.00143222	0	1		-0.00350255	0	0
	1	-0.00121814	-2	-1	0		-0.00358582	0	0		-0.00262508	3	1
	1	-0.00324769	0	0	0		-0.00513512	0	0		-0.00201229	5	1
	3	-0.000182889	4	0	1		-0.00175	0	1		-0.00222296	3	0
	3	-0.00574879	-1	-1	0		-0.00470753	4	0		-0.00277611	3	1
	3	-0.00710712	-1	0	1		-0.00250631	6	1		-0.00151841	2	0
	2	-0.00198502	3	-1	1		-0.00410153	0	0		-0.00242385	5	1
	3	-0.00147613	-3	-1	0		-0.00258022	0	0		-0.00205443	5	1
	2	-0.00296629	1	1	0		-0.00108373	0	1		-0.00132734	1	0
	3	-0.00350255	5	1	0		-0.0014241	0	1		-0.00455689	3	1
	2	-0.00262508	0	0	1		-0.00185892	5	1		-0.00297044	0	1
	1	-0.00201229	-3	-1	1		-0.00209745	0	1		-0.00406637	5	1
	3	-0.00222296	2	0	0		-0.00395001	0	0		-0.00419748	5	0
	3	-0.00277611	2	1	1		-0.00206613	4	1		-0.00237189	1	0
	2	-0.00151841	-7	-1	0		-0.00363396	0	0		-0.00295673	2	1
	3	-0.00242385	0	1	1		-0.00342853	0	0		-0.000458865	5	1
	3	-0.00205443	-3	-1	1		-0.0026677	5	1		-0.00132344	5	0
	1	-0.00132734	-5	-2	0		-0.00906127	0	0		-0.000511296	0	0
	1	-0.00455689	-6	-1	1		-0.00320766	3	0		-0.00496069	5	0
	1	-0.00297044	4	1	1		-0.00383036	1	0		-0.00297088	5	0
	3	-0.00406637	-2	0	1		-0.00175382	0	0		-0.0109384	4	0
	3	-0.00419748	5	1	0		-0.00267131	0	0		-0.0080576	4	0
	1	-0.00237189	3	0	0		0.00146935	0	0		-0.00656084	3	0
	1	-0.00295673	0	0	1		-0.00176359	0	0		-0.00409511	5	0
	2	-0.000458865	1	0	1		-0.000829191	0	1		-0.00727978	5	1
	2	-0.00132344	4	0	0		-0.00828606	0	0		-0.00143222	4	1
	1	-0.000511296	5	1	0		-0.00374765	6	1		-0.00358582	0	0
	1	-0.00496069	0	0	0		-0.00554399	0	0		-0.00513512	2	0
	3	-0.00297088	5	1	0		-0.00225969	0	0		-0.00175	5	1
	2	-0.0109384	0	1	0		-0.00158325	5	1		-0.00470753	3	0
	3	-0.0080576	-3	0	0		-0.000727826	6	1		-0.00250631	5	1
	3	-0.00656084	3	0	0		-0.0030061	0	1		-0.00410153	5	0
	3	-0.00409511	1	0	0		-0.00323762	3	0		-0.00258022	3	0
	3	-0.00727978	0	-1	1		-7.20139e-05	4	1		-0.00108373	0	1
	1	-0.00143222	0	1	1		-0.0025143	0	0		-0.0014241	4	1
	1	-0.00358582	0	0	0		-0.00350567	4	1		-0.00185892	1	1
	3	-0.00513512	1	0	0		-0.00292953	1	1		-0.00209745	5	1
	3	-0.00175	7	0	1		-0.0028506	0	1		-0.00395001	0	0
	3	-0.00470753	0	0	0		-0.00148888	1	0		-0.00206613	1	1
	1	-0.00250631	1	1	1		-0.00474693	0	0		-0.00363396	0	0
	3	-0.00410153	5	0	0		0.00103947	2	1		-0.00342853	3	0
	1	-0.00258022	3	1	0		-0.00593713	3	1		-0.0026677	2	1
	1	-0.00108373	-5	0	1		-0.0035179	0	0		-0.00906127	2	0
	1	-0.0014241	-3	1	1		-0.00121223	0	0		-0.00320766	5	0
	2	-0.00185892	-4	-1	1		-0.00113521	0	1		-0.00383036	4	0
	2	-0.00209745	-2	0	1		-0.00587491	0	1		-0.00175382	0	0
	1	-0.00395001	0	1	0		-0.000347824	1	1		-0.00267131	4	0
	2	-0.00206613	-1	0	1		-0.00481042	0	0		0.00146935	0	0
	3	-0.00363396	1	1	0		-0.00512577	1	1		-0.00176359	0	0
	2	-0.00342853	-4	0	0		-0.00474436	0	0		-0.000829191	3	1
	2	-0.0026677	1	-1	1		-0.00399815	0	0		-0.00828606	3	0
	3	-0.00906127	-5	-1	0		-0.00442214	2	0		-0.00374765	5	1
	3	-0.00320766	-3	-2	0		-0.00247223	4	1		-0.000349773	2	1
	2	-0.00383036	-3	-1	0		-0.00425845	5	1		-0.00298934	2	0
	1	-0.00175382	4	0	0		-0.000781759	0	1		-0.00158325	4	1
	1	-0.00267131	-4	0	0		-0.00137001	6	1		-0.000727826	5	1
	3	0.00146935	0	-1	0		0.00027197	0	1		-0.0030061	4	1
	3	-0.00176359	-3	0	0		-0.00168078	1	1		-0.00323762	5	0
	1	-0.000829191	1	0	1		-0.00252092	0	0		-7.20139e-05	5	1
	3	-0.00828606	0	0	0		-0.00477062	0	0		-0.0025143	3	0
	2	-0.00374765	-3	-1	1		-0.00276799	4	1		-0.00350567	5	1
	1	-0.00554399	-8	-1	0		-0.00339089	6	1		-0.00292953	5	1
	3	-0.000349773	0	0	1		-0.00427547	0	0		-0.0028506	4	1
	2	-0.00225969	-4	-1	0		-0.0034225	1	0		-0.00148888	0	0
	2	-0.00298934	5	3	0		-0.00655954	6	0		-0.00474693	5	0
	2	-0.00158325	2	-1	1		-0.00494843	0	0		0.00103947	0	1
	2	-0.000727826	1	-1	1		-0.00323506	0	0		-0.00593713	5	1
	3	-0.0030061	4	0	1		-0.00420869	0	0		-0.0035179	4	0
	3	-0.00323762	1	-2	0		-0.0037816	0	1		-0.0042267	3	1
	3	-7.20139e-05	-6	-1	1		-0.00114919	0	1		-0.00113521	0	1
	3	-0.0025143	10	0	0		-0.00349061	6	1		-0.00587491	5	1
	3	-0.00350567	1	-1	1		-0.000788406	0	1		-0.000347824	5	1
	3	-0.00292953	3	0	1		-0.00187155	0	1		-0.00481042	4	0
	3	-0.0028506	3	1	1		-0.00116887	3	1		-0.00512577	1	1
	2	-0.00148888	3	1	0		-0.0022897	6	1		-0.00249436	0	1
	3	-0.00474693	2	0	0		-0.0020869	0	0		-0.00474436	4	0
	3	0.00103947	1	-2	1		-0.00199021	1	1		-0.00399815	5	0
	3	-0.00593713	0	0	1		-0.0067179	6	0		-0.00442214	3	0
	3	-0.0035179	4	0	0		-0.0013525	2	1		-0.00247223	5	1
	2	-0.00121223	-8	-3	0		-0.00791474	0	0		-0.00425845	5	1
	3	-0.0042267	0	0	1		-0.00437137	1	0		-0.000781759	1	1
	1	-0.00113521	-2	0	1		-0.00135534	4	1		-0.00137001	3	1
	1	-0.00587491	-4	0	1		-0.00257688	0	0		0.00027197	0	1
	3	-0.000347824	-4	-2	1		-0.00356646	2	1		-0.00168078	5	1
	1	-0.00481042	-3	0	0		-0.00477758	0	0		-0.00252092	3	0
	2	-0.00512577	-5	-1	1		-0.0026852	0	0		-0.00477062	2	0
	1	-0.00249436	-1	0	1		-0.00351753	0	0		-0.00276799	5	1
	1	-0.00474436	-4	0	0		-0.00267841	0	1		-0.00339089	3	1
	1	-0.00399815	3	-1	0		-0.00493281	1	0		-0.00427547	0	0
	3	-0.00442214	2	0	0		-0.00511627	6	1		-0.0034225	5	0
	2	-0.00247223	1	1	1		-0.00158317	6	1		-0.00655954	3	0
	3	-0.00425845	0	0	1		-0.00343129	0	0		-0.00494843	0	0
	1	-0.000781759	0	1	1		-0.00368701	0	0		-0.00323506	1	0
	2	-0.00137001	-1	0	1		-0.00630783	0	0		-0.00420869	4	0
	1	0.00027197	-1	1	1		-0.00346934	0	0		-0.0037816	0	1
	3	-0.00168078	0	-1	1		-0.00207494	6	1		-0.00114919	3	1
	1	-0.00252092	-2	0	0		-0.0036173	0	0		-0.00349061	4	1
	3	-0.00477062	0	0	0		-0.00103929	0	1		-0.000788406	1	1
	2	-0.00276799	-1	1	1		-0.000942944	2	0		-0.00187155	0	1
	2	-0.00339089	-6	-1	1		-0.00050719	6	1		-0.00116887	5	1
	1	-0.00427547	7	0	0		-0.00112862	4	1		-0.0022897	5	1
	3	-0.0034225	3	1	0		-0.00551573	0	0		-0.0020869	0	0
	2	-0.00655954	4	0	0		-0.00439655	0	0		-0.00199021	5	1
	1	-0.00494843	3	0	0		-0.00441685	0	0		-0.0067179	5	0
	1	-0.00323506	2	0	0		-0.0043404	1	0		-0.00158423	0	0
	1	-0.00420869	2	0	0		-0.00236942	0	0		-0.0013525	5	1
	1	-0.0037816	0	0	1		-0.00470433	0	0		-0.00791474	0	0
	1	-0.00114919	-2	-1	1		-0.0023851	0	0		-0.00437137	5	0
	3	-0.00349061	3	0	1		-0.00263818	0	0		-0.00135534	3	1
	1	-0.000788406	2	0	1		-0.00591054	3	0		-0.00257688	2	0
	1	-0.00187155	2	1	1		0.000340536	0	1		-0.00356646	5	1
	1	-0.00116887	0	0	1		-0.00301448	0	1		-0.00477758	0	0
	3	-0.0022897	-2	-1	1		-0.00379104	4	0		-0.0026852	3	0
	1	-0.0020869	4	1	0		-0.00275462	1	0		-0.00267841	5	1
	3	-0.00199021	-1	0	1		-0.00609906	0	0		-0.00493281	5	0
	2	-0.0067179	2	2	0		-0.00294571	1	0		-0.00511627	5	1
	1	-0.00158423	2	0	0		-0.002808	1	1		-0.00158317	4	1
	3	-0.0013525	3	0	1		-0.0033922	0	0		-0.00343129	0	0
	1	-0.00791474	2	0	0		-0.00176905	0	1		-0.00368701	0	0
	3	-0.00437137	2	0	0		-0.00526492	0	0		-0.00630783	5	0
	1	-0.00135534	4	-1	1		-0.00279151	6	0		-0.00346934	1	0
	3	-0.00257688	-2	1	0		-0.00626958	0	0		-0.00207494	5	1
	3	-0.00356646	-1	1	1		-0.0013447	0	0		-0.0036173	0	0
	1	-0.00477758	2	0	0		-0.00285224	2	1		-0.00103929	5	1
	3	-0.0026852	-2	-3	0						-0.000942944	2	0
	1	-0.00351753	1	0	0						-0.00050719	5	1
	3	-0.00267841	2	1	1						-0.00112862	1	1
	2	-0.00493281	5	1	0						-0.00551573	0	0
	3	-0.00511627	7	1	1						-0.00439655	2	0
	3	-0.00158317	4	0	1						-0.00441685	4	0
	1	-0.00343129	1	-1	0						-0.00317401	4	1
	3	-0.00368701	5	1	0						-0.00272647	2	1
	3	-0.00630783	5	1	0						-0.0043404	5	0
	3	-0.00207494	2	0	1						-0.00236942	4	0
	2	-0.0036173	-11	-2	0						-0.0023851	4	0
	3	-0.00103929	1	0	1						-0.0033031	3	1
	2	-0.000942944	2	0	0						-0.00534942	4	0
	3	-0.00050719	0	0	1						-0.00263818	0	0
	3	-0.00112862	8	1	1						-0.00591054	5	0
	1	-0.00551573	5	1	0						0.000340536	5	1
	1	-0.00439655	3	0	0						-0.00301448	5	1
	1	-0.00441685	2	-1	0						-0.00379104	5	0
	3	-0.00317401	-1	0	1						-0.00275462	0	0
	2	-0.00272647	2	0	1						-0.00609906	5	0
	1	-0.0043404	-3	-1	0						-0.00294571	4	0
	3	-0.00236942	-2	1	0						-0.002808	5	1
	2	-0.00470433	-2	0	0						-0.0033922	0	0
	1	-0.0023851	1	0	0						-0.00176905	5	1
	2	-0.0033031	0	0	1						-0.00526492	0	0
	3	-0.00534942	-1	0	0						-0.00279151	4	0
	1	-0.00263818	-1	-1	0						-0.00626958	4	0
	3	-0.00591054	1	0	0						-0.0013447	2	0
	2	0.000340536	3	1	1						-0.00285224	3	1
	1	-0.00301448	5	0	1
	2	-0.00379104	-7	-2	0
	3	-0.00275462	-6	-1	0
	3	-0.00609906	-1	0	0
	3	-0.00294571	-2	-1	0
	3	-0.002808	0	-1	1
	3	-0.0033922	-1	0	0
	1	-0.00176905	0	0	1
	1	-0.00526492	1	0	0
	2	-0.00279151	1	1	0
	3	-0.00626958	0	0	0
	3	-0.0013447	-4	-1	0
	3	-0.00285224	1	0	1

## Sheet: Fig S3
Figure S3a				Figure S3b				Figure S3c
Cross-lag analysis		β	p	Cross-lag analysis		β	p	Cross-lag analysis		β	p
	Baseline L_vmPFC to Follow-up L_vmpFC	0.725	0		Baseline L_vmPFC to Follow-up L_vmpFC	0.72	0		Baseline L_vmPFC to Follow-up L_vmpFC	0.722	0
	Baseline Rule breaking to Follow-up Rule breaking	0.47	0		Baseline Rule breaking to Follow-up Rule breaking	0.494	0		Baseline Rule breaking to Follow-up Rule breaking	0.487	0
	Baseline Conduct Problem to Follow-up Conduct Problem	0.31	0		Baseline Marijuana Use to Follow-up Marijuana Use	0.217	0		Baseline Binge Drinking to Follow-up Binge Drinking	0.23	0
	Baseline L_vmPFC to Baseline Rule breaking	-0.088	0.014		Baseline L_vmPFC to Baseline Rule breaking	-0.093	0.012		Baseline L_vmPFC to Baseline Rule breaking	-0.082	0.024
	Baseline Rule breaking to Baseline Conduct Problem	0.304	0		Baseline Rule breaking to Baseline Marijuana Use	0.139	0.00018004		Baseline Rule breaking to Baseline Binge Drinking	0.183	5.7495e-07
	Follow-up L_vmPFC to Follow-up Rule breaking	-0.088	0.013		Follow-up L_vmPFC to Follow-up Rule breaking	-0.081	0.024		Follow-up L_vmPFC to Follow-up Rule breaking	-0.09	0.013
	Follow-up Rule breaking to Follow-up Conduct Problem	0.117	0.001		Follow-up Rule breaking to Follow-up Marijuana Use	0.155	3.18788e-05		Follow-up Rule breaking to Follow-up Binge Drinking	0.189	2.69367e-07
	Baseline L_vmPFC to Follow-up Rule breaking	-0.075	0.021		Baseline L_vmPFC to Follow-up Rule breaking	-0.071	0.044		Baseline L_vmPFC to Follow-up Rule breaking	-0.073	0.024
	Baseline Rule breaking to Follow-up L_vmPFC	-0.024	0.35		Baseline Rule breaking to Follow-up L_vmPFC	-0.022	0.384		Baseline Rule breaking to Follow-up L_vmPFC	-0.025	0.324
	Baseline L_vmPFC to Follow-up Conduct Problem	-0.118	0.0001		Baseline L_vmPFC to Follow-up Marijuana Use	-0.056	0.028		Baseline L_vmPFC to Follow-up Binge Drinking	-0.079	0.022
	Baseline Conduct Problem to Follow-up L_vmPFC	-0.002	0.942		Baseline Marijuana Use to Follow-up L_vmPFC	-0.003	0.934		Baseline Binge Drinking to Follow-up L_vmPFC	-0.049	0.113
	Baseline Rule breaking to Follow-up Conduct Problem	0.102	0.004		Baseline Rule breaking to Follow-up Marijuana Use	0.173	1.18733e-06		Baseline Rule breaking to Follow-up Binge Drinking	0.119	0.001
	Baseline Conduct Problem to Follow-up Rule breaking	0.065	0.053		Baseline Marijuana Use to Follow-up Rule breaking	0.022	0.493		Baseline Binge Drinking to Follow-up Rule breaking	0.009	0.788

## Sheet: Fig S6
Figure S6a							Figure S6a
ABCD Study	Site	SampleSize	r	Fisher’sZ	lower	upper	IMAGEN Project	Site	SampleSize	r	Fisher’sZ	lower	upper
	Site01	49	-0.297	-0.306226	-0.595212	-0.0172399		Site01	201	-0.095	-0.0952873	-0.234578	0.0440038
	Site02	277	-0.03	-0.030009	-0.148417	0.0883989		Site02	283	-0.143	-0.143987	-0.261119	-0.0268545
	Site03	34	-0.115	-0.115511	-0.467537	0.236515		Site03	162	-0.143	-0.143987	-0.299425	0.0114512
	Site04	219	-0.101	-0.101346	-0.234707	0.0320156		Site04	224	-0.051	-0.0510443	-0.182888	0.0807996
	Site05	165	-0.058	-0.0580652	-0.212057	0.095927		Site05	233	-0.105	-0.105388	-0.234627	0.0238501
	Site06	288	-0.174	-0.175789	-0.291889	-0.0596882		Site06	207	-0.062	-0.0620796	-0.199307	0.0751478
	Site07	141	-0.141	-0.141946	-0.308792	0.0249006		Site07	215	-0.146	-0.147051	-0.281664	-0.0124375
	Site08	90	-0.202	-0.204817	-0.414951	0.0053173		Site08	187	-0.076	-0.0761468	-0.22064	0.0683463
	Site09	99	-0.164	-0.165495	-0.365536	0.0345472
	Site10	125	0.002	0.002	-0.17545	0.17945
	Site11	175	-0.053	-0.0530497	-0.202498	0.0963989
	Site12	183	-0.086	-0.086213	-0.232303	0.0598768
	Site13	264	-0.109	-0.109435	-0.230756	0.0118862
	Site14	331	-0.063	-0.0630835	-0.171306	0.0451393
	Site15	103	-0.044	-0.0440284	-0.240028	0.151972
	Site16	606	-0.081	-0.0811778	-0.160995	-0.00136048
	Site17	365	-0.078	-0.0781588	-0.181174	0.0248565
	Site18	174	-0.096	-0.0962966	-0.246181	0.0535884
	Site19	197	-0.015	-0.0150011	-0.155721	0.125719
	Site20	287	-0.046	-0.0460325	-0.162337	0.0702721
	Site21	208	-0.051	-0.0510443	-0.187937	0.0858481

## Sheet: Fig S8
Figure S8a			Figure S8b
IMAGEN	PC1	PC2	ABCD	PC1	PC2
	-0.00927179	-0.00936285		-0.00629009	-0.000397781
	-0.00990142	-0.00963797		-0.00446005	-0.000601155
	-0.00974946	-0.00954808		-0.005732	-0.000374711
	-0.00958296	-0.00957583		-0.00578733	-2.10393e-05
	-0.00960549	-0.0095623		-0.00641126	-0.000133937
	-0.00980417	-0.00958841		-0.00630967	-0.00055476
	-0.00988349	-0.00894553		-0.00618624	0.000242857
	-0.0100388	-0.0094603		-0.00586442	0.000260274
	-0.0100121	-0.00968255		-0.00624802	-0.000134924
	-0.00977053	-0.00994967		-0.00569157	-0.000102567
	-0.00976929	-0.00915748		-0.00630691	-0.000487674
	-0.00983073	-0.00970311		-0.00652611	-0.000322325
	-0.0056586	-0.00033481		-0.00633004	-0.000787259
	-0.00929368	-0.00951656		-0.00583916	-0.000312618
	-0.00955746	-0.00922042		-0.00521689	0.000300827
	-0.00937366	-0.00894241		-0.00669297	-0.000412417
	-0.0100743	-0.00983556		-0.00659361	0.000124065
	-0.00965549	-0.00938601		-0.00599758	-0.000417572
	-0.00952392	-0.00918835		-0.00643473	-9.56554e-05
	-0.00908288	-0.00892219		-0.00280705	-0.0013016
	-0.00945461	-0.00903891		-0.00655885	-0.00015108
	-0.00990458	-0.0102246		-0.00529106	-0.00113489
	-0.010068	-0.00967757		-0.00631907	-0.000531577
	-0.00947781	-0.00958848		-0.00580445	-0.000277402
	-0.00977547	-0.00954772		-0.00466675	-3.6661e-05
	-0.00960546	-0.00927011		-0.00618322	8.90484e-05
	-0.00995667	-0.009514		-0.00594629	-0.000694263
	-0.00954348	-0.00848989		-0.00602084	-0.000125587
	-0.00588073	0.00742335		-0.00557495	0.000164441
	-0.00928565	-0.00903751		-0.00577646	-0.000494413
	-0.00941619	-0.00932833		-0.00626823	-4.25275e-05
	-0.0101136	-0.00990699		-0.00597541	-0.000357031
	-0.00915769	-0.00959654		-0.00637596	-5.18338e-05
	-0.00942453	-0.00916761		-0.00637358	-0.000290866
	-0.0044653	0.00232394		-0.00598911	-0.000410792
	-0.0094396	-0.00912699		-0.0062586	-0.000620484
	-0.00953446	-0.00918353		-0.00566196	-0.000645882
	-0.00978358	-0.0100272		-0.0063962	-0.000312077
	-0.00799263	-0.00522201		-0.00604203	-0.000244298
	-0.00964571	-0.00967177		-0.00612431	-0.000469163
	-0.0089367	-0.00934429		-0.0057187	0.000399737
	-0.00964636	-0.00951351		-0.0069299	2.99445e-05
	-0.0081517	-0.00943428		-0.00625105	-0.000178269
	-0.0090745	-0.00866239		-0.00663557	-0.000159961
	-0.00933759	-0.00913225		-0.0061389	-0.000282146
	-0.00979118	-0.00975983		-0.00591985	-0.000445174
	-0.00953643	-0.00899482		-0.00583635	-0.000323217
	-0.00961052	-0.00928622		-0.00642383	-0.000196652
	-0.00935251	-0.0093535		-0.00608077	-0.000122796
	-0.00977684	-0.00947376		-0.00597249	-0.000461212
	-0.00618967	-0.00478943		-0.00592227	0.000683112
	-0.00973234	-0.00871195		-0.00637955	-0.000249572
	-0.00971482	-0.00978769		-0.00574442	-5.18609e-05
	0.00101046	-0.00355782		-0.00609546	-0.000273493
	-0.0091472	-0.00913283		-0.00664736	-0.000898298
	-0.0097553	-0.00922721		-0.00614418	-7.4152e-05
	-0.0101314	-0.00944395		-0.00628047	-0.000347576
	-0.00966805	-0.00931566		-0.00617069	-0.000107548
	-0.00580375	-0.00864668		-0.00582183	0.000188254
	-0.00976373	-0.00984035		-0.00614281	-0.000490268
	-0.00933878	-0.00893045		-0.00585437	-0.000608143
	-0.00961243	-0.00907074		-0.0064029	-0.000346687
	-0.0092884	-0.00910895		-0.00641944	-0.000154611
	-0.00976035	-0.00922225		-0.00677799	-0.000506177
	-0.00954255	-0.00919196		-0.00577405	6.8245e-06
	-0.00948689	-0.00809299		-0.00593303	5.31669e-05
	-0.00978241	-0.00936158		-0.00611193	-0.000461963
	-0.00946001	-0.00963067		-0.00621699	-0.000195624
	-0.00954629	-0.0097281		-0.00623127	-0.000661376
	-0.0097509	-0.00942781		-0.00584457	-0.000556824
	-0.0090645	-0.00905927		-0.00489082	-0.000453597
	-0.0103217	-0.00995808		-0.00635505	-0.000108801
	-0.00935237	-0.00922606		-0.00629959	-0.000720897
	-0.0101421	-0.00948382		-0.00609497	-0.000206064
	-0.0100541	-0.00905899		-0.0057367	-0.000440014
	-0.00928375	-0.00855701		-0.00635141	-0.000303291
	-0.00545625	0.00999065		-0.00606504	-0.00013478
	-0.0092658	-0.00909027		-0.00578884	-0.000226081
	-0.00644875	-0.00508514		-0.00627542	-0.000518209
	-0.00971202	-0.0092452		-0.00616876	-0.000317973
	-0.00964055	-0.0092907		-0.00625723	-9.44007e-05
	-0.00927278	-0.00943658		-0.00573571	0.000193448
	-0.00949341	-0.00895795		-0.00632454	-0.00043945
	-0.00958935	-0.010121		-0.00604071	-0.000344315
	-0.00956068	-0.00925662		-0.00602775	-0.000894875
	-0.00940601	-0.00914845		-0.0060879	-0.000453528
	-0.00952537	-0.00947448		-0.00595333	-0.000353806
	-0.00974333	-0.00931336		-0.00571113	-0.000490677
	-0.00583426	-0.00494639		-0.0063705	-0.000445303
	-0.00590962	-0.00183276		-0.00597552	-2.05828e-05
	-0.00893492	-0.00906922		-0.00622032	-0.000131694
	-0.00903775	-0.00925109		-0.00623001	-0.000297566
	-0.00967925	-0.00909421		-0.00629021	-0.000317753
	-0.00896735	-0.009273		-0.00615779	-0.000156029
	-0.00952267	-0.00911167		-0.00643925	-0.000356721
	-0.0097489	-0.00974355		-0.00614511	-0.000495475
	-0.0097914	-0.009175		-0.00523038	-0.000477039
	-0.00996461	-0.00923549		-0.00600456	-0.000384842
	-0.00972198	-0.00934557		-0.00602331	-0.000246848
	-0.00969203	-0.00919577		-0.00593265	5.47458e-05
	-0.00979561	-0.00983528		-0.0058686	-0.000161455
	-0.00956681	-0.00924778		-0.00555421	-4.00095e-05
	-0.00958766	-0.00903094		-0.0063208	-0.000248227
	-0.00956941	-0.00873522		-0.00593533	-0.00076005
	-0.00941052	-0.00948598		-0.00635841	-0.000204389
	-0.00991854	-0.00971641		-0.00612132	-0.000191264
	-0.00944467	-0.00866083		-0.00635319	-0.000222152
	-0.0100356	-0.0097494		-0.0063698	-0.000593544
	-0.00923679	-0.00888335		-0.00583311	9.38768e-05
	-0.00992031	-0.00945519		-0.00629019	-0.000453288
	-0.00989108	-0.0095904		-0.00574197	-0.000545491
	-0.00962613	-0.00976569		-0.00638588	-0.000316929
	-0.00942253	-0.00907745		-0.0058312	-0.000428095
	-0.00952434	-0.00892319		-0.00598433	-0.000446786
	-0.00808119	-0.00874158		-0.0053094	-0.000346603
	-0.0100078	-0.0101538		0.000313562	-0.00373815
	-0.0100666	-0.00926071		-0.0064678	-0.000481157
	-0.00987621	-0.00957664		-0.00575232	-0.000284738
	-0.0100019	-0.0100299		-0.0062842	-0.000106406
	-0.0101	-0.0092663		-0.00651004	-0.000210451
	-0.00978547	-0.00910179		-0.00639088	-0.000667911
	-0.00950042	-0.00905565		-0.00604062	-0.000633823
	-0.00928665	-0.00919847		-0.00677627	-0.000383088
	-0.0096947	-0.00994244		-0.0049754	1.81724e-05
	-0.00960303	-0.00964296		-0.00591311	-0.000467429
	0.0076636	-0.00326491		-0.00610797	-0.000332327
	-0.00913335	-0.00923291		-0.00456345	0.000431658
	-0.00943278	-0.0087168		-0.00609112	-0.000553226
	-0.0072833	-0.00823376		-0.00612313	-0.000679133
	-0.00951176	-0.00980032		-0.0057965	-0.000563561
	-0.00972591	-0.00946469		-0.00648276	-0.000896712
	-0.00946813	-0.00938482		-0.00589069	-0.000111542
	-0.00542499	-0.00631366		-0.00654061	-0.000885757
	-0.00941423	-0.009305		-0.00611101	-0.000469263
	-0.00970515	-0.0100762		-0.00627604	0.000105092
	-0.00977805	-0.00947426		-0.0057387	-0.000254114
	-0.00946233	-0.00915001		-0.00597869	-0.000369552
	-0.00914528	-0.00930149		-0.00614278	-0.00071053
	-0.00991078	-0.0094412		-0.00625969	-0.000574841
	-0.00943812	-0.00889503		-0.00579591	-0.000138299
	-0.00954847	-0.00962603		0.00546516	-0.00582962
	-0.00654459	-0.0026627		-0.00618215	-0.000779226
	-0.0099934	-0.00979317		-0.00647099	-0.000315235
	-0.00964937	-0.00867332		-0.00622448	-0.000397706
	-0.0100149	-0.0101342		-0.00583105	-0.000620115
	-0.00927225	-0.00956581		0.000906526	-0.0040677
	-0.0100812	-0.00894063		-0.00565398	-0.00030679
	-0.00967285	-0.0095925		-0.00631465	-0.000152963
	-0.00873593	-0.00846405		-0.00627278	-0.000150304
	-0.00966579	-0.00887699		-0.00565285	-0.000444513
	-0.00982523	-0.00948796		-0.00592186	0.000164031
	-0.00938643	-0.00928542		-0.00547097	-0.000743113
	-0.00957121	-0.0091599		-0.00608186	-0.000137213
	-0.00958279	-0.00944712		-0.00656467	-0.000489928
	-0.00997763	-0.0101106		-0.00521698	0.000347395
	-0.00977711	-0.00946538		-0.00643758	-0.000288662
	-0.00984202	-0.00973857		-0.00621349	-0.00042859
	-0.00998879	-0.00964974		-0.00591925	-0.000319467
	-0.010135	-0.00933902		-0.00411753	0.000264493
	-0.00955189	-0.00931672		-0.00607638	-0.000672271
	-0.00797369	-0.00796825		-0.0051119	0.000491256
	-0.0101126	-0.00948498		-0.00665827	-0.000237144
	-0.00953971	-0.00901142		-0.00650832	-8.61705e-05
	-0.00951708	-0.00881205		-0.00545255	-0.00111266
	-0.00996052	-0.0093149		-0.00611447	-0.000572629
	-0.0101762	-0.00999387		-0.00469751	0.000461472
	-0.00954835	-0.00948838		-0.00624611	-0.000379066
	-0.00967135	-0.0090269		-0.00510244	0.000293094
	-0.00969732	-0.00995593		-0.00643331	-0.00059285
	-0.00903118	-0.00876794		-0.00608497	-0.00120752
	-0.00680183	0.00324303		-0.0056511	-0.00139393
	-0.00945669	-0.00927058		-0.00621223	-0.000350146
	-0.00599815	-0.00107197		-0.00463176	0.000255937
	-0.00974639	-0.00958979		-0.0058699	-0.000165887
	-0.00990109	-0.00974664		-0.00586714	-0.000122588
	-0.00929785	-0.00883788		-0.00596982	-0.000328967
	-0.00983142	-0.00992873		-0.00627256	-0.00097814
	-0.00974796	-0.00989197		-0.00282883	-0.00128934
	-0.00895941	-0.00896739		-0.0039038	-0.00167342
	-0.009741	-0.00900684		-0.00506963	0.000166581
	0.00639836	-0.00304046		-0.00611474	-0.000373966
	-0.0097804	-0.00968307		-0.00617393	-0.000171632
	-0.00964264	-0.00937536		-0.00551893	-0.000617765
	-0.00986113	-0.00966118		-0.00649966	-0.000624149
	-0.00704581	-0.00333126		-0.00561839	6.56268e-05
	-0.00992919	-0.009589		-0.00671391	-0.000589864
	-0.00962685	-0.00887163		-0.00588539	-6.84847e-05
	-0.00992045	-0.00921028		-0.00633225	-0.00013408
	-0.00991852	-0.00890901		-0.00587256	0.000134218
	-0.00963294	-0.00941892		-0.00615348	-0.000504894
	-0.00961358	-0.00937492		-0.00305483	0.000356915
	-0.00917247	-0.00744693		-0.00488362	-0.000227273
	-0.00993154	-0.00955906		-0.00528301	-0.000394072
	-0.0100251	-0.0094061		-0.0056909	-0.000451669
	-0.0087048	-0.00900601		-0.00607777	-7.32038e-05
	-0.0100033	-0.00938904		-0.00608103	-0.00048168
	-0.00924648	-0.009414		-0.00609799	-0.00036618
	-0.00956428	-0.00948415		-0.00618331	-0.000316003
	-0.00988467	-0.00946361		-0.00611776	-7.1738e-07
	-0.00899611	-0.00871133		-0.00584177	0.00017846
	-0.00857274	-0.00899856		-0.00637664	-0.000250856
	-0.00919545	-0.00898953		-0.00576998	-5.51782e-05
	-0.00699859	-0.00368357		-0.00627357	0.000220493
	-0.00955759	-0.0097031		-0.00614941	-0.000852327
	-0.00965576	-0.00899576		-0.00622328	-0.000489513
	-0.00994361	-0.00966847		-0.00601097	-0.000485991
	-0.00956416	-0.00939509		-0.00564639	-0.000222861
				-0.0047256	0.000705094
				-0.00617997	-0.000204937
				-0.00624812	-7.97325e-05
				-0.00541843	-0.000352528
				-0.0060827	-0.000277929
				-0.00629533	-0.00040159
				-0.0060059	2.61789e-05
				-0.00581328	-0.00020981
				-0.00649694	-0.000187782
				-0.00593263	-0.000120771
				-0.00441018	-0.000265123
				-0.00617364	0.000335109
				-0.00623239	-3.29343e-05
				-0.0065028	-0.00051311
				-0.00641771	-0.000186772
				-0.00597327	-0.00115533
				-0.00621375	-0.000335633
				-0.00627533	-0.000194945
				-0.00311723	0.000951942
				-0.00604858	-0.000670242
				-0.00600402	-0.000468643
				-0.00591546	-0.000216087
				-0.0060031	-0.000667827
				-0.00643106	-0.000306178
				-0.00592354	-0.000415138
				-0.00572552	-0.000664365
				-0.00648124	-0.000193599
				-0.00625712	-0.000177384
				-0.00620539	-0.000257516
				-0.00586808	-0.000478146
				-0.00600785	-9.93089e-05
				-0.00536206	3.31085e-05
				-0.0054612	0.000137629
				-0.00615137	-0.000213746
				-0.00679417	-0.000291287
				-0.00636082	-0.000432114
				0.00362556	0.0103966
				-0.00634305	3.55979e-05
				-0.00587972	-0.00053966
				-0.00593303	-0.000136757
				-0.00540933	-0.000228167
				-0.00605962	-0.000400453
				-0.00591057	-9.47811e-05
				-0.005842	-0.000223863
				-0.00631086	-0.000190541
				-0.00631434	-0.000341221
				-0.00589065	-0.000749985
				-0.00613652	-0.000427661
				-0.00633349	-0.000219229
				-0.00481953	0.000115478
				0.00143374	-0.00328372
				-0.00616281	-0.000347095
				-0.00599955	-0.000477061
				-0.00571521	-0.000973882
				-0.00538755	-0.00118336
				-0.00609101	-0.000438775
				-0.00633137	-2.22507e-05
				-0.00628641	-0.000844243
				-0.00524397	-0.00011023
				-0.00610387	-0.000246691
				-0.00592863	-0.000578682
				-0.00626174	-0.000590299
				-0.00521481	8.88258e-05
				-0.00649257	-1.40777e-05
				-0.00629415	-0.000203086
				-0.00602678	-0.000315929
				-0.00603592	-0.000595781
				-0.0058313	-0.00029414
				-0.00630538	-0.000422439
				-0.00379176	-0.00144523
				-0.00329774	0.000603374
				-0.00547594	0.000148087
				-0.00521729	-0.000636585
				-0.00483464	0.000374024
				-0.00622846	-0.000211565
				-0.00518522	-0.000313697
				-0.00572773	-0.000527581
				-0.00580149	-0.000187541
				-0.00488592	0.000795863
				-0.00599738	0.000320482
				-0.00385366	-0.00151739
				-0.00661526	-0.000193384
				-0.00571661	0.000318861
				-0.00508534	0.000600995
				-0.0061069	-0.000374741
				-0.00491104	-9.14845e-05
				-0.00636521	0.000259371
				-0.00625196	-9.8241e-05
				-0.00626163	-0.000316155
				-0.00493762	-0.00022363
				-0.00583052	-0.000259277
				-0.00665318	-0.000486574
				-0.0057579	5.86967e-05
				-0.00526393	-0.000203515
				-0.00639662	-0.000149122
				-0.00596428	-0.000555395
				-0.0062258	-0.000585102
				-0.00624326	-0.000479531
				-0.00612674	-0.000611268
				-0.00560506	-0.000343536
				-0.0060984	1.56334e-05
				-0.00640905	-0.000599935
				-0.0046569	-0.000200884
				-0.00344217	-0.00202832
				-0.00640327	-3.51525e-05
				-0.00614008	-0.000603816
				-0.0060024	-0.000758142
				-0.00590375	-0.000488485
				-0.00590747	-3.30196e-05
				-0.00602626	-0.00058051
				-0.00536524	2.05366e-05
				-0.00624876	-9.09601e-05
				-0.00581494	3.11694e-05
				-0.00575573	-9.55621e-05
				-0.00566439	-0.000100669
				-0.00621784	-0.000773826
				-0.00572942	0.000330158
				-0.00604683	-0.000497808
				-0.00604441	-0.00023632
				-0.00581444	-0.000682655
				-0.00604287	-9.53669e-05
				-0.0045495	-0.000869074
				-0.0059676	6.07058e-05
				-0.00630562	-0.000271821
				-0.00580293	-0.00071514
				-0.00615041	-0.00092085
				-0.00612043	-0.000598685
				-0.00428592	-0.00065442
				-0.00583182	0.000191023
				-0.00620692	-0.000400994
				-0.00657965	-4.40011e-06
				-0.00611425	-3.9339e-05
				-0.006026	-0.000391108
				-0.00591556	-0.000538654
				-0.00600603	-0.000138491
				-0.00644987	-0.000406682
				-0.00553771	-0.00118429
				-0.00619788	0.00015362
				-0.00598881	0.000168549
				-0.00658005	-0.000763429
				-0.00585873	0.000156594
				-0.00598198	-0.000432906
				-0.00603593	-0.000170579
				-0.00583559	-0.0001201
				-0.00614613	-0.000461507
				-0.00599153	-0.000754598
				-0.00620528	-0.000184278
				-0.00640196	-0.00051715
				-0.00642659	-0.000513496
				-0.0024976	-0.00186173
				-0.00605175	-0.000234861
				-0.0062777	-0.000248221
				-0.00664735	-9.71538e-05
				-0.00620731	-0.000175495
				-0.00597776	-0.000382435
				-0.00634749	-0.000519462
				-0.00649428	-0.000286165
				-0.00641126	-0.000569972
				-0.00289245	6.68154e-05
				-0.00617317	-0.000584028
				-0.00616379	0.000243912
				-0.00635256	-0.000111932
				-0.00661054	-0.000699878
				-0.00625207	-0.000359396
				-0.00604203	-0.000757624
				-0.00618445	-0.000500169
				-0.00627747	3.807e-06
				-0.00462242	0.00028229
				-0.00602786	-0.000567418
				-0.00622373	-0.000570281
				-0.0062025	-0.000653234
				-0.00624694	-0.000736954
				-0.00605591	8.51513e-05
				-0.006563	-8.73174e-05
				-0.00609577	-0.000755204
				-0.00579656	-0.000288463
				-0.0056425	-0.000461336
				-0.00560298	0.000666245
				-0.00632733	-0.000549525
				-0.0063292	-0.000271968
				-0.00636099	-0.000169034
				-0.00560249	-3.35684e-05
				-0.00521517	7.4732e-06
				-0.00364371	-0.00182537
				-0.00437272	-0.00152997
				-0.0061141	9.40159e-05
				-0.0063351	0.000205965
				-0.0032565	-0.000731356
				-0.00654887	-0.000622381
				-0.00639171	-0.000196051
				-0.00607015	-0.000533073
				-0.00613878	-0.000492502
				-0.0033177	0.000479662
				-0.00598965	-0.000192987
				-0.00551117	-0.000208547
				-0.00573399	-0.000540889
				-0.00655628	-0.000650457
				-0.00643833	9.26262e-05
				-0.0059529	-0.000387891
				-0.000577373	-0.00424524
				-0.00577359	-0.000339235
				-0.00589015	-0.000146391
				-0.0065667	0.000104142
				-0.00630843	-0.000341806
				-0.00578377	0.000139573
				-0.00350403	0.000451887
				-0.00605872	-4.70945e-05
				-0.00594376	-0.000602136
				-0.00364196	-0.000884569
				-0.00634678	-0.000173793
				0.00159694	-0.00537605
				-0.00584474	9.2382e-05
				-0.0063337	0.000342741
				-0.00631779	-0.000500153
				-0.00616353	-0.00090975
				-0.00574464	-8.13556e-05
				-0.00653349	-0.000451235
				-0.00632928	-0.000194147
				-0.00606913	3.51377e-05
				-0.00638958	-6.93428e-05
				-0.00583251	-0.000644861
				0.00176362	-0.000829915
				-0.00488472	-1.40936e-05
				-0.00558878	-0.000734045
				-0.00637788	-0.000439873
				-0.00626224	-0.000534636
				-0.00593885	-0.000112088
				-0.00551113	-0.000907653
				-0.00600155	-0.000936264
				-0.00647582	-0.000182861
				-0.00609514	-0.000102347
				-0.00596866	-9.41735e-05
				-0.00593229	-0.000845694
				-0.00614588	0.000145696
				-0.00617512	-6.06153e-05
				-0.00636855	-0.000324828
				-0.00531378	-3.69131e-07
				-0.00649405	-0.000609475
				-0.00601993	-4.16885e-05
				-0.00650018	-0.000576061
				-0.00651185	-0.000836959
				-0.00619713	-0.000373797
				-0.00604466	-0.000152573
				-0.00592244	-0.000323396
				-0.00634094	-0.000414873
				-0.00637975	-0.000568714
				-0.00611905	-0.000886011
				-0.00529645	-4.14378e-05
				-0.00580646	-0.000348468
				-0.00597702	8.01348e-06
				-0.00616228	-0.000340046
				-0.00582013	0.000108803
				-0.00177567	0.00224526
				-0.00654515	-0.000387905
				-0.00636158	-0.00101703
				-0.00567517	-0.000779324
				-0.00646344	-0.000420327
				-0.00642757	-0.000452293
				-0.00559392	0.000289465
				-0.00580897	-0.000498862
				-0.00613581	-0.000519557
				-0.00556347	0.000521906
				-0.00619238	-0.000550096
				-0.00647478	-0.000213207
				-0.00606379	-0.000371394
				-0.00505462	-0.00022077
				-0.00609445	-0.000276999
				-0.0059679	-0.000998132
				-0.00582197	-0.000150984
				-0.0064077	-0.000441658
				-0.00634709	-0.000816513
				-0.00684024	-0.000169189
				-0.00623801	-0.000287599
				-0.00590232	0.000225852
				-0.00672502	0.000164855
				-0.00596844	6.50975e-05
				-0.00590547	-0.000292804
				-0.0058174	-6.91376e-05
				-0.00612182	-0.000283352
				-0.00519238	-0.00145372
				-0.00539741	0.000525892
				-0.00545521	0.000305743
				-0.00449451	0.00100514
				-0.00633509	7.0337e-06
				-0.00651415	-0.000479764
				-0.00584373	-0.000518142
				-0.00594245	-0.000501214
				-0.00630371	-0.000548447
				-0.00572107	-0.000335814
				-0.00598387	-0.000699278
				-0.00376858	-0.00143645
				0.00357925	-0.00433136
				-0.00599741	-5.22891e-05
				-0.00598635	2.51955e-05
				-0.0059679	0.000128625
				-0.00646982	-0.000672552
				-0.0065075	-6.35266e-05
				-0.00612965	-0.000846161
				-0.00600551	-0.000331358
				-0.00635747	-0.000585081
				-0.00553642	0.000344642
				-0.00460635	0.000534111
				-0.00591898	4.38281e-05
				-0.00563584	-0.000202642
				-0.00532173	0.000298199
				-0.00559424	-0.00012724
				-0.00614081	-0.00105945
				-0.00629497	-0.000246277
				-0.0062021	-0.000311851
				-0.00635518	-0.000362011
				-0.00652308	-9.06141e-05
				-0.00603166	-0.000504447
				-0.00655768	-0.000342891
				-0.00556982	0.000180258
				-0.00605279	-0.00021468
				-0.0062207	-0.00038057
				-0.00616696	-0.000349797
				-0.00604149	-0.000113695
				-0.00466654	-0.000137306
				-0.00611905	8.94667e-05
				-0.00586625	-0.000489742
				-0.00601774	0.000161469
				-0.00640818	-0.000549086
				-0.00571558	-0.000788634
				-0.00589413	7.69548e-05
				-0.00625695	-0.000445643
				-0.00564553	8.93697e-05
				-0.00586173	-0.000630426
				-0.00573863	-0.00066061
				-0.00587542	-0.000504837
				-0.00624803	-0.000471204
				-0.00543502	0.000150693
				-0.0050653	0.000366217
				-0.00637869	7.6126e-05
				-0.00502526	-0.000214015
				-0.00573277	-0.000636438
				-0.00302227	-0.00273446
				-0.00629402	-0.000380518
				-0.0060505	-0.000433249
				-0.0060538	-0.000608334
				-0.00523275	-0.00100786
				-0.00627582	-0.000119862
				-0.00555254	0.000250375
				-0.0058699	-0.000339339
				-0.00628987	8.35737e-05
				-0.00646661	0.000167214
				-0.00429712	0.000192381
				-0.00448657	0.000478689
				-0.00570994	-0.000455668
				-0.00601593	-8.90098e-05
				-0.00611564	-0.000693409
				-0.00623237	-0.00046151
				-0.00463474	-0.000101796
				-0.00616187	-0.000237444
				-0.00631037	-0.000329284
				-0.00618176	-6.43721e-05
				-0.00652958	-0.000523796
				-0.00562604	6.58619e-05
				-0.00542425	0.000420232
				-0.00470061	0.00056054
				-0.00558434	-0.000385385
				-0.00544237	-0.000288018
				-0.00623028	-0.000464294
				-0.00487588	0.000472696
				-0.0058236	-8.26026e-05
				-0.00633237	-0.000926305
				-0.00616612	-0.000715273
				-0.00612237	-0.00010957
				-0.00633392	-0.000982291
				-0.00627709	-0.000329925
				-0.00629646	-0.000412529
				-0.00625707	-0.000369432
				-0.0059727	-0.000730969
				-0.00644813	-0.00022734
				-0.00644305	-0.000771019
				-0.00621222	-0.000408825
				-0.00542632	-0.000452436
				-0.006095	-0.000500567
				-0.00589057	-0.000634661
				-0.00602848	-0.000122253
				-0.00637675	-0.00035653
				-0.0063576	-0.000334445
				-0.00472861	-0.000124612
				-0.00604758	-0.000371125
				-0.00627981	0.000404476
				-0.0060025	-0.00039642
				-0.00590024	-0.00070053
				-0.00634943	-0.000169873
				0.00160542	-0.00555371
				-0.00618505	1.52844e-05
				-0.00602961	-9.44427e-05
				-0.0062071	-0.000471561
				-0.00640792	-0.000298323
				-0.00586004	-0.000210968
				-0.00641752	-0.000109005
				-0.00588579	-0.000361736
				-0.00585823	8.47757e-05
				-0.00611138	-0.000293592
				-0.00534004	5.87818e-05
				-0.00600222	-0.000362318
				-0.00528023	0.000245628
				-0.00586644	-0.000384137
				-0.00572514	-0.000101188
				-0.00512697	-0.000378726
				-0.00575416	-0.000898794
				-0.00688856	-0.000280915
				-0.000245413	0.00591512
				-0.00653326	-0.00067836
				-0.00517025	0.000824736
				-0.00636401	-0.000392292
				-0.00649748	-0.000474645
				-0.00354689	-0.00197894
				-0.006138	-0.000507511
				-0.00550541	-2.2113e-06
				-0.00496521	0.000760348
				-0.00622434	-0.000393235
				-0.00588572	0.000446944
				-0.00637266	-0.00102504
				-0.00598314	-0.00025719
				-0.00650714	-3.5342e-05
				-0.00622144	-0.000251205
				-0.00627692	-0.000714822
				-0.00578285	-0.000293935
				-0.00661469	-0.000636238
				-0.00667259	-0.000196303
				-0.00624253	-0.000376198
				-0.00541617	-0.000328573
				-0.00632974	-0.000493147
				-0.00573575	1.98811e-05
				-0.00593622	-5.01493e-05
				-0.00606494	0.000278844
				-0.00642712	-0.00033879
				-0.00632708	-0.000612076
				-0.00600875	-0.000292942
				-0.00608737	-0.000603948
				-0.0058685	-0.000677349
				-0.00647636	-0.000782971
				-0.0061582	0.000136214
				-0.0051536	1.80479e-05
				-0.00502259	-0.000294686
				-0.00581477	-0.000250363
				-0.00631963	9.98247e-05
				-0.0058668	-0.000178499
				-0.00616958	2.54549e-05
				-0.00658553	-3.64418e-05
				-0.00501916	-8.68175e-05
				-0.00590974	0.000614245
				-0.0062856	-0.000202365
				-0.00563715	-0.000180425
				-0.00604046	-0.00049706
				-0.00585446	-0.000213966
				-0.00605959	-9.49252e-05
				-0.00637272	-0.000829461
				-0.00623848	-0.000170525
				-0.00583724	-0.000131372
				-0.00563302	-0.000518029
				-0.00526408	-0.00012141
				-0.00660357	-0.000368129
				-0.00601749	-0.000921316
				-0.00572028	6.38566e-05
				-0.00608994	-0.000127674
				-0.0065457	-0.000448182
				-0.00582438	0.000212972
				-0.00636557	-9.33426e-05
				-0.00653622	-0.00022517
				-0.00643314	-0.00029463
				-0.0067008	-6.58852e-05
				-0.00568405	-2.87779e-07
				-0.00624505	-0.000246124
				-0.00553204	-0.00092949
				-0.00607226	-0.000144227
				-0.006647	-0.000417989
				-0.0061624	-0.000349887
				-0.001033	0.00359067
				-0.00568476	-0.000348679
				-0.00601339	-0.000785103
				-0.00635114	-0.000483216
				-0.00481046	-0.00165839
				-0.00612702	-0.000701194
				-0.00628546	-0.000538905
				-0.00596721	-0.000707741
				-0.00483214	-0.00183325
				-0.00632788	-0.000339025
				-0.00634433	-0.000567829
				-0.00619411	-0.000834355
				-0.00646877	-0.000336057
				-0.00629192	-0.000747164
				-0.006163	-0.000324934
				-0.00607555	-0.000894131
				-0.00576679	0.000214912
				-0.00622705	0.000352059
				-0.00619474	-0.000121856
				-0.00524089	-0.000887223
				-0.00644295	-0.000627079
				-0.00565167	-0.000573417
				-0.00649071	-0.000399455
				-0.00554487	0.000406866
				-0.00599745	-0.000345416
				-0.00626913	-0.000611958
				-0.00573719	-0.00055211
				-0.00554764	-0.000172429
				-0.00658271	-0.000270501
				-0.0065945	-0.000519567
				-0.00614838	-0.000675544
				-0.0065258	-0.000283821
				-0.00629679	-0.000333718
				-0.00593315	-0.000161144
				-0.0062098	-0.000372335
				-0.00600596	-0.00012521
				-0.00613474	-0.000528284
				-0.00574791	-0.000103069
				-0.00647824	-0.000299857
				-0.00618504	-0.000573238
				-0.00620324	-0.000462594
				-0.00582594	-0.000258215
				-0.00628716	-0.000540364
				-0.00558034	-0.000852706
				-0.0057665	-0.000383753
				-0.00608637	-0.000619622
				-0.00606405	-0.00103981
				-0.0061786	-0.000230613
				-0.00603595	-7.01983e-06
				-0.00577677	-0.000254619
				-0.00593096	-0.000541207
				-0.00600424	-0.00013175
				-0.00623524	-0.000247777
				-0.0065297	-0.00067731
				-0.00619187	-0.0003499
				-0.00647437	-0.00050184
				-0.00616256	-0.000545768
				-0.0054482	-0.000589268
				-0.00389821	0.0013251
				-0.00581136	0.000734192
				-0.00635635	-0.000944311
				-0.00575721	-3.5065e-05
				-0.00524628	1.1176e-05
				-0.0061847	-0.000406912
				-0.00631855	-0.000514185
				-0.00603631	-0.000962579
				-0.00542149	-0.000242863
				-0.00600368	0.000341975
				-0.00366709	0.000529393
				-0.00624402	-0.000486054
				-0.00649915	-0.000603395
				-0.00581679	-0.000684279
				-0.00599064	-0.000730927
				-0.00574521	-0.000703047
				-0.00566096	-0.000409988
				-0.00519005	9.7355e-06
				-0.00580887	-2.85628e-05
				-0.00619319	-0.00027779
				-0.00642685	-0.000125505
				-0.00534708	5.42033e-05
				-0.00610913	-0.000664322
				-0.00607935	-0.00021507
				-0.00590518	-0.000534356
				-0.00610558	6.70718e-05
				-0.00561915	-0.000323076
				-0.00611128	-0.000429471
				-0.0057591	9.78742e-05
				-0.00577739	3.1159e-05
				0.00642198	-0.00636543
				-0.00584304	-0.000678211
				-0.00592315	-0.000451067
				-0.0042523	0.000467667
				-0.00582304	-0.000167913
				-0.00595094	-0.000338052
				-0.00617452	-0.000703046
				-0.00657335	0.000189428
				-0.00550739	-0.000180648
				-0.00589172	-0.000294187
				-0.00614014	-0.000510515
				-0.00643908	-8.97587e-05
				-0.00648229	-0.000191526
				-0.00609617	-0.000114978
				-0.00557106	0.000271215
				-0.00632223	0.000205876
				-0.00585406	-0.000291712
				-0.00647773	-0.000104143
				-0.00209686	-0.00179301
				-0.00541008	0.00025451
				-0.00595928	-0.0002691
				-0.00584777	-0.00042881
				-0.00258295	-0.00270682
				-0.00595684	-0.000718949
				-0.00598141	-0.000965871
				-0.00636089	-0.000176335
				-0.00591594	0.000264268
				-0.00655187	0.000110913
				-0.0061988	-0.000698774
				-0.00644265	-0.000228614
				-0.00596612	-0.000420619
				-0.00578913	-0.000331885
				-0.00599019	0.000145103
				-0.00641824	-0.000462181
				-0.0068424	0.00019368
				-0.00655613	-0.000521981
				-0.00571259	-0.000629911
				-0.00594572	-5.67517e-05
				-0.00627101	-0.000215869
				-0.00649489	-0.000697578
				-0.00520544	-7.65936e-05
				-0.00649554	-0.00055596
				-0.00656329	2.10422e-05
				-0.00632703	-0.000578561
				-0.00352887	-0.00223175
				-0.00630409	-0.000469973
				-0.00639103	-0.000643809
				-0.0058328	-0.000418838
				-0.00614746	-0.000404579
				-0.00645662	-4.35012e-05
				-0.00659073	-9.42563e-05
				0.000167656	0.00296713
				-0.00642723	-0.000781771
				-0.00424732	7.43463e-05
				-0.00640845	-0.000360656
				-0.00531442	0.000281987
				-0.00587524	-0.000345507
				-0.00634929	-0.000195694
				-0.00606856	-0.000661432
				-0.00624698	-0.00049064
				-0.00646112	-0.000224044
				-0.00536522	-0.000573452
				-0.00610041	-0.000795351
				-0.0047881	0.000874172
				-0.00623425	-0.000446021
				-0.00571233	-0.000373422
				-0.00588964	0.000466858
				-0.00622411	-0.000367642
				-0.00207977	-0.000487955
				-0.0057096	-0.00034125
				-0.00565293	-0.000669778
				-0.00656634	-0.000396973
				-0.00489485	-0.000698565
				-0.0067211	-0.000330957
				-0.00622905	0.000220052
				-0.00532735	-0.000223529
				-0.00528356	0.000314218
				-0.0061229	-0.000648499
				-0.00632247	-0.000720944
				-0.00430027	0.00118085
				-0.00632914	-0.000537383
				-0.00575367	0.000130355
				-0.00590565	-0.000182106
				-0.00624079	-0.000460222
				-0.00596731	-0.000647964
				-0.00588212	0.000225298
				-0.00570302	-0.000506527
				-0.00579033	0.000339519
				-0.00589603	4.56866e-05
				-0.00615576	-0.000529379
				-0.00607829	-0.000387491
				-0.00625937	-0.000576304
				-0.00577381	-4.65474e-06
				-0.00566483	0.000238266
				-0.00616163	-0.000699773
				-0.00262692	0.00106049
				-0.00500958	0.000290285
				-0.00593871	-0.000223832
				-0.0052181	-0.000235562
				-0.00627114	-0.000337105
				-0.00534404	-0.000631512
				-0.00467535	-0.00121268
				-0.00617572	-0.000140557
				-0.00588325	-0.000901525
				-0.00622207	0.000197829
				-0.00441717	-0.00118299
				-0.00542818	-0.000225141
				-0.00576688	-0.000351872
				-0.00575965	-0.000205967
				-0.00371842	-0.000200173
				-0.00658163	-0.000260493
				-0.00607366	-0.000204462
				-0.00642398	-0.000380504
				-0.00637153	-5.30729e-05
				-0.00653954	-0.000117604
				-0.00599968	-0.000106525
				-0.00621317	-0.000533353
				-0.00600409	-0.000164482
				-0.00648066	-0.000639036
				-0.00568139	-0.000328288
				-0.0065839	-0.000745078
				-0.00568602	-0.000331697
				-0.00346033	0.00131569
				-0.00643202	-0.000264368
				-0.00588713	-0.000867506
				-0.00638596	0.000323026
				-0.00601837	-0.000261396
				-0.00548898	-0.00032879
				-0.00539412	0.00047219
				-0.00633775	-8.62286e-05
				-0.00617648	-7.47365e-05
				-0.00665566	-0.000372682
				-0.00627637	-0.000579278
				-0.00617891	-0.000590808
				-0.00619822	-0.000512441
				-0.00556949	0.00021837
				-0.00588423	-0.000624478
				-0.00605304	-0.000101497
				-0.00493493	-0.000278819
				-0.00617903	-0.000498708
				-0.00611982	8.87593e-05
				-0.00659983	-0.000294023
				-0.0064019	-0.000384784
				-0.00654384	-1.91641e-05
				-0.00629317	-0.00041534
				-0.00633991	-0.000648509
				-0.00131404	0.000522574
				-0.00515352	0.000467952
				-0.00669042	-0.000512862
				-0.00602342	0.000200613
				-0.0059914	-0.000379418
				-0.00645409	9.83832e-05
				-0.00642901	-0.000467661
				-0.00616354	-0.000480749
				-0.00619976	-0.000419506
				-0.00663848	-0.000578722
				-0.00592389	-0.000282854
				-0.00631909	-0.000586261
				-0.00416776	0.000106085
				-0.00627443	-0.00097169
				-0.00564691	-2.25699e-06
				-0.00612019	-0.000529922
				-0.00615573	-0.000194084
				-0.00636967	8.24833e-05
				-0.00638818	-0.000430866
				-0.0062756	-0.000350966
				-0.00638848	-0.00080163
				-0.00601554	-5.26003e-05
				-0.00660938	-0.000564219
				-0.00521736	-0.000914853
				-0.0055655	-0.000143498
				-0.00609949	-0.000602563
				-0.00484695	0.000251978
				-0.00612963	-0.00033642
				-0.00506881	0.000606051
				-0.00584306	-0.000634059
				-0.000275347	-0.00406626
				-0.00640597	-0.000215262
				-0.00579729	-0.000186627
				-0.00629977	-0.000163304
				-0.00624892	-0.000577412
				-0.00651948	-0.0002872
				-0.0064914	-0.000520954
				-0.0061282	-0.000184603
				-0.00495741	-0.000136325
				-0.00639851	-0.000549355
				-0.00538556	-0.000339252
				-0.0063568	-0.00058774
				-0.00590939	-0.000135495
				-0.0063342	-0.000159138
				-0.00620164	-0.000172085
				-0.00609154	-0.000441325
				-0.00539355	-0.000440809
				-0.00577042	0.000175238
				-0.00496033	0.000821814
				-0.00676109	-0.000115922
				-0.00618755	-0.000332742
				-0.00534734	-3.14586e-06
				-0.00628376	-0.00038703
				-0.00652775	-0.000490126
				-0.00624749	8.67334e-05
				-0.00626966	-0.000336741
				-0.00613428	-0.000499369
				-0.00650427	-0.000276849
				-0.00612359	-0.000651198
				-0.00499987	4.89743e-05
				-0.00614484	-0.000790526
				-0.00523375	4.05404e-05
				-0.00653053	-0.000486719
				-0.00618815	-6.05487e-05
				-0.00616559	9.1484e-06
				-0.00654977	-0.000789975
				-0.00633477	-0.000182782
				-0.00603724	-0.00019721
				-0.00571466	4.0188e-05
				-0.00641199	-0.000310365
				-0.00621972	0.000183504
				-0.00530112	0.000684838
				-0.00582411	0.000145203
				-0.00598876	0.000406327
				-0.00486493	-4.02815e-05
				-0.00668602	-0.000608591
				-0.00604545	-0.000589455
				-0.00622481	0.000145879
				-0.0061618	-0.000954974
				-0.00593679	-0.000474807
				-0.00452615	0.000431517
				-0.00610228	-0.000777409
				-0.00609137	-0.000710629
				-0.00613371	-0.000337225
				-0.00610481	-0.000854593
				-0.00590637	-0.000850986
				-0.0059155	0.000124814
				-0.00615947	-0.000581259
				-0.00568009	-0.000256075
				-0.00469232	-0.000242411
				-0.00559651	-0.000488913
				-0.00597776	-0.000439356
				-0.00618735	-0.000750278
				-0.00542005	-8.26978e-06
				-0.00592467	-0.000167831
				-0.00678648	-0.000247864
				-0.00615366	-0.000357436
				-0.00580565	0.000177821
				-0.00658669	-0.000392315
				-0.00614819	-0.000267917
				-0.00565192	-6.11596e-05
				-0.00575281	-0.00102072
				-0.00597181	-0.000498602
				-0.0066027	0.000101
				-0.00531245	-0.00127415
				-0.00621065	7.42442e-05
				-0.00581223	-0.000643227
				-0.00608813	-0.000371731
				-0.00596442	-0.000699402
				-0.00585431	-0.000316664
				-0.00579466	-0.000401664
				-0.0055502	4.50333e-05
				-0.0064583	-0.000587646
				-0.00492665	2.29712e-05
				-0.00520383	-9.57184e-05
				-0.0053926	-0.000268931
				-0.00442896	0.000637691
				-0.00644821	-0.000652347
				-0.0060885	1.7673e-05
				-0.0052329	-0.000740531
				-0.0064368	-0.000308156
				-0.00660934	-0.000365695
				-0.00633588	-0.000380965
				-0.00605466	-0.000578216
				-0.00598208	-0.000200158
				-0.00621432	-0.000148054
				-0.005326	0.000216234
				-0.00544511	-0.000674228
				0.00742776	0.011396
				-0.00585352	-6.59759e-05
				-0.00555077	0.000459791
				-0.00600342	-0.00045777
				-0.00584021	-0.000273601
				-0.00594863	-3.03694e-05
				-0.00613308	-0.000602957
				-0.00580866	-7.90262e-05
				-0.00558664	-0.000805655
				-0.00670422	-0.000407325
				-0.00624885	-0.000212519
				0.00287695	-0.00666536
				-0.00626392	-0.000152811
				-0.00598791	-0.000530272
				-0.00598135	-5.53578e-06
				-0.00605395	-0.000375695
				-0.0060089	-0.000437364
				-0.00463521	-7.87509e-05
				-0.00525703	-0.00075885
				-0.00587882	-0.000126141
				-0.00618373	-0.000413328
				-0.00592508	-0.00041312
				-0.00658807	0.000175856
				-0.00639996	-0.000240902
				-0.00624154	-0.000299595
				-0.00591598	2.88119e-05
				-0.00384993	0.000525873
				-0.00636428	-2.29464e-05
				-0.00521365	-0.000557834
				-0.0061106	-4.65208e-05
				-0.0063226	-0.000309132
				-0.00544048	-7.87531e-05
				-0.00617884	-0.000529496
				-0.00657569	-0.000630063
				-0.00646627	-0.00038468
				-0.00615532	-0.000562225
				-0.00597145	-0.000319955
				-0.00614583	-0.00045456
				-0.00612829	-0.000171459
				-0.00619197	-0.000441798
				-0.00410306	0.000554893
				-0.00625402	-0.000872111
				-0.00647116	-0.000403456
				-0.00599152	8.52516e-05
				-0.00605764	-0.000894082
				-0.00548122	0.000448059
				-0.0064179	-0.000341968
				-0.00649632	-0.000264425
				-0.00621941	-0.000208387
				-0.00604737	-0.000832022
				-0.00493331	-0.000451959
				-0.00629491	-0.000533481
				-0.00588396	-0.000121726
				-0.00585737	-3.07689e-05
				-0.00610137	-0.000133174
				-0.00623551	-0.000503759
				-0.00591914	-0.000157646
				-0.00602518	-0.000537511
				-0.00592726	-0.000636184
				-0.00619338	-0.000189791
				-0.00598026	-0.000560926
				-0.00417965	0.000669985
				-0.00633229	-0.000750477
				-0.0051216	-0.000237311
				-0.00632633	-0.00021077
				-0.00626308	1.81285e-05
				-0.00622373	-0.000636413
				-0.00653146	-0.000353504
				-0.00615447	-0.000624851
				-0.00627052	8.33433e-05
				-0.00609432	-0.000241136
				-0.00630798	-0.000175254
				-0.00626878	-4.01539e-05
				-0.00609756	-0.000239581
				-0.00634245	-0.000172233
				-0.00579625	-4.37796e-06
				-0.00551497	-0.000277201
				-0.00624632	-0.000160247
				-0.00545048	-5.49945e-05
				-0.0062487	-0.000351076
				-0.00170263	-0.00305256
				-0.00577867	-0.000534338
				-0.0058822	-0.00033079
				-0.00597052	-0.000775913
				-0.0057626	-0.000219328
				-0.00604877	-0.000469963
				-0.00667032	-4.75075e-05
				-0.00643614	-0.000390335
				-0.00146141	0.00496226
				-0.00624061	-0.000648916
				-0.00656923	-0.000401343
				-0.00606862	-0.000197451
				-0.00594211	-0.000285403
				-0.00563479	0.000134104
				-0.0061119	-0.000351342
				-0.00574564	-0.000381586
				-0.0062596	-0.000177583
				-0.00616573	-0.000685547
				-0.00579966	-0.000189469
				-0.0058235	-0.000416287
				-0.0058674	-0.000440549
				-0.00608135	-0.000264996
				-0.00588291	-0.000243035
				-0.00254795	-0.0029489
				-0.00531495	0.000661722
				-0.00142159	-0.00309312
				-0.00620716	-0.000547558
				-0.00589508	-0.000447592
				-0.00604391	-0.000106634
				-0.00546382	-0.000337617
				-0.00585874	-0.000683362
				-0.00576951	-0.00073317
				-0.00618587	3.28307e-05
				-0.00621563	-0.000435124
				-0.00639799	0.000241423
				-0.0062408	0.000167973
				-0.00605033	-0.000450423
				-0.00605724	-0.000290413
				-0.00503724	0.00066112
				-0.00581697	-0.00104491
				-0.00629452	-0.000727745
				-0.0056746	0.000161764
				-0.00499307	0.00060931
				-0.00642213	-0.000475162
				-0.00613892	-0.000481306
				-0.00612709	-0.000256062
				-0.00391907	-0.00194738
				-0.00586841	-0.000622742
				-0.00594544	-6.13836e-05
				-0.00646312	-0.000655563
				-0.00626404	-0.000652702
				-0.00611431	-0.000750791
				-0.00463751	-0.00128694
				-0.00637492	-0.000211518
				-0.00660138	-0.000486798
				-0.00613965	-0.000385914
				-0.0064543	0.000163857
				-0.0062339	-0.000456091
				-0.0058689	0.000692773
				-0.00544237	-0.000117043
				-0.00567787	-0.0006934
				-0.00441826	0.000255545
				-0.0060746	-0.000337323
				-0.00656803	0.000518441
				-0.00342913	-0.00168587
				-0.00579245	-0.000466624
				-0.00643506	1.59706e-05
				-0.00654163	-3.89739e-05
				-0.00542163	0.000204306
				-0.00541964	-0.000372177
				-0.00499372	0.000412096
				-0.00617801	-0.000236623
				-0.00608441	-0.000501337
				-0.00553928	-5.03371e-05
				-0.00620764	-0.00061535
				-0.00571266	-0.000546277
				-0.00653696	-0.000457228
				-0.006285	-0.000158875
				-0.00601001	-0.00088565
				-0.00589815	-0.000784447
				-0.00596303	-0.000398481
				-0.00623894	-0.000384542
				-0.00559688	-0.000291421
				-0.00495803	0.000609105
				-0.00483372	0.000764339
				0.00770049	-0.0101655
				-0.00573281	-7.18416e-05
				-0.00589211	-6.21131e-05
				-0.00574785	9.40633e-05
				-0.00627373	-0.000562407
				-0.00591633	-0.00024758
				-0.00626714	-0.000233232
				-0.00548136	0.00061493
				-0.00599486	-0.000204754
				-0.00657971	-0.000322856
				-0.00625034	-0.000572642
				-0.00609121	-0.000253108
				-0.00622202	-0.000392033
				-0.0044578	-0.000658768
				-0.00623542	-0.000685874
				-0.00567483	-9.26166e-06
				-0.00580773	0.000125866
				-0.0060822	-7.86102e-05
				-0.00610292	-0.000459769
				-0.00604238	-0.000541473
				-0.00602545	-0.000197019
				-0.00584301	-2.51976e-05
				-0.00602416	-0.000415043
				-0.00599798	-0.000817259
				-0.0058811	-0.00083654
				-0.00629556	0.000250989
				-0.00596474	-0.000334257
				0.00187032	-0.00274971
				-0.00649589	-0.000411533
				-0.00604621	-0.000295443
				-0.00609817	5.29627e-05
				-0.00599408	-0.000636995
				-0.00571453	-0.000769618
				-0.00610785	2.87574e-05
				-0.00491603	8.10871e-05
				-0.00597237	-0.000497949
				-0.00613822	0.000158975
				-0.00620396	-0.000581386
				-0.00589782	-0.000456212
				-0.00627984	-0.000396858
				-0.00675559	-0.000263322
				-0.00604361	0.000184829
				-0.00653655	-0.000640616
				-0.00626389	-0.000395996
				-0.00588334	-0.000501381
				-0.00604048	-0.000497571
				-0.00618849	-0.000772161
				-0.0061437	-0.000637819
				-0.006175	-1.44472e-05
				-0.00578143	-0.000492475
				-0.00656051	-0.000344913
				-0.00596088	-0.0001934
				-0.00622837	-0.000504607
				-0.00650687	-0.000324335
				-0.0060298	-0.000220517
				-0.00528328	0.000243012
				-0.00461792	0.000257422
				-0.0056957	-0.000575451
				-0.00620698	-0.00020069
				-0.00598759	-8.06219e-05
				-0.00608426	-0.000200731
				-0.00579222	-0.000334491
				-0.00595755	-0.000547553
				-0.00550273	0.00036867
				-0.0058846	-0.000218782
				-0.0052984	-0.000228186
				-0.00603376	-0.000744181
				-0.00592137	8.89701e-05
				-0.00567417	-0.000735877
				-0.00592995	3.45901e-05
				-0.00532577	1.61e-06
				-0.00589906	-0.00038962
				-0.00578979	-0.000516169
				-0.00475864	0.000378649
				-0.00621713	-0.000745349
				-0.0060394	-0.000383368
				-0.00689516	-0.000258612
				-0.00617311	-0.000177722
				-0.00529731	0.00010737
				-0.00288388	0.00130755
				-0.00599892	-0.000575055
				-0.00627643	-0.000421383
				-0.00638989	-0.000491579
				-0.00550501	0.000646565
				-0.00640147	-0.000472812
				-0.00591752	-0.00074433
				-0.00619343	0.000165882
				-0.00606928	-0.000680504
				-0.00598968	-0.000113546
				-0.00583091	-0.000633898
				-0.00510817	-0.000790533
				-0.00591227	-0.00036067
				-0.00603537	-0.000295251
				-0.00596016	-0.00011731
				-0.00649823	-0.000494191
				-0.00619631	-0.000777496
				-0.00636792	-0.000512045
				-0.00577459	-0.000137288
				-0.00600853	-0.000453796
				-0.00606589	-0.000445313
				-0.00610476	-0.00023962
				-0.0060327	0.000109168
				-0.00619946	-0.000286016
				-0.00570353	0.000832717
				-0.00626997	-0.000295964
				-0.00628603	-0.000344841
				-0.00615259	-0.000240441
				-0.00585477	-0.000469527
				-0.00568786	-5.08282e-05
				-0.005746	-0.000692444
				-0.00415628	0.000388758
				-0.00648544	-0.000686866
				-0.00579597	-0.000290282
				-0.00500133	-0.000373159
				-0.00581697	0.000141649
				-0.00609637	-0.000679713
				-0.00642417	-0.000349723
				-0.00639198	-0.00070885
				-0.00586406	-0.00046031
				-0.00619008	-0.000655736
				-0.00597372	0.000198598
				-0.00605658	0.00010187
				-0.00617724	-0.000406269
				-0.00583845	-0.000300106
				-0.00599454	-0.00101718
				-0.00596413	-2.18804e-05
				-0.0056175	-0.000393819
				-0.00596549	-0.000194571
				-0.00596533	-0.000124569
				-0.00612034	-0.000145067
				-0.00593173	-0.000373813
				-0.00559361	8.32305e-06
				-0.00655275	-0.000146647
				-0.00605142	-0.000772004
				-0.00603561	-0.000578835
				-0.00616668	-0.000482488
				-0.00598638	0.00086149
				-0.00587838	-0.00052336
				-0.0064155	-0.000371608
				-0.00621454	-0.000237217
				-0.00598798	-0.000202494
				-0.00581129	-5.83779e-05
				-0.00630129	-0.000868589
				-0.00689089	-2.85521e-05
				-0.00573961	-6.0193e-05
				-0.00608235	-0.00011384
				-0.00632088	-0.000435259
				-0.00577496	0.000105524
				-0.00636205	-0.000579646
				-0.00538251	2.96058e-05
				-0.00639456	-0.0004981
				-0.00293601	0.000134795
				-0.00652691	-0.000658061
				0.00379757	0.00680285
				-0.00607823	-0.000469367
				-0.00635092	-0.000815874
				-0.00365787	-0.00119615
				-0.00616183	4.51731e-05
				-0.00576871	-1.06522e-05
				-0.00622257	-0.000358268
				-0.00634382	-0.000880188
				-0.00628564	-4.16113e-05
				-0.00621717	-0.000277313
				-0.00630978	-0.00025068
				-0.00596307	-0.000571984
				-0.00630308	-0.000488125
				-0.00482773	0.000241358
				-0.00599607	-0.000862064
				-0.00622247	-0.0005982
				-0.00576385	-0.000337539
				-0.00491889	0.000316486
				-0.00614388	-0.000232027
				-0.0060521	-0.000595031
				-0.00632323	-0.00065791
				-0.00626051	-0.000346781
				-0.006266	-0.000552729
				-0.00571976	-4.10111e-05
				-0.00506075	-2.72695e-05
				-0.00629237	-0.000873327
				-0.00609616	-0.000594982
				-0.00619822	-0.000237304
				-0.00493832	0.000462342
				-0.00352683	-0.00112336
				-0.00611338	0.000108204
				-0.0051859	0.000137405
				-0.00610963	-0.00035496
				-0.00584311	-0.000337735
				0.00172337	-0.00423559
				-0.00630356	0.000114367
				-0.00621645	-0.000460142
				-0.0056918	-0.000415618
				-0.00381947	0.00139591
				-0.00518045	-0.000285857
				0.00322974	-0.00318216
				-0.00593287	-0.000214942
				-0.00576131	-0.000516746
				-0.00575544	-0.000165588
				-0.00600263	-0.000504863
				-0.00639603	-0.000212095
				-0.00592114	-0.000481313
				-0.00597899	-0.000328507
				-0.00590575	-0.000443952
				-0.00477962	0.000875258
				-0.00637563	-0.000178255
				-0.00621737	4.78466e-06
				-0.00616003	-0.000234473
				-0.00586905	-0.000171099
				-0.00597201	-0.000149202
				-0.00584636	-0.000303445
				-0.00632929	-0.000467521
				-0.00530824	0.000351268
				-0.00639915	-0.000864095
				-0.00633819	0.000481203
				-0.00630892	-0.000621242
				-0.00425667	0.000384794
				-0.00633169	-0.000411979
				-0.00619646	-0.000522528
				-0.00582161	-2.59498e-05
				-0.00560056	4.21155e-06
				-0.00641834	-0.000544138
				-0.00596073	-2.91891e-05
				-0.00645784	7.85319e-05
				-0.00647293	-0.00019089
				-0.00699906	-2.83649e-05
				-0.00516176	-0.000793172
				-0.00630759	-8.05561e-05
				0.000415038	-0.00248098
				-0.00649927	-0.000292517
				-0.00623713	-0.000249006
				-0.00638391	-0.000342641
				-0.00652421	-0.00031296
				-0.00623939	-6.28617e-05
				-0.00627445	-0.000635178
				-0.00627012	-0.000561194
				-0.00654064	-3.4711e-05
				-0.00620678	-0.000381975
				-0.00620112	-0.000213066
				-0.00606261	-0.000629857
				-0.00575568	-0.000217442
				-0.00605985	-0.000351112
				-0.0059924	-0.000135095
				-0.00588019	-0.000262943
				-0.00591494	-1.20332e-05
				-0.00559821	9.23566e-08
				-0.00587667	0.000160819
				-0.00685596	0.000233498
				-0.00631122	-0.0010198
				-0.00548167	-0.000195383
				-0.00572727	0.000129038
				-0.00632321	-0.000337032
				-0.00604992	1.67034e-05
				-0.00592901	-0.000763139
				-0.00605667	-0.000602602
				-0.00543164	-0.00106672
				-0.00564909	-0.000875315
				-0.00562898	-0.000533765
				-0.00629918	-7.95623e-05
				-0.00583148	0.000108249
				-0.00579469	-0.000256302
				-0.00591618	-0.000593491
				-0.00588506	-0.000456859
				-0.00637681	-0.000304113
				-0.000192318	-0.00467141
				-0.00607699	-0.000875924
				-0.00612894	-0.000184947
				-0.0058857	-1.17805e-05
				-0.00514194	-0.00139678
				-0.0046339	-0.00143897
				-0.00552552	-0.000597936
				-0.00652993	-0.000601257
				-0.00587857	-0.00102832
				-0.00609342	-0.000560191
				-0.00683985	-0.000493949
				-0.00557409	-0.000219276
				-0.00598763	-5.28792e-05
				-0.00591705	-0.000223941
				-0.00614001	-0.000195805
				-0.00574541	-0.0002578
				-0.00554715	-0.000375968
				-0.00596755	-0.000262005
				-0.00519265	-0.000152879
				-0.00502137	0.000343467
				-0.00500898	8.97867e-06
				-0.00651166	-0.000737042
				-0.00595479	-0.000367012
				-0.00604745	-0.000325631
				-0.00629512	0.000113881
				-0.00610346	-0.000117258
				-0.00574517	0.000165439
				-0.00591363	-0.000571299
				-0.0058279	-0.000470131
				-0.00655982	-0.000200809
				-0.00580916	-0.000551756
				-0.00547291	0.000320758
				-0.00612014	-0.000736005
				-0.00595779	-0.00049635
				-0.00554572	0.000829035
				-0.00621616	-0.000784102
				-0.00598942	-0.000387884
				-0.00599495	-0.000374531
				-0.00613446	-0.000318272
				-0.00667324	-0.000354673
				-0.00652844	-0.000751656
				-0.00635665	-0.000162655
				-0.00463391	0.000981472
				-0.00625036	-0.000310703
				-0.00617269	-0.000494674
				-0.00624892	-0.000200871
				-0.00617447	0.000351018
				-0.00620301	-0.000462212
				-0.00637449	-0.000619583
				-0.00597491	-0.000289646
				-0.00541523	6.815e-05
				-0.00580157	-0.000270229
				-0.00630957	-0.000183673
				-0.00608566	0.0003704
				-0.00653534	-0.000392522
				-0.00603503	0.000108274
				-0.00616623	-0.00100521
				-0.00630978	-0.000591737
				-0.00625268	-0.000336721
				-0.0061341	-0.000859826
				-0.00570612	0.000449888
				-0.00615131	-0.000449524
				-0.00563691	-0.000265424
				-0.00544768	0.000242038
				-0.0055643	0.000555066
				-0.00624251	-0.000467773
				-0.00420932	0.000539405
				-0.00585868	-2.74918e-06
				-0.00599362	-0.000290615
				-0.00562438	-0.000372433
				-0.00625472	-0.000489229
				-0.0064368	-0.000240835
				-0.00627356	-0.000501794
				-0.00568286	-0.000367493
				-0.0057856	7.34961e-05
				-0.0062217	-0.000496028
				-0.00598191	-0.000358463
				-0.00662916	-0.000397813
				-0.00612548	-0.000755036
				-0.00647574	-8.62878e-05
				-0.00623934	0.000393869
				-0.00524434	0.000710339
				-0.00645774	-0.00089088
				-0.00533297	-9.61829e-05
				-0.00643843	-0.000365067
				-0.00603778	-0.00010498
				-0.00602474	-0.000322031
				-0.00320087	0.000658266
				-0.00618061	-0.0006433
				-0.00638124	-0.000331483
				-0.00586608	-3.76889e-05
				-0.00633956	-0.000354408
				-0.00610841	-0.000652445
				-0.00610395	-0.000335642
				-0.00621146	-0.000578835
				-0.0025263	0.000188165
				-0.00589108	-0.000553482
				-0.00550151	-0.000820954
				-0.0061905	-0.000197147
				-0.00616281	-0.000358716
				-0.00640682	0.000111224
				-0.00613406	-0.000647677
				-0.00582379	-0.000693326
				-0.00631947	-2.61399e-05
				-0.00575036	-0.000241106
				-0.00382211	-0.00131774
				-0.00587716	-0.000198935
				-0.00595085	-0.000759923
				-0.00629511	-0.000177865
				-0.00562524	0.000151513
				-0.00629707	-0.000880325
				-0.00622852	-0.000474088
				-0.00657984	-0.000213469
				-0.00569817	-0.000451266
				-0.00621711	-0.000618979
				-0.00593042	-0.000584611
				-0.00515315	-0.00049716
				-0.00612207	-0.000348277
				-0.00621179	-0.000473706
				-0.00652349	-0.000247708
				-0.00347624	0.000802345
				-0.00655186	-0.000102765
				-0.00616007	-0.000696393
				-0.00593157	-0.000196741
				-0.0062858	-0.000143111
				-0.00501843	0.000817209
				-0.00557514	-0.000508282
				-0.00605916	-0.000391244
				-0.0047275	0.000128748
				-0.00652002	-0.000518741
				-0.00594405	-0.000801235
				-0.00655319	-0.00040041
				-0.00634658	-0.000979453
				-0.00479082	6.02301e-05
				-0.00617527	-0.000214681
				-0.00574547	-0.00118621
				-0.00514328	-6.86111e-05
				-0.00614361	-0.000902567
				-0.00665146	-0.00017347
				-0.00553658	0.000381444
				-0.00588053	-0.000622417
				-0.00587557	-0.000230286
				-0.00640405	-0.000500576
				-0.00611408	-7.90292e-05
				-0.00634366	-0.00030941
				-0.00637676	-0.00027054
				-0.00405476	9.48499e-05
				-0.00600154	-0.00031695
				-0.00623247	-0.000467585
				-0.00536234	-0.000787228
				-0.00613033	-0.000654529
				-0.00610967	-0.000457202
				-0.00354785	0.000660956
				-0.00632948	0.000273767
				-0.00554171	0.000291521
				-0.00644371	-0.000261646
				-0.00632959	9.09603e-05
				-0.00485067	0.000788077
				-0.00627151	-0.000174728
				-0.00635079	-0.000167698
				-0.00591423	0.000140295
				-0.00602993	-0.000759673
				-0.00652111	-0.000423143
				-0.00581221	0.000361297
				-0.00588457	-0.000506803
				-0.00624642	-0.00060913
				-0.00601817	-0.000548908
				-0.00599839	-0.000106611
				-0.00601456	0.000101412
				-0.00248384	-0.00184633
				-0.00613359	-0.000286422
				-0.00623909	-0.000317319
				-0.00617538	-2.47246e-06
				-0.00598055	-0.000273058
				-0.00655699	0.000426678
				-0.00569524	0.000444711
				-0.00606574	-0.000111567
				-0.00614957	-0.000385461
				-0.00586156	-9.3016e-05
				-0.00617872	-0.000445852
				-0.00630716	-0.000302364
				-0.00628373	-0.000615693
				-0.00599034	-0.000134727
				-0.00584414	-0.000730372
				-0.00275936	-0.00257034
				-0.00589008	-0.000306905
				-0.00676793	-0.000476562
				-0.00625117	-0.00010382
				-0.00436761	0.000451182
				-0.00584576	-0.000359669
				-0.00644483	-0.000572012
				-0.00625971	6.38701e-05
				-0.00635323	-0.000411206
				-0.00615973	-0.000303975
				-0.00606714	-0.000645242
				-0.00604053	-4.66655e-05
				-0.0062874	8.21603e-05
				-0.00619522	-0.000530654
				-0.00606568	-0.000670024
				-0.00611413	-0.000409657
				-0.00609456	-4.31361e-05
				-0.00592305	0.000200907
				-0.00609334	-0.000477772
				-0.00562412	0.000236604
				-0.00498416	-0.000177815
				-0.00619213	2.91576e-05
				-0.00637591	-0.000265855
				-0.00590413	-0.000178423
				-0.00606782	-0.00092538
				-0.0059924	-0.000377451
				-0.00600566	-0.000505262
				-0.00658686	-0.000448071
				-0.00612996	0.000155622
				-0.00575882	0.000234282
				-0.005867	0.000261718
				-0.00553582	0.000321799
				-0.00629907	-0.000630568
				-0.00588491	-0.00018253
				-0.00656829	-0.000651449
				-0.00431851	-0.00156745
				-0.00578595	-0.000749467
				-0.0065242	-0.000271581
				-0.0060916	-0.000594184
				0.000629597	-0.00243664
				-0.00671676	-0.000809774
				-0.0057303	0.000144063
				-0.00578351	-0.000114108
				-0.00651728	-0.000774425
				-0.00623908	-0.000127925
				-0.00610813	-0.000489025
				-0.0059428	4.27184e-05
				-0.00625566	-0.000210904
				-0.00650927	-0.000641073
				-0.00572495	-2.93224e-06
				-0.00607242	0.000141246
				-0.00351972	-0.00141305
				-0.00625126	-0.000290331
				-0.00523302	3.5922e-06
				-0.00612525	-0.000257575
				-0.00641154	-9.68582e-05
				-0.00636055	-0.000869652
				-0.00559007	-0.000398847
				-0.00607291	-0.000123378
				-0.00638155	-0.000440127
				-0.00640277	-0.000151023
				-0.00511607	0.000136981
				-0.00621151	-0.000457176
				-0.00603865	-0.000645873
				-0.00620488	-5.11908e-05
				-0.00536461	0.000556663
				-0.00636405	-0.000127475
				-0.00645353	-0.000230351
				-0.00584614	-0.00012782
				-0.00600585	0.000101527
				-0.00673509	-0.00017696
				-0.00331372	0.000671771
				-0.00633339	-0.000418655
				-0.00611916	-0.000649106
				-0.00626327	-0.000463306
				-0.00614166	-0.000394278
				-0.00563327	-0.000849546
				-0.00561331	0.000199702
				-0.00592815	-0.000517356
				-0.0061841	-0.000626076
				-0.00616042	-0.000235988
				-0.00589985	-0.000581668
				-0.00581459	-0.000204437
				-0.00613521	-7.03257e-05
				-0.006275	-0.000713354
				-0.00631769	-0.000215208
				-0.00598016	-8.0675e-05
				-0.00607737	-0.000109162
				-0.005846	-1.72722e-05
				-0.00605142	-0.000484099
				-0.00647041	5.64303e-05
				-0.00625031	-0.000673752
				-0.0062229	0.000371887
				-0.00570209	4.18956e-07
				-0.00624181	-0.000274358
				-0.00607753	-0.000708268
				-0.00577548	0.000386981
				-0.00627825	0.000153734
				-0.00628147	-0.000622048
				-0.00640531	-0.000526554
				-0.00644078	0.000325679
				-0.0063406	-0.000234321
				-0.00601622	-0.00071299
				-0.00604996	-0.000315186
				-0.00590518	-0.000592489
				-0.00620733	-0.000789882
				-0.00635829	-0.000408573
				-0.00643242	-0.000143544
				-0.00630907	-0.00090728
				-0.00593846	-0.000432169
				-0.00653091	-8.55621e-05
				-0.00591351	-0.000383005
				-0.00660867	-0.000408989
				-0.00627366	-0.000143017
				-0.00665746	-0.000495892
				-0.00577457	-0.000276608
				-0.00666968	-8.14153e-05
				-0.00652132	-0.000257354
				-0.00545627	5.91903e-05
				-0.00647724	-0.000462864
				0.00377452	-0.00269896
				-0.00638948	-0.000465558
				-0.00173163	-0.00389577
				-0.00579327	-3.52157e-05
				-0.00628317	-9.43951e-05
				0.00129037	-0.000945193
				-0.00216059	-0.00110684
				-0.00582226	-0.000521935
				0.0022179	-0.0035126
				-0.00609238	-0.000588227
				-0.00644007	-0.000146494
				-0.00605063	-0.000418938
				-0.00472534	6.43054e-05
				-0.00591956	0.000164564
				-0.00641517	-3.96493e-06
				-0.00583032	4.51163e-05
				-0.00619722	-0.000574779
				-0.00588764	-0.000295371
				-0.00472024	-0.000562331
				-0.0057235	-0.000213753
				-0.00491237	9.85061e-05
				-0.00426813	0.000104494
				-0.00667836	-0.000263893
				-0.00513424	0.000345108
				-0.00590162	-0.000192812
				-0.00575787	-0.000116234
				-0.00536532	-0.000140094
				-0.00622388	-0.000629772
				-0.00599457	-0.000547545
				-0.00625285	-0.000407179
				-0.00554036	-0.000400387
				-0.00632487	-0.000165914
				-0.00483087	0.000807961
				-0.00492426	-5.85792e-05
				-0.00611265	-0.000396755
				-0.00583113	-0.000147806
				-0.00568493	-0.000534301
				-0.00621575	-7.74434e-05
				-0.00599222	4.24042e-05
				-0.00488723	-0.00026806
				-0.0063867	-0.000636342
				-0.00567072	-6.04728e-05
				-0.00629394	-0.00107869
				-0.0059527	0.000154268
				-0.00619554	-0.000707444
				-0.00536146	0.000222707
				-0.00519273	-0.00126251
				-0.00614537	-0.000239468
				-0.00628467	-0.00040609
				-0.00574589	2.70585e-05
				-0.00507249	0.000375608
				-0.00610035	-0.000876152
				-0.00644016	-0.000364278
				-0.00637504	-0.000958455
				-0.00668407	-0.000298501
				-0.00597374	-0.000652003
				-0.00620457	-2.46569e-05
				-0.00561962	-0.00022116
				-0.00607783	-0.000581703
				-0.00586001	-0.000305645
				-0.00621169	-0.000941381
				-0.00560121	-0.000771404
				-0.00646241	-0.000186607
				-0.00532676	0.000327942
				-0.00649105	0.000122067
				-0.00634883	-0.000179114
				-0.00558995	0.000213637
				-0.00610292	-0.000508516
				-0.00594565	-0.000492471
				-0.00574038	0.000156346
				0.00336422	-0.0042332
				-0.00660344	4.78607e-05
				-0.00614764	-0.000326052
				-0.00610111	-0.000509247
				-0.00612607	-0.000182882
				-0.00646607	-0.000349992
				-0.00600659	-0.000614807
				-0.00460185	0.000270514
				-0.00560746	-0.00102588
				-0.00606872	0.000565317
				-0.00633772	-0.00074795
				-0.00424701	0.000594945
				-0.00614171	-0.000295611
				-0.00561658	-0.000392736
				-0.00599865	1.79784e-05
				-0.00638258	-0.000212393
				-0.0066865	-0.000561467
				-0.00600246	-0.000725206
				-0.0057689	-0.000168983
				-0.00473168	0.000263132
				-0.00491788	-0.000336925
				-0.00563317	0.000408298
				-0.0057612	-0.00032762
				-0.00476183	0.00035168
				-0.00613348	-0.000250451
				0.00228251	-0.00469565
				-0.00601586	-0.000297047
				-0.00559578	0.000633733
				-0.00617241	2.86556e-05
				-0.00648988	0.000336062
				-0.00537068	0.000177197
				-0.00572639	0.000365847
				-0.00582904	-0.000241794
				-0.00618059	-0.000370405
				-0.00647038	0.000104694
				-0.00569714	0.00046695
				-0.00608856	-0.000768183
				-0.0050902	0.000414179
				-0.00584462	-3.79728e-05
				-0.0061934	-0.00103647
				-0.00663406	4.80144e-05
				-0.0060651	2.68372e-05
				-0.0062159	-0.00043359
				-0.00494421	8.87958e-05
				-0.00566201	-0.000184103
				-0.00593437	0.000555808
				-0.00481175	-0.000244825
				-0.00624699	-0.00076895
				-0.00668393	-0.000362316
				-0.00318195	-0.00169884
				-0.00629524	-0.0002989
				-0.00590932	-0.000564229
				-0.00617826	-0.000787302
				-0.00597555	0.000144933
				-0.00585201	-0.000647911
				-0.00613127	-9.7954e-05
				-0.00630601	1.58198e-05
				-0.00591952	1.08966e-05
				-0.00573969	-0.000275861
				-0.00658931	0.000440793
				-0.00486754	0.000131576
				-0.00579856	-9.50149e-06
				-0.00608748	-0.00114342
				-0.00509885	0.000848865
				-0.0026829	-0.00304413
				-0.00634903	-0.000443097
				-0.00487633	0.00012358
				-0.00617191	-0.000437194
				0.00521646	-0.00698054
				-0.00638239	-0.000484602
				-0.00592416	-0.000221229
				-0.00424639	-0.000634064
				-0.00606476	-0.00038919
				-0.0061276	-0.000468121
				-0.00615634	-0.000160238
				-0.00611764	-0.000415108
				-0.00560693	7.31689e-05
				-0.00622813	-0.000119139
				-0.00619955	-4.97844e-05
				-0.00576166	5.97411e-05
				-0.00142877	0.000326137
				-0.0061547	4.8874e-05
				-0.00661902	-0.000606494
				-0.00641947	-0.00038948
				-0.00598514	-4.18273e-05
				-0.00625584	-0.000308552
				-0.00649181	-0.000334498
				-0.00602957	-0.000636433
				-0.00612228	-0.000627754
				-0.00649641	-0.000721135
				-0.00641117	-0.000755951
				-0.00598167	-0.000434848
				-0.00536284	0.000120171
				-0.00597907	-0.000530358
				-0.00592703	-0.000749083
				-0.00599172	-0.000339661
				-0.00609787	-0.00042486
				-0.00552901	-0.000856625
				-0.00633348	-0.00013783
				-0.00530252	0.000193984
				-0.00478462	-0.000130797
				-0.00527768	0.000323382
				-0.00638099	-0.000397549
				-0.00650221	-0.000144838
				-0.00650133	-0.000242413
				-0.00616122	0.000260195
				-0.0057958	-0.000679916
				-0.00544563	-0.000201979
				-0.00635854	-0.000346969
				-0.00627169	-5.92495e-05
				0.00302169	0.0102954
				-0.00667469	-0.000364487
				-0.00567176	0.000398423
				-0.00556174	-0.000185127
				-0.00642202	0.000189793
				-0.00631665	-0.000427769
				-0.00506853	0.00145755
				-0.00625322	-0.000538565
				-0.00619946	-0.000608794
				0.00236322	-0.00459592
				-0.00565452	-0.00058687
				-0.00621875	-0.000681988
				-0.00638334	-0.00027642
				-0.000549809	-0.00385363
				-0.00609633	-0.000330944
				-0.00620429	-0.000804352
				-0.00673142	-0.000471325
				-0.00639052	-0.00057383
				-0.00598916	-0.000615574
				-0.00598589	-0.000214891
				-0.00557513	-4.5104e-05
				-0.00635564	-0.00096303
				-0.00599812	-4.66879e-05
				-0.00652369	-0.000383326
				-0.0057697	-0.000529102
				-0.00658103	-0.000139414
				-0.00620337	-0.000385849
				-0.00519722	-3.96395e-05
				-0.0062269	1.60962e-06
				-0.0054624	-0.000817323
				-0.00568964	-5.28358e-05
				-0.00592128	-0.000467245
				-0.00628267	-0.000451586
				-0.00590555	-0.000668448
				-0.00561887	-0.000169791
				-0.00605348	-0.000532776
				-0.00452121	-0.000829951
				-0.00667245	-0.000617166
				-0.00613223	-3.27571e-05
				-0.00626811	-0.000576614
				-0.00398838	-0.00245787
				-0.0052561	-5.83627e-05
				-0.00604468	-0.000650976
				-0.00586464	-8.35276e-05
				-0.00588035	-0.000479362
[truncated: 3,913 more rows]

## Sheet: Fig S9
0	0	0.0078	0	0	0.0165	0	0	0.0095	0	0.0142	0.0017	0.0062	0.0067	0.012	0.0077	0.0115	0	0.0123	0	0	0	0	0	0	0.0091	0	0	0.0066	0.015	0	0	0	0	0.0056	0	0.0033	0	0	0	0	0	0	0	0	0	0	0.0048	0	0
0	0	0	0	0.0121	0	0	0	0.0021	0	0	0	0.0012	0.0086	0	0.0236	0	0	0.0005	0	0.0107	0	0.0055	0.0054	0	0	0	0	0.0087	0	0	0.0071	0.0071	0.0029	0	0.0121	0	0.0133	0.0061	0	0	0	0	0	0	0	0	0	0	0
0.0078	0	0	0.0043	0.0094	0	0	0	0.0271	0	0	0	0.0094	0.0172	0.0116	0	0	0	0	0.0149	0.004	0	0.0186	0	0	0	0	0	0	0	0.0145	0.0079	0	0	0.0082	0.0033	0	0	0	0	0	0	0	0	0	0	0	0.002	0	0
0	0	0.0043	0	0.0124	0.0019	0.0094	0.0086	0.0102	0	0	0.0146	0.0154	0.0059	0.0006	0	0.008	0	0	0	0	0.0067	0	0.0123	0.0071	0	0	0	0.0124	0	0.0023	0.0061	0.009	0.0089	0.0133	0	0.0116	0	0.0085	0	0	0	0	0.0074	0	0	0	0.012	0	0
0	0.0121	0.0094	0.0124	0	0	0	0	0	0	0	0	0.017	0.0016	0.0145	0	0	0	0.014	0	0.0055	0	0	0.0028	0	0	0	0.0113	0	0	0.0136	0.0086	0.0062	0.0053	0.0066	0	0.0142	0.0029	0	0	0	0	0.0084	0	0	0	0	0	0	0.0113
0.0165	0	0	0.0019	0	0	0	0	0	0.0049	0.0178	0.0038	0	0.0051	0	0	0	0	0	0	0	0.0092	0.0063	0.0115	0.0023	0.0146	0	0.0172	0.0148	0	0.006	0	0	0.0112	0.0075	0	0.0196	0.0216	0	0.0037	0.0123	0.001	0	0	0	0.0091	0.0054	0	0	0
0	0	0	0.0094	0	0	0	0.011	0	0	0	0.0099	0	0.0052	0.0122	0	0	0	0.0032	0	0	0.0105	0	0.0072	0	0.0082	0	0	0.009	0	0	0	0.0066	0	0	0	0.0116	0	0.0121	0	0.0131	0.0114	0	0	0	0	0	0.0201	0.0088	0.0169
0	0	0	0.0086	0	0	0.011	0	0	0.0084	0.0043	0	0.0085	0	0.004	0.005	0	0.0147	0.0038	0.0194	0.0078	0	0.0032	0	0.0036	0	0	0	0.0109	0.0066	0.0139	0.0249	0	0	0.0161	0	0	0.011	0.0091	0	0.0146	0	0.0192	0	0	0	0	0.0048	0	0
0.0095	0.0021	0.0271	0.0102	0	0	0	0	0	0.0034	0	0	0	0	0	0	0	0	0.0051	0.013	0	0	0	0	0	0	0	0	0.0216	0	0	0.0134	0.0113	0.0025	0.0128	0.014	0.0062	0.0299	0	0	0.0013	0.0049	0	0	0	0	0.0048	0	0	0
0	0	0	0	0	0.0049	0	0.0084	0.0034	0	0	0.001	0.0088	0.011	0	0	0	0	0	0	0	0	0.0053	0	0.0099	0	0.0161	0	0.0064	0.0099	0	0	0	0.0066	0	0	0.0049	0.0103	0	0.0272	0.0096	0	0.006	0	0.0054	0	0	0	0	0.0126
0.0142	0	0	0	0	0.0178	0	0.0043	0	0	0	0	0.0087	0.0095	0.0045	0	0	0.0237	0	0.0066	0	0	0	0	0.0069	0	0.0052	0	0	0.0105	0	0	0.0071	0	0	0.0035	0	0.0019	0.0086	0.012	0	0	0	0	0	0	0.0113	0.014	0.008	0
0.0017	0	0	0.0146	0	0.0038	0.0099	0	0	0.001	0	0	0.0034	0	0.0019	0.0109	0.0015	0.006	0	0.0137	0	0	0	0	0.0035	0	0	0	0	0	0.0074	0	0	0	0.0048	0.0075	0	0	0	0.0035	0.0092	0.0106	0	0	0	0	0	0.0066	0	0.0299
0.0062	0.0012	0.0094	0.0154	0.017	0	0	0.0085	0	0.0088	0.0087	0.0034	0	0	0.0073	0	0.0227	0.0133	0.0049	0.0223	0	0.02	0	0	0.0054	0.0208	0.0143	0	0	0.0105	0	0	0	0	0.0074	0	0.0089	0	0	0.0075	0	0.0023	0	0	0	0	0	0.0159	0.008	0.0063
0.0067	0.0086	0.0172	0.0059	0.0016	0.0051	0.0052	0	0	0.011	0.0095	0	0	0	0	0	0	0	0	0	0	0	0	0.0129	0	0	0.0112	0	0.0102	0	0	0	0.0076	0	0	0	0	0	0	0	0.0078	0.0117	0	0.0087	0	0.005	0	0	0	0
0.012	0	0.0116	0.0006	0.0145	0	0.0122	0.004	0	0	0.0045	0.0019	0.0073	0	0	0	0	0.0073	0	0	0.0149	0	0.0043	0	0.0039	0	0	0	0.0066	0	0	0.0102	0.0038	0	0.0112	0	0.0263	0	0	0	0	0	0	0	0	0	0.0022	0	0	0
0.0077	0.0236	0	0	0	0	0	0.005	0	0	0	0.0109	0	0	0	0	0	0.0091	0.0045	0	0.0057	0	0.007	0	0.0028	0.0181	0.0056	0	0	0	0.0065	0	0	0	0.0085	0	0	0	0.0121	0	0	0.0069	0.0095	0	0	0.0105	0	0.0021	0	0
0.0115	0	0	0.008	0	0	0	0	0	0	0	0.0015	0.0227	0	0	0	0	0.0034	0	0	0.019	0	0	0	0	0	0.0061	0	0	0	0	0.0033	0	0	0	0	0	0	0	0.0043	0	0	0	0	0	0	0	0.0124	0.0129	0
0	0	0	0	0	0	0	0.0147	0	0	0.0237	0.006	0.0133	0	0.0073	0.0091	0.0034	0	0	0	0	0	0.0118	0	0.0114	0	0.0132	0	0.0043	0	0.0183	0	0	0.0047	0.0061	0	0.0057	0.008	0	0.0135	0.0123	0	0	0.0087	0	0	0	0	0	0
0.0123	0.0005	0	0	0.014	0	0.0032	0.0038	0.0051	0	0	0	0.0049	0	0	0.0045	0	0	0	0	0.0081	0	0.0105	0	0.0066	0.0011	0.0142	0.0042	0.0023	0.0064	0	0	0.0035	0.0173	0.0044	0.0071	0.0121	0.0065	0	0.0054	0	0.0075	0.0064	0.0211	0	0.0069	0.0146	0.0068	0	0.0179
0	0	0.0149	0	0	0	0	0.0194	0.013	0	0.0066	0.0137	0.0223	0	0	0	0	0	0	0	0	0	0	0	0	0.0091	0	0	0	0.0052	0.0098	0.0147	0	0.0094	0.0164	0	0	0.0117	0	0.0204	0.03	0	0	0.0059	0	0.0084	0	0.0079	0	0.0124
0	0.0107	0.004	0	0.0055	0	0	0.0078	0	0	0	0	0	0	0.0149	0.0057	0.019	0	0.0081	0	0	0	0	0	0.0012	0	0.0037	0	0	0	0.008	0	0	0	0.0174	0.0122	0	0.0143	0.0049	0.0129	0.0224	0	0	0	0.0109	0.0015	0.0203	0	0.0012	0
0	0	0	0.0067	0	0.0092	0.0105	0	0	0	0	0	0.02	0	0	0	0	0	0	0	0	0	0	0	0	0	0	0.0028	0.0114	0.0124	0	0.011	0.0156	0.0081	0.0208	0.0071	0	0	0.0005	0	0	0.0177	0	0.0097	0	0.0075	0	0	0.005	0
0	0.0055	0.0186	0	0	0.0063	0	0.0032	0	0.0053	0	0	0	0	0.0043	0.007	0	0.0118	0.0105	0	0	0	0	0	0.0025	0	0	0.012	0.0083	0.0057	0.0086	0.0092	0	0.0061	0	0.0073	0	0	0	0.011	0.0046	0.0066	0	0	0	0.0135	0	0	0.0073	0
0	0.0054	0	0.0123	0.0028	0.0115	0.0072	0	0	0	0	0	0	0.0129	0	0	0	0	0	0	0	0	0	0	0	0.0107	0	0	0.0014	0.0068	0	0.0025	0	0.012	0.0049	0.0112	0	0	0	0.0168	0	0	0.0097	0.0023	0	0.0049	0.0047	0.007	0.0074	0
0	0	0	0.0071	0	0.0023	0	0.0036	0	0.0099	0.0069	0.0035	0.0054	0	0.0039	0.0028	0	0.0114	0.0066	0	0.0012	0	0.0025	0	0	0.0034	0.0092	0.0035	0	0	0	0.0096	0.0114	0.017	0.0052	0.0134	0.0075	0	0	0.0231	0	0.0004	0	0	0	0.0091	0.0063	0.0017	0	0.0147
0.0091	0	0	0	0	0.0146	0.0082	0	0	0	0	0	0.0208	0	0	0.0181	0	0	0.0011	0.0091	0	0	0	0.0107	0.0034	0	0	0.0015	0.0008	0.0222	0	0	0	0.0161	0	0.0116	0	0	0	0	0	0	0	0.0057	0	0	0	0.0077	0	0.0065
0	0	0	0	0	0	0	0	0	0.0161	0.0052	0	0.0143	0.0112	0	0.0056	0.0061	0.0132	0.0142	0	0.0037	0	0	0	0.0092	0	0	0	0	0	0.0064	0.0112	0.0193	0	0	0	0	0	0	0.0057	0.0079	0	0	0.0123	0	0.0131	0	0.0028	0	0.0174
0	0	0	0	0.0113	0.0172	0	0	0	0	0	0	0	0	0	0	0	0	0.0042	0	0	0.0028	0.012	0	0.0035	0.0015	0	0	0	0.0265	0.0052	0	0	0	0.0083	0.0193	0	0.0061	0	0	0	0	0	0	0	0.0163	0	0	0	0.0146
0.0066	0.0087	0	0.0124	0	0.0148	0.009	0.0109	0.0216	0.0064	0	0	0	0.0102	0.0066	0	0	0.0043	0.0023	0	0	0.0114	0.0083	0.0014	0	0.0008	0	0	0	0	0	0	0	0.0027	0	0.0277	0	0.0099	0	0	0.0145	0	0.0173	0.0024	0.0145	0	0.0048	0.0096	0	0
0.015	0	0	0	0	0	0	0.0066	0	0.0099	0.0105	0	0.0105	0	0	0	0	0	0.0064	0.0052	0	0.0124	0.0057	0.0068	0	0.0222	0	0.0265	0	0	0	0	0	0	0	0	0.0066	0.0077	0	0.0181	0	0	0	0	0.0142	0.0087	0.007	0.0042	0	0
0	0	0.0145	0.0023	0.0136	0.006	0	0.0139	0	0	0	0.0074	0	0	0	0.0065	0	0.0183	0	0.0098	0.008	0	0.0086	0	0	0	0.0064	0.0052	0	0	0	0	0	0	0.0152	0	0.0087	0.0058	0.0079	0	0.0109	0	0	0	0.0024	0	0	0	0.0154	0
0	0.0071	0.0079	0.0061	0.0086	0	0	0.0249	0.0134	0	0	0	0	0	0.0102	0	0.0033	0	0	0.0147	0	0.011	0.0092	0.0025	0.0096	0	0.0112	0	0	0	0	0	0	0.0127	0.0068	0	0.0062	0.0025	0	0.0044	0	0.0025	0.003	0	0	0.0163	0.0012	0.0046	0	0
0	0.0071	0	0.009	0.0062	0	0.0066	0	0.0113	0	0.0071	0	0	0.0076	0.0038	0	0	0	0.0035	0	0	0.0156	0	0	0.0114	0	0.0193	0	0	0	0	0	0	0.0219	0	0	0	0	0.0174	0.0063	0	0	0	0	0	0.0037	0	0.0164	0	0.0072
0	0.0029	0	0.0089	0.0053	0.0112	0	0	0.0025	0.0066	0	0	0	0	0	0	0	0.0047	0.0173	0.0094	0	0.0081	0.0061	0.012	0.017	0.0161	0	0	0.0027	0	0	0.0127	0.0219	0	0.0055	0.0123	0	0.0069	0	0.0069	0	0	0	0.0063	0	0	0	0	0	0
0.0056	0	0.0082	0.0133	0.0066	0.0075	0	0.0161	0.0128	0	0	0.0048	0.0074	0	0.0112	0.0085	0	0.0061	0.0044	0.0164	0.0174	0.0208	0	0.0049	0.0052	0	0	0.0083	0	0	0.0152	0.0068	0	0.0055	0	0	0.004	0.014	0.013	0	0	0	0	0.0134	0.0054	0.016	0.0028	0	0	0.0093
0	0.0121	0.0033	0	0	0	0	0	0.014	0	0.0035	0.0075	0	0	0	0	0	0	0.0071	0	0.0122	0.0071	0.0073	0.0112	0.0134	0.0116	0	0.0193	0.0277	0	0	0	0	0.0123	0	0	0.0077	0.003	0	0	0.0032	0	0	0.0075	0	0.0022	0.0113	0	0	0.02
0.0033	0	0	0.0116	0.0142	0.0196	0.0116	0	0.0062	0.0049	0	0	0.0089	0	0.0263	0	0	0.0057	0.0121	0	0	0	0	0	0.0075	0	0	0	0	0.0066	0.0087	0.0062	0	0	0.004	0.0077	0	0.0092	0.0071	0	0.0145	0.0067	0	0.0065	0	0	0	0.0078	0.0136	0
0	0.0133	0	0	0.0029	0.0216	0	0.011	0.0299	0.0103	0.0019	0	0	0	0	0	0	0.008	0.0065	0.0117	0.0143	0	0	0	0	0	0	0.0061	0.0099	0.0077	0.0058	0.0025	0	0.0069	0.014	0.003	0.0092	0	0.0158	0.0091	0.0109	0.013	0	0	0	0	0	0	0	0.0098
0	0.0061	0	0.0085	0	0	0.0121	0.0091	0	0	0.0086	0	0	0	0	0.0121	0	0	0	0	0.0049	0.0005	0	0	0	0	0	0	0	0	0.0079	0	0.0174	0	0.013	0	0.0071	0.0158	0	0	0	0	0	0	0	0.0041	0.0017	0.0099	0	0.0118
0	0	0	0	0	0.0037	0	0	0	0.0272	0.012	0.0035	0.0075	0	0	0	0.0043	0.0135	0.0054	0.0204	0.0129	0	0.011	0.0168	0.0231	0	0.0057	0	0	0.0181	0	0.0044	0.0063	0.0069	0	0	0	0.0091	0	0	0	0.0143	0.0018	0	0	0.0023	0	0	0	0.007
0	0	0	0	0	0.0123	0.0131	0.0146	0.0013	0.0096	0	0.0092	0	0.0078	0	0	0	0.0123	0	0.03	0.0224	0	0.0046	0	0	0	0.0079	0	0.0145	0	0.0109	0	0	0	0	0.0032	0.0145	0.0109	0	0	0	0	0	0.0075	0	0	0	0.0004	0	0
0	0	0	0	0	0.001	0.0114	0	0.0049	0	0	0.0106	0.0023	0.0117	0	0.0069	0	0	0.0075	0	0	0.0177	0.0066	0	0.0004	0	0	0	0	0	0	0.0025	0	0	0	0	0.0067	0.013	0	0.0143	0	0	0	0	0	0.0057	0.016	0.0108	0	0
0	0	0	0	0.0084	0	0	0.0192	0	0.006	0	0	0	0	0	0.0095	0	0	0.0064	0	0	0	0	0.0097	0	0	0	0	0.0173	0	0	0.003	0	0	0	0	0	0	0	0.0018	0	0	0	0	0	0	0.0051	0	0.0119	0
0	0	0	0.0074	0	0	0	0	0	0	0	0	0	0.0087	0	0	0	0.0087	0.0211	0.0059	0	0.0097	0	0.0023	0	0.0057	0.0123	0	0.0024	0	0	0	0	0.0063	0.0134	0.0075	0.0065	0	0	0	0.0075	0	0	0	0	0	0	0.0039	0	0
0	0	0	0	0	0	0	0	0	0.0054	0	0	0	0	0	0	0	0	0	0	0.0109	0	0	0	0	0	0	0	0.0145	0.0142	0.0024	0	0	0	0.0054	0	0	0	0	0	0	0	0	0	0	0	0.0075	0	0.0063	0
0	0	0	0	0	0.0091	0	0	0	0	0	0	0	0.005	0	0.0105	0	0	0.0069	0.0084	0.0015	0.0075	0.0135	0.0049	0.0091	0	0.0131	0.0163	0	0.0087	0	0.0163	0.0037	0	0.016	0.0022	0	0	0.0041	0.0023	0	0.0057	0	0	0	0	0	0	0	0.0041
0	0	0	0	0	0.0054	0	0	0.0048	0	0.0113	0	0	0	0.0022	0	0	0	0.0146	0	0.0203	0	0	0.0047	0.0063	0	0	0	0.0048	0.007	0	0.0012	0	0	0.0028	0.0113	0	0	0.0017	0	0	0.016	0.0051	0	0.0075	0	0	0.0083	0	0.0193
0.0048	0	0.002	0.012	0	0	0.0201	0.0048	0	0	0.014	0.0066	0.0159	0	0	0.0021	0.0124	0	0.0068	0.0079	0	0	0	0.007	0.0017	0.0077	0.0028	0	0.0096	0.0042	0	0.0046	0.0164	0	0	0	0.0078	0	0.0099	0	0.0004	0.0108	0	0.0039	0	0	0.0083	0	0.0105	0.0139
0	0	0	0	0	0	0.0088	0	0	0	0.008	0	0.008	0	0	0	0.0129	0	0	0	0.0012	0.005	0.0073	0.0074	0	0	0	0	0	0	0.0154	0	0	0	0	0	0.0136	0	0	0	0	0	0.0119	0	0.0063	0	0	0.0105	0	0
0	0	0	0	0.0113	0	0.0169	0	0	0.0126	0	0.0299	0.0063	0	0	0	0	0	0.0179	0.0124	0	0	0	0	0.0147	0.0065	0.0174	0.0146	0	0	0	0	0.0072	0	0.0093	0.02	0	0.0098	0.0118	0.007	0	0	0	0	0	0.0041	0.0193	0.0139	0	0
0	0.0054	0	0	0.0081	0.028	0	0	0	0	0	0	0.0109	0	0.0112	0	0.0033	0.0152	0	0.0057	0.0105	0	0	0.0064	0	0	0.0058	0	0.0068	0	0	0.0026	0.0205	0.0132	0.0154	0	0	0	0.0188	0	0.005	0	0	0	0.0199	0.0052	0	0.0126	0.0059	0.0049
0	0.0033	0.0107	0	0	0	0.0017	0.0239	0	0	0.0026	0.0092	0	0	0.0059	0.0107	0	0.0052	0.0063	0.0027	0	0.0026	0.0108	0	0	0.012	0.0159	0.0064	0.0058	0.0091	0.0116	0.0031	0.0038	0.0025	0	0	0	0.0055	0	0	0	0.0051	0.0112	0.007	0.0198	0	0	0.0151	0	0
0	0	0	0.0018	0.0168	0	0	0.0043	0.0027	0	0	0	0.0083	0.0145	0	0.0047	0	0	0.0083	0	0	0.0077	0.0024	0.0109	0	0	0	0	0	0	0.0088	0.0119	0.013	0.0031	0	0.0014	0.0205	0.0091	0	0	0	0.0038	0	0	0	0.0097	0.0045	0	0.0183	0.0106
0	0	0	0.009	0	0.01	0.007	0.0056	0.0064	0.0091	0.0055	0	0	0	0.0127	0.0059	0	0.0183	0.0136	0.0021	0	0	0	0.0127	0.0081	0	0.0192	0	0.0076	0	0	0.0054	0	0.002	0	0	0	0	0	0.0036	0.0159	0.0178	0.0022	0.0135	0	0.0053	0	0	0	0
0.0114	0	0	0.0085	0	0	0	0.0026	0	0	0.004	0.0058	0.0046	0	0.0013	0	0.0114	0	0	0.005	0.0017	0.0022	0.0095	0	0.0206	0	0.0133	0.0078	0.0126	0.0169	0.0179	0.0095	0.0036	0.0148	0.0083	0.0372	0.0062	0.0126	0	0.0144	0.0049	0.0039	0	0	0.012	0.0085	0.0148	0.0114	0.0024	0.0138
0.0198	0	0.0055	0.0147	0	0.0146	0.009	0.0152	0	0.023	0.019	0.0069	0.0252	0.0349	0.0132	0.018	0.0183	0	0.0103	0.0063	0.0136	0	0	0.0197	0.0152	0.0176	0.0075	0.0055	0.0146	0	0.0143	0.0154	0.0255	0.0041	0.0198	0.0147	0.0071	0.0049	0.0116	0.0155	0.0108	0.0193	0.0121	0	0.0026	0.0245	0.0235	0.0101	0.0281	0.0083
0.0108	0.0107	0.0219	0.0046	0.0013	0	0.0216	0.0042	0.0101	0.0337	0.0175	0	0.0212	0.0039	0.0192	0.0109	0.0176	0	0.0281	0.011	0.0052	0.0165	0.0089	0.0197	0.0097	0	0.0261	0.0162	0	0.0122	0.016	0	0.0155	0	0.0198	0.0048	0.004	0.0399	0.0129	0	0.0214	0.0114	0	0.0084	0.0229	0.0249	0.0047	0.0131	0.0018	0.0218
0.0166	0.0142	0.0121	0	0.0113	0	0.0088	0.0206	0.0089	0.0143	0.0131	0.0139	0.0133	0.0154	0.0169	0.0204	0.031	0.0108	0.0126	0.015	0.0073	0	0.0207	0.0084	0.0059	0.0287	0.0149	0.0208	0.0189	0.024	0.0195	0.0148	0.0158	0.0154	0.0127	0.0017	0.0143	0.005	0.0203	0.0141	0.0189	0.0024	0.0082	0.0179	0.0296	0	0.0242	0.0174	0.009	0.0091
0.0117	0.0151	0.0374	0.0152	0	0.0223	0.0244	0	0	0.0093	0.0077	0.0174	0.0065	0.0105	0	0.0216	0.0113	0.0113	0	0.0261	0.0166	0.0119	0.0105	0	0.0127	0.0325	0	0.0088	0.0198	0.0058	0.0243	0.022	0.0185	0.009	0	0.0141	0.002	0.0132	0.0114	0.0336	0.0158	0.0211	0.0162	0.0331	0.0242	0.0218	0.0175	0.0202	0	0.0161
0.0058	0.015	0	0.0068	0	0.0154	0.0246	0	0.0154	0.007	0.0149	0.0303	0.0239	0.0068	0.0105	0.0167	0.03	0.0056	0.0047	0.0112	0.0105	0.02	0.0086	0.0086	0.0216	0.008	0.012	0.0068	0.0091	0.0169	0.0214	0	0.0113	0.0055	0.0052	0.0032	0.0134	0.0233	0.0083	0.005	0.0119	0.0037	0	0.0168	0.0117	0.0184	0.0216	0	0.0092	0.0086
0	0.0133	0.0278	0.0117	0.0206	0.025	0.0051	0.0074	0.0053	0	0.0132	0.0103	0.0226	0	0.0111	0.0258	0.0118	0.0089	0.0078	0.0144	0	0	0.0176	0	0.0019	0.0134	0.0181	0.0242	0	0.0103	0.016	0.003	0.0331	0	0.0153	0.018	0.0104	0.0162	0.0063	0.0195	0	0.0155	0.0273	0.0109	0.0057	0.0126	0.0285	0.011	0	0.0113
0.0043	0.0105	0.0091	0.0097	0.0158	0.0039	0.0092	0.0076	0.0149	0.0313	0.0163	0.0159	0.0117	0.0077	0.0187	0.0132	0.0145	0.0213	0	0.0188	0.0097	0.0045	0.0139	0.0107	0.0176	0.0057	0.0177	0.006	0.0017	0.0134	0.0069	0.0071	0.0078	0.018	0	0.0197	0.0074	0.0125	0.0149	0.0039	0.0173	0.0318	0.014	0	0.0132	0.0264	0	0.0166	0.023	0.0085
0	0.0132	0	0.0111	0.0152	0.0099	0.0179	0.0272	0.0114	0.0212	0.0305	0.016	0	0.0214	0.0083	0.0141	0.0085	0	0.0213	0.0167	0.0051	0.0175	0.0107	0.0081	0.014	0.0134	0.0207	0.017	0	0	0.0051	0.0209	0.0188	0.0127	0.0061	0.0015	0.0275	0.0056	0.0384	0.0009	0	0.0119	0.0224	0.01	0	0.0168	0.0024	0.0182	0.0139	0.0023
0	0.0164	0.0318	0.0046	0.0219	0	0.0069	0.0122	0.0197	0.024	0.0124	0	0.022	0.0171	0.0235	0.0213	0.0165	0.0241	0.0086	0.0145	0.0245	0.0132	0.0101	0.0149	0.0147	0.0122	0.0083	0	0.0113	0.0062	0.0106	0.0125	0	0.0154	0.0122	0.0025	0.0078	0.0097	0	0.0333	0.0134	0.0156	0.0108	0.0055	0.0194	0.0105	0.0197	0	0	0.0064
0.022	0.0149	0.0146	0.0085	0	0	0.0104	0.0044	0.0241	0	0.0031	0.0159	0	0.004	0	0.0206	0.0169	0.018	0.0192	0	0	0.0137	0.0204	0.0403	0	0	0.0145	0.0157	0.0223	0.0033	0	0.0026	0.0091	0.0142	0.0228	0.0093	0.0205	0.0034	0.0144	0.0275	0.0112	0.021	0.0283	0.0028	0.0166	0.0066	0.0223	0.0091	0	0.0249
0	0.0207	0	0.0242	0.0174	0.0141	0.0093	0	0	0.0048	0.0056	0.025	0.0201	0	0.02	0.0071	0	0.006	0.0198	0.0106	0	0.0104	0.0139	0.0103	0.0219	0.0155	0.0186	0.0134	0	0.0162	0.0164	0.0099	0.0213	0.0205	0.0161	0.0085	0.0148	0.0067	0.0136	0.0103	0.0108	0	0.0096	0.0109	0.0107	0.0068	0.0106	0.0253	0.0025	0.0095
0.0114	0	0.0098	0.0145	0.0062	0.0085	0.0093	0	0.022	0.0274	0.0063	0.003	0.0067	0	0.0281	0.0189	0.0264	0.0126	0.0066	0.027	0.0351	0.0138	0.0203	0.0333	0.0168	0.0138	0.0204	0.0171	0.0309	0.0264	0.0208	0.0098	0.0158	0.0253	0.0124	0.01	0.0122	0.0177	0	0	0.01	0.0291	0.0161	0.0113	0.011	0.0179	0.0018	0.0203	0.0135	0.0232
0	0.024	0.0301	0.0051	0.013	0.0256	0.0085	0.014	0.0268	0.0151	0.0055	0.0242	0	0.0233	0	0.0164	0.0173	0.0189	0.0134	0.0285	0.0241	0.0037	0	0.0236	0.0269	0.0163	0	0.005	0.0202	0.0131	0.0195	0.0224	0.0071	0.0069	0.0165	0.0136	0.0307	0.0079	0.0148	0.0209	0.0139	0.0215	0.0089	0.0302	0	0.0197	0.0118	0.0181	0.0087	0
0.0071	0	0.0279	0.0124	0.0249	0.0199	0.0109	0	0.0047	0.0157	0	0.0172	0.0142	0.0195	0	0	0.0109	0.0044	0	0.0074	0	0.0345	0.0388	0.0262	0.022	0	0	0.0089	0.0269	0.0024	0.012	0.0159	0.0203	0.0209	0.0044	0.0157	0	0.0271	0.0095	0.0086	0.025	0.0232	0.0115	0.0072	0.0042	0	0.0154	0.0155	0.0139	0.0135
0.0139	0.0077	0.0137	0.0102	0.0233	0.0252	0.0128	0.0046	0.0149	0.0217	0.004	0.015	0	0	0.0167	0.0031	0.0097	0.0157	0	0.0096	0.0072	0.0147	0.0175	0	0.0164	0.0024	0	0.004	0	0	0.0101	0.025	0.007	0.0205	0.0222	0.0072	0.026	0.0061	0	0.0195	0.0178	0.0116	0.0263	0	0.0193	0.0091	0.0309	0.0222	0.0147	0.0221
0.0102	0.0109	0	0.0189	0.0248	0.0073	0.0184	0.0099	0.021	0.0193	0.0042	0.0074	0.0108	0.0114	0.0314	0.017	0.0195	0	0.0063	0.0275	0.0098	0.0287	0.0159	0.0138	0.0075	0.0071	0.0069	0	0.0319	0.0264	0.0111	0	0	0	0.0244	0.0122	0.0109	0.0149	0.0188	0	0.0271	0.0168	0.0193	0.0233	0.0211	0	0.008	0.0068	0.0022	0.0142
0.0263	0	0.0137	0.0048	0.0155	0.0226	0.0275	0.0219	0	0.0122	0.0189	0	0.0163	0	0.0131	0.0196	0.0225	0.0097	0.0129	0.0153	0.0081	0.0234	0.0251	0.0085	0.0071	0.0531	0.0066	0.0174	0.0079	0.0166	0.0138	0.0238	0	0.0228	0.0219	0.0087	0.024	0.0072	0.0183	0	0.0196	0	0.025	0.0234	0	0.0176	0.0245	0.0123	0.013	0.0113
0.0165	0	0.0069	0.029	0.0193	0.0448	0.018	0.0077	0.028	0.0195	0.0121	0.0213	0.0201	0.0142	0	0.0342	0.0135	0.0095	0.0092	0.0069	0.0052	0.0142	0.0179	0.0101	0	0.0358	0	0.0172	0.004	0.0046	0.0241	0.0259	0	0.0181	0.021	0.0118	0.0028	0.0119	0.0066	0.0186	0.0179	0.0043	0.0237	0.0086	0.0098	0.0107	0	0.0123	0.0209	0.0307
0.0175	0.0024	0.0109	0.0239	0.0244	0.0229	0.0209	0	0.0118	0.0164	0	0.025	0.0132	0	0.0189	0.019	0.0199	0.0168	0	0.02	0.024	0.0043	0.0301	0.0082	0.0181	0.0097	0.0245	0	0	0.0125	0.0085	0.0094	0.0204	0.017	0.0158	0.0079	0	0.0046	0.0068	0.0064	0	0.0105	0.0146	0.0185	0.0085	0.0059	0.0083	0.0046	0.0053	0.0138
0.0213	0.0234	0.0058	0	0.0096	0.0107	0.0192	0.0167	0.0077	0.0064	0.0244	0.0111	0.0115	0.0082	0.0043	0.017	0.0195	0.0081	0.0173	0.0096	0.028	0.0041	0.0165	0.0053	0.0184	0.006	0.0029	0.0187	0.005	0.0004	0.0146	0.0178	0.0205	0.0125	0.0368	0.003	0.0074	0.0212	0	0	0.0182	0.0119	0.0018	0.0056	0.0174	0.0132	0.0123	0.0304	0.0126	0.004
0.0081	0.0392	0.0234	0.0063	0.0136	0.0222	0.0183	0.019	0.0087	0.0225	0	0.0065	0.0094	0.007	0.0104	0.0112	0.0401	0	0.0107	0.0282	0.006	0.013	0.0103	0.0093	0	0.01	0.0114	0.0259	0.0086	0.0191	0.0125	0.0102	0.0172	0.0163	0.0122	0.0256	0.0288	0.0128	0.0077	0	0.0046	0	0.0168	0	0	0	0	0	0.014	0
0	0	0	0	0	0	0	0	0	0	0	0	0	0	0	0	0	0.0073	0	0.0065	0	0	0	0.0061	0	0	0	0	0	0.0075	0	0	0.0109	0	0	0	0.002	0	0	0.0069	0.0062	0	0	0	0	0.0039	0	0	0.0033	0
0	0	0	0	0	0	0	0	0	0.0137	0	0	0	0	0.0059	0	0.0054	0	0	0.006	0.0052	0	0	0	0.0085	0	0	0	0.0077	0	0	0	0	0	0	0	0	0.011	0	0	0	0	0	0	0	0	0	0	0	0
0	0	0	0	0	0	0	0	0.0063	0	0	0.0142	0	0.0047	0	0	0	0	0	0	0	0	0	0	0	0	0	0	0	0.0139	0.007	0	0	0.0086	0	0	0	0.0112	0	0.0009	0	0	0	0	0	0	0	0	0.0028	0
0	0	0	0	0	0.006	0.0034	0	0	0	0.0066	0	0	0	0	0.004	0	0	0	0	0	0	0	0	0	0	0	0.01	0	0	0	0	0	0	0.0134	0.0134	0	0.0039	0	0	0	0.0036	0	0	0	0	0	0	0	0
0	0	0	0	0.0056	0.0078	0	0	0	0	0	0	0	0	0	0.0035	0	0	0	0.003	0	0	0.0057	0	0	0	0	0	0	0	0	0	0	0	0	0	0	0	0	0	0	0.0074	0	0.008	0	0	0	0	0	0
0	0.0048	0	0	0	0	0	0	0	0	0	0	0	0	0	0	0.0107	0	0.0073	0	0	0	0	0	0	0	0	0	0	0	0	0	0.0023	0	0.0123	0	0	0	0	0	0	0	0	0	0.0058	0	0	0.011	0	0
0	0	0	0.0026	0	0	0	0	0	0	0	0.0102	0	0	0	0	0	0	0.0158	0	0	0	0	0	0	0.0067	0	0	0	0.0101	0	0	0	0.0102	0.006	0	0	0	0	0	0	0	0.0141	0	0.0097	0	0	0	0	0
0.0047	0	0	0	0.0065	0	0	0	0	0.002	0	0	0.003	0.0112	0	0	0	0	0	0	0	0.0139	0	0	0	0.0017	0	0	0	0.0063	0	0	0	0	0.0098	0.0067	0	0	0	0	0	0.0115	0	0	0	0	0	0.0156	0	0
0	0	0	0	0.0071	0	0	0.0056	0	0	0	0	0	0	0.0029	0	0	0	0	0	0	0	0.0029	0	0	0	0.0097	0	0	0	0	0	0	0.0117	0.0066	0	0.0017	0	0.0035	0	0.006	0	0	0	0	0	0	0	0	0
0.0032	0	0	0.0046	0	0	0	0.0061	0	0	0	0	0	0.0084	0	0	0	0	0	0	0	0	0	0	0	0	0	0	0	0	0	0.0019	0	0	0.0026	0	0	0	0.0095	0	0	0	0	0	0	0	0	0	0	0
0	0	0	0.0064	0.0036	0	0	0	0	0	0	0	0.0029	0	0	0	0	0	0	0	0	0	0.0054	0	0	0.012	0	0	0	0	0	0.003	0	0	0	0	0	0	0	0	0	0	0	0	0	0	0	0.0144	0.0052	0.0035
0	0	0.0027	0	0	0	0	0	0	0.0138	0	0	0	0	0	0	0	0	0	0.0046	0	0.0111	0	0	0	0	0	0.0044	0	0.0108	0	0	0	0	0	0	0	0	0	0	0	0	0	0	0	0	0	0.0054	0	0.0099
0	0	0	0	0	0	0	0	0	0	0	0	0	0	0	0	0	0	0	0	0	0	0	0	0	0.006	0	0	0	0	0	0	0	0	0	0	0	0	0	0	0	0	0	0	0	0.0077	0	0	0	0
0	0	0	0	0	0	0	0	0	0	0	0	0	0	0	0.0048	0	0	0	0	0	0.0049	0	0	0	0.0111	0	0	0	0.0058	0	0	0	0	0	0	0.0111	0	0	0.014	0	0	0	0	0	0	0	0	0.006	0
0.0059	0	0	0	0	0	0	0	0	0	0	0.0173	0	0	0	0.0105	0	0	0	0.0106	0	0	0	0.0086	0	0	0	0.0071	0	0	0.0092	0	0	0	0	0	0	0	0	0	0	0.0023	0.0082	0	0	0.0078	0.0098	0	0.0046	0
0	0	0	0	0	0	0	0	0	0	0	0.0031	0	0	0	0	0	0	0	0.0114	0	0	0.0007	0	0.011	0	0	0	0	0	0.0113	0	0	0	0	0	0	0	0	0	0	0	0	0	0.009	0.0044	0	0.0044	0	0
0	0	0.0092	0	0	0	0	0	0.0029	0.0079	0	0	0	0.0108	0.0066	0	0	0	0	0	0	0	0.007	0	0	0.002	0.0021	0	0	0.0081	0	0	0	0	0	0	0	0	0.0075	0	0	0.0165	0	0.0038	0	0.0158	0	0.0022	0	0
0	0	0	0	0	0.0076	0	0	0	0	0	0.0153	0	0	0	0	0	0.0066	0.0056	0	0	0	0	0	0.0035	0	0	0	0	0	0	0	0	0	0	0	0	0	0	0	0	0	0	0	0	0.0104	0.0086	0	0.0043	0
0	0.0087	0.0129	0	0	0	0.0118	0	0	0.0023	0	0.0069	0	0	0.004	0	0	0	0	0	0	0	0	0.0021	0	0	0	0	0	0	0	0	0.01	0	0.0055	0	0	0	0.011	0	0	0	0	0.0049	0	0	0.0035	0	0	0
0	0	0	0	0	0	0	0	0	0	0	0	0.0067	0.0119	0	0	0	0	0	0	0	0	0.0015	0	0	0.0093	0	0	0	0	0	0	0	0	0.0051	0	0.0034	0	0	0	0	0	0	0	0	0.0065	0.0124	0.0129	0.0056	0.0097
0.0238	0	0.0095	0	0	0.0066	0.021	0.0172	0.0421	0	0	0.0166	0.0109	0.0206	0	0.0193	0.0071	0.0119	0.0174	0.0057	0	0	0	0.0068	0.0048	0.017	0.0024	0.0223	0.0173	0.0102	0.0047	0.01	0.0208	0	0	0.0123	0	0.0234	0.0099	0.0183	0.0145	0.0139	0.0116	0	0.0175	0.0156	0	0	0	0
0	0.0159	0.0142	0.0095	0	0.0179	0.0375	0	0	0.0148	0.0194	0	0.0377	0	0.0063	0.0174	0	0.0092	0	0	0.0023	0	0	0.0133	0.0021	0	0	0	0.0152	0.025	0	0	0.0072	0	0	0.0102	0.0093	0	0.0265	0	0.0046	0	0	0.0142	0.009	0	0.0114	0.0272	0.0426	0
0.0167	0.0095	0.0497	0.0223	0	0	0.0031	0	0	0	0	0.0091	0	0	0	0.0325	0	0.0079	0	0.0118	0	0.0024	0	0.0048	0	0	0	0	0.0086	0	0	0	0.0184	0.0063	0	0.0168	0.0065	0	0	0.0067	0.0088	0	0.0124	0	0.0138	0	0.0216	0	0.0226	0.0139
0.0034	0	0.0065	0	0	0	0	0.0137	0	0	0.0123	0	0	0	0.0093	0.0079	0.0072	0	0	0.0333	0.0125	0	0	0.0394	0.0236	0.0061	0.0078	0.0061	0	0	0	0	0	0.0112	0.0137	0	0	0	0.0078	0	0.0106	0.0183	0.031	0.0023	0	0	0.007	0.0079	0.0012	0
0	0.0149	0.0337	0.0082	0	0.0097	0	0.0079	0	0.0137	0.0115	0.0083	0	0.0055	0.0115	0	0.0085	0.0199	0	0	0.0217	0	0	0.015	0	0	0.0095	0.0067	0	0	0.014	0.0147	0	0	0	0	0	0.0118	0.0034	0.0051	0	0	0.0223	0.0128	0.0052	0.0208	0.0313	0.0046	0	0.0239
0.0157	0.0389	0.0195	0	0	0.013	0	0.0071	0.0127	0.0128	0.0092	0.0054	0	0.0149	0.0159	0	0	0.0161	0.0013	0	0.0138	0	0.019	0	0	0	0	0.0244	0	0	0.0275	0.0191	0	0	0	0.0493	0.0197	0.0041	0.0112	0.0062	0.014	0	0	0	0.0189	0.0147	0.0197	0.0194	0.0042	0
0.0124	0.0127	0.0175	0.0318	0.0063	0.0088	0.0094	0	0.0058	0.0101	0.021	0.0124	0	0.0084	0	0.0183	0	0	0	0	0.0216	0.0028	0	0.0078	0	0.0133	0.0263	0.0147	0.0223	0.0203	0	0.0218	0.0033	0	0	0.018	0.0193	0	0.0065	0	0	0.0086	0.014	0.0065	0.0166	0.031	0.007	0.004	0.0297	0.0128
0	0	0.0182	0.0115	0.0024	0.0102	0.015	0	0	0	0.0197	0.0227	0.0207	0.0043	0.0107	0.0218	0	0.0037	0.0131	0	0.016	0	0.0123	0.0077	0	0	0.01	0	0	0.0096	0	0.0191	0.0011	0.013	0.0096	0.0315	0	0	0.0112	0	0.019	0.015	0.0043	0.0143	0.0701	0.026	0	0.005	0.0126	0.011
0	0.0053	0	0	0.0096	0.0054	0	0.0155	0	0.0202	0.0092	0	0.0125	0.0227	0.0047	0.007	0.0132	0.0237	0	0.0095	0	0	0.006	0	0	0.0115	0.0011	0	0	0.0184	0.0109	0	0	0	0.0264	0	0	0.006	0	0.0026	0	0	0	0	0	0.0064	0	0	0	0
0.0128	0.0079	0.0103	0.0038	0.0216	0.0201	0.0067	0	0.0073	0	0	0	0	0	0.0129	0.0135	0.0188	0.009	0	0.0279	0.0097	0.0035	0.0207	0	0	0.0122	0.0072	0	0.0044	0.0038	0	0	0	0.0176	0.0146	0.0028	0.0018	0	0.0185	0	0.0147	0.0019	0	0	0.0249	0	0	0.0258	0.0063	0.0247
0	0.0032	0.0102	0.0025	0	0	0	0.026	0.0154	0.0091	0.0148	0.0287	0	0.0094	0.0121	0.019	0.0223	0.0201	0	0	0.0137	0	0.0163	0.0087	0	0	0	0	0.0065	0.0165	0.0176	0	0	0.035	0	0	0	0	0.0235	0.0183	0	0.022	0.0102	0.007	0.026	0	0.0056	0.0073	0.02	0.0239
0.0264	0	0	0	0.0089	0.0044	0.0119	0.017	0.0118	0.0217	0.0156	0.0065	0.0068	0	0.0162	0	0	0	0.012	0	0.0119	0	0	0.0085	0	0	0.0099	0.0101	0	0.0107	0	0	0.0198	0	0.0077	0	0.009	0.0047	0.0146	0.0233	0	0.0144	0	0.0177	0.0046	0.0157	0.0105	0	0	0
0.0204	0	0	0.0016	0.0099	0.0064	0	0.006	0.0577	0.0032	0.0081	0.0098	0.0257	0	0.0096	0	0.0088	0.0327	0	0	0.0156	0.0113	0.0685	0.0505	0.0124	0.0077	0	0	0	0	0	0.0196	0	0.0412	0.004	0.0243	0.0055	0	0.007	0	0.007	0.0049	0	0	0.0058	0.005	0.0066	0.0116	0.0077	0.0026
0.0066	0.0209	0.0162	0.0183	0.0112	0.0144	0.0145	0.0156	0.0185	0	0	0.0032	0.0025	0.0155	0.0153	0.0219	0.0018	0	0.0279	0.0148	0.0159	0.0115	0.0129	0.0172	0	0	0.0156	0.0194	0	0	0.009	0	0.0112	0.0074	0.007	0.0082	0.0052	0	0.009	0	0.0162	0	0	0.0162	0.0085	0.0074	0.0052	0.01	0.002	0.012
0.0136	0.012	0.0094	0.0066	0.0414	0.0198	0.0006	0.0089	0.0198	0	0.0075	0	0.002	0.0098	0	0.0164	0.0172	0.019	0.0232	0	0.0266	0	0	0	0.0131	0.0137	0.0092	0	0.0134	0.0101	0.0278	0.0122	0	0.01	0	0.0117	0.0178	0.0126	0.0166	0.0114	0.0169	0.0172	0	0.0152	0.0187	0.0248	0.0179	0.0044	0	0.0052
0.0052	0.0099	0.0018	0	0.0158	0	0.0127	0.0114	0.0039	0.0123	0.0088	0.0275	0.0162	0.0183	0.0066	0.0125	0.0183	0.0353	0	0.0113	0.0146	0.0118	0.0183	0.0075	0	0.009	0	0.0193	0.0107	0.0111	0	0.0171	0.0075	0.0105	0.0084	0.0115	0.0142	0	0	0	0.005	0.008	0.0122	0	0.0184	0.0113	0.0087	0	0.022	0.0126
0.0253	0	0.0222	0.0221	0.0153	0.0156	0	0.0208	0.0167	0.0104	0	0.0122	0.0028	0.0094	0.0237	0.0146	0.0179	0.0123	0	0.0135	0	0.0122	0	0.0113	0.0189	0.0111	0.0126	0.0113	0.01	0.0228	0.0172	0	0.0086	0	0.0183	0.007	0.0217	0.0079	0.0186	0.014	0	0.0063	0.0106	0.0243	0.0108	0.0174	0	0.0101	0.0111	0.0085
0.0148	0.0088	0.0098	0	0	0.0067	0.0184	0.018	0.0147	0	0.0167	0.0104	0.0136	0.0078	0	0.0173	0.0265	0.0097	0.016	0	0.0076	0.0137	0.0104	0.0031	0	0.0111	0.0147	0.0167	0.0166	0.0086	0.0033	0.0103	0.0173	0.0141	0.0082	0.0076	0.0046	0.0103	0.0032	0.0086	0.007	0.0112	0.0087	0.0162	0.0143	0.0201	0	0	0.0171	0.0218
0.013	0.0116	0.0054	0.0074	0.0097	0.0034	0.0184	0.0225	0.0146	0	0.0083	0.0114	0.0002	0	0.0148	0.0091	0	0.0131	0.0119	0.0115	0.0051	0.0127	0.0049	0.0158	0.0063	0.0146	0	0.015	0.0031	0.0247	0.0196	0.0049	0.0165	0.0224	0	0	0.0182	0.0105	0	0.0242	0.0087	0	0.0201	0	0	0.0104	0.0013	0.027	0.0139	0.0196
0.0137	0.0231	0.0107	0.0113	0	0	0.0033	0	0.023	0.0091	0	0.02	0	0.0059	0.0081	0	0.0146	0.0088	0	0	0.0112	0.0165	0	0.0141	0.0181	0	0.0255	0.0125	0.0201	0	0.008	0.0048	0.0205	0.0109	0	0.0119	0	0.0175	0.0117	0	0.0092	0.0305	0.0256	0.0182	0.0408	0.0182	0	0.0173	0.0121	0.0057
0.0164	0.008	0.0062	0.0233	0.0203	0.0149	0.0111	0.0072	0.0036	0.0107	0	0.0304	0	0	0.0085	0.0215	0.0211	0.0053	0.0109	0.0119	0	0	0.009	0.0103	0.0105	0.0213	0.008	0.0165	0.0039	0.0261	0.0196	0.0128	0.0133	0.0056	0	0.0003	0	0.0176	0	0	0.0074	0.0113	0.0122	0.0213	0.0111	0.0089	0	0.0035	0.0144	0
0.0168	0.019	0.0205	0.019	0.0104	0.022	0	0.0055	0.0141	0.0085	0.0242	0	0.0089	0.01	0.0179	0	0.0097	0.0155	0	0.0085	0	0.003	0	0.0167	0	0.0088	0.0184	0.0099	0.0065	0.0141	0.0096	0	0	0.0124	0.0186	0.0141	0.0081	0.0221	0.0179	0.0094	0.01	0.0315	0.0185	0.0153	0	0.0226	0.0174	0.0052	0.0152	0
0.032	0.012	0	0.0111	0.0144	0.0208	0.0052	0.0025	0.0033	0.0083	0.0073	0.0135	0.0225	0.0093	0.0097	0.0089	0	0.0257	0.0111	0.0098	0.0061	0.0069	0.0309	0.021	0.0186	0.0128	0	0.014	0.0106	0.0104	0.013	0.0188	0.0027	0.0098	0.0251	0.0145	0.0123	0.0086	0.0157	0	0.0099	0.0115	0.0159	0.024	0	0.0119	0.0168	0.0058	0.0066	0.0097
0.0196	0.0181	0.0068	0.0151	0.0167	0	0	0.0079	0.0132	0.0147	0.028	0.02	0.0122	0.0054	0	0.0098	0.0187	0.0105	0	0.023	0	0.0176	0.0255	0.0225	0.0065	0.0145	0.0233	0	0.0164	0.0116	0	0	0.0118	0.0095	0.0072	0.0133	0	0.0163	0.0043	0.0104	0.0187	0.0168	0.0127	0	0.0101	0.0193	0.0205	0.0083	0	0.0117
0.0063	0.0094	0.0142	0.0172	0.0142	0.0218	0.0257	0.013	0	0	0.006	0.0224	0.0147	0.0092	0	0.0144	0.0124	0.0247	0.0054	0.0202	0.011	0.0176	0.0131	0.0187	0	0.0082	0.0149	0	0.0031	0.0126	0.0073	0	0.0098	0.0026	0.0177	0	0.0161	0.0126	0	0.0121	0	0.0084	0.0116	0.0137	0	0.0069	0.0023	0.0141	0	0.0073
0.0173	0.0127	0.0148	0.011	0.004	0.0087	0	0	0.0047	0.0034	0.0212	0.0132	0.0115	0.008	0.0239	0.0079	0.0078	0.01	0.0191	0.0054	0.0195	0.015	0.029	0.0183	0.0129	0	0.0293	0.0117	0.0168	0	0.0246	0.0127	0.0129	0	0.0142	0.0148	0	0.0218	0.0124	0	0.0112	0.0129	0.0195	0.008	0.0095	0.0037	0.0117	0.017	0.0074	0.0191
0.0155	0.0122	0.0128	0.0132	0.0037	0.0227	0.0103	0.0079	0.0098	0.0089	0.0146	0.0083	0	0.0136	0	0.014	0	0	0.0055	0.0077	0.0179	0.0157	0.0069	0	0.0016	0	0.0043	0.031	0.0207	0.0172	0	0.0146	0.0151	0.0157	0	0.0107	0	0.0093	0	0.0281	0	0.0139	0.0138	0.0141	0.0133	0.0272	0.0047	0	0	0.009
0.0072	0.0266	0	0.0151	0.0213	0.0152	0.0285	0.0161	0.0114	0.0457	0.0129	0.0086	0.0068	0.0215	0.0187	0.0047	0.0092	0	0.0266	0	0.0136	0	0.0072	0.0069	0.0091	0.0193	0.0061	0	0.0117	0.0154	0.0088	0.0123	0.0098	0.0095	0.0263	0	0.0107	0.0115	0	0.0075	0.0096	0.0244	0.0179	0	0.0175	0.0243	0	0.0316	0.0074	0
0.0191	0.0188	0	0.0116	0.0142	0.008	0.0305	0	0.0171	0.0058	0.0205	0.0112	0.0081	0.0238	0	0.0151	0.0141	0.0095	0.0051	0	0	0.0131	0	0.0073	0.015	0.0103	0.0189	0.0223	0.0121	0.018	0	0.0177	0.0076	0.008	0.01	0	0.008	0.0149	0.0305	0.0168	0	0.0226	0.0105	0.0299	0.0087	0	0.018	0.0135	0.0075	0
0.0076	0.0112	0	0.013	0.0065	0.0185	0.0204	0.0204	0.0058	0.0146	0.0127	0.0162	0.0062	0	0	0.0085	0.0073	0.0268	0.0235	0.0074	0.023	0.0038	0.0106	0.0083	0.0075	0.0109	0.0084	0.0086	0	0.0207	0.0084	0.0061	0	0.009	0.008	0	0.0136	0.0175	0.0266	0.0046	0.006	0.017	0.0085	0.0079	0.0135	0	0.0054	0.0295	0.0197	0.0072
0.0155	0.0239	0.0078	0.0048	0.0129	0.0202	0.0068	0.0096	0.0175	0.0349	0.0046	0.01	0.0203	0	0.0088	0.0244	0	0.023	0	0.0148	0.0206	0.0059	0.0093	0.0089	0.0071	0	0.0087	0	0.0096	0	0.0075	0.0157	0.0124	0.0146	0.011	0	0.0223	0.004	0.0166	0.0258	0.0179	0.0086	0.009	0.0007	0	0.02	0.0083	0.0067	0.0069	0.0174
0	0.0083	0.0265	0.0115	0.0184	0.0051	0.012	0.0037	0.0201	0	0.0133	0.0153	0	0	0	0.005	0.0166	0.0138	0	0	0.0147	0.0195	0.0171	0.0088	0.0168	0	0.0112	0.0185	0.0104	0.0326	0.0124	0.0101	0.0061	0.0182	0.0051	0	0.0065	0.015	0	0.0088	0	0	0.0148	0.014	0.003	0.0065	0	0.0115	0	0.0085
0.0033	0	0	0	0.003	0.009	0.0098	0.021	0.0176	0.0011	0.0173	0.0083	0.0137	0.0109	0	0.0091	0.0117	0.0093	0	0.0116	0.0072	0	0.0104	0.022	0.0089	0.0063	0.0103	0.0141	0.015	0.0224	0	0	0.019	0.0182	0	0.0142	0.0259	0	0	0.0051	0.0143	0	0.0314	0.0192	0.0059	0	0	0.0156	0	0.0254
0.0097	0.015	0.0166	0.0177	0.008	0.007	0.0081	0.0091	0	0.0149	0.0086	0.0098	0.008	0.0191	0.0063	0.0311	0.0055	0.0125	0.0162	0.0231	0.0026	0.0231	0.0113	0.0128	0.0144	0.032	0.0073	0.0274	0.0108	0	0	0.0191	0.0233	0.0186	0.0086	0.0157	0.0119	0.0376	0	0.0127	0	0.0125	0.0277	0	0.0185	0.0201	0.0029	0.0104	0	0.0071
0.0159	0.008	0.0041	0.0106	0.0123	0	0.0066	0.0291	0.0112	0.0111	0.0147	0.0151	0.0176	0.0083	0	0.0213	0.0038	0.0041	0.0058	0.0091	0.0313	0.0147	0.0101	0.0107	0.014	0.0261	0.0342	0.003	0.0206	0.0078	0.0086	0.0119	0.0133	0.008	0.017	0.0104	0.0083	0	0.0138	0	0	0.0134	0	0	0	0.0078	0.0075	0.0085	0.0028	0.0037
0.0204	0.0087	0	0.0183	0.0149	0.0123	0.009	0.0139	0.0094	0.0168	0.0112	0	0.012	0.0079	0.0232	0.0142	0.0114	0.0212	0.0162	0.0076	0	0.018	0.0063	0.0133	0.0124	0.008	0.0188	0.0215	0	0.0172	0.0243	0.0118	0.0101	0.0085	0.0107	0	0.0053	0.0124	0.0087	0.0038	0.0241	0.0089	0.0179	0.0192	0	0.0104	0.013	0.0082	0.0125	0.0071
0.0046	0	0	0.011	0	0	0	0.0135	0.0101	0	0	0.0148	0	0.0124	0	0.004	0.0061	0	0	0	0	0.0111	0	0	0.0061	0	0	0.0078	0.0086	0.0089	0	0	0.0095	0	0.0059	0.0054	0.0078	0.0081	0	0	0	0.0095	0	0.0053	0.0085	0	0	0.0105	0	0.0223
0.0071	0	0.0066	0	0	0.007	0	0	0	0.0183	0	0	0.01	0	0.0147	0.0065	0	0.0011	0.0209	0.006	0.0155	0	0.0075	0	0	0	0.0034	0.0023	0.0073	0.0013	0	0	0	0	0.0063	0.0076	0	0.0143	0.0133	0	0.009	0.0037	0.0064	0	0	0	0	0	0.0035	0
0	0	0.0042	0.0049	0	0.0197	0	0.0088	0.0154	0.0148	0	0	0	0	0	0	0	0.0096	0	0	0.0112	0	0.0102	0.0161	0	0.0187	0.0142	0.0044	0	0	0	0.0186	0	0	0	0	0.0062	0.013	0.0078	0	0	0.0058	0.0174	0.0095	0	0	0.0066	0.0116	0	0
0.0059	0.0051	0	0	0.0096	0	0	0	0	0.0075	0	0.0134	0	0	0.0054	0	0.0202	0.0016	0	0	0	0.0206	0	0	0.01	0	0	0	0.0199	0.0059	0.0101	0.0097	0	0.0186	0.0085	0.0093	0	0	0	0	0	0	0.004	0	0.0139	0	0	0.0146	0	0.0089
0.0091	0	0.0122	0.0032	0	0.0088	0	0	0.0081	0	0	0	0.0162	0	0.0081	0.004	0	0.0012	0.0109	0.007	0.0039	0.0047	0	0.0077	0	0	0	0	0.0034	0	0	0.0104	0.0029	0	0	0	0.0096	0.0205	0	0	0.0082	0	0	0.0054	0	0	0	0	0.0083	0
0.0051	0	0	0.0044	0.0094	0	0	0.0124	0.0026	0	0.007	0	0.0127	0	0.0088	0.0079	0.0157	0	0.002	0.0127	0.0116	0.0013	0.0085	0	0	0.0118	0	0.0132	0.0032	0.0119	0	0	0.0078	0.0009	0	0.0068	0.0083	0.0041	0	0.0088	0.013	0	0	0	0.0119	0.0107	0	0.0077	0	0.016
0.0084	0.0131	0.0034	0.0135	0.0112	0.0076	0	0	0.0028	0.0025	0.0068	0.0054	0	0	0.006	0	0	0	0.0207	0	0.0107	0.0081	0	0.0065	0.0161	0.0164	0.0208	0.0033	0	0	0.0089	0	0.019	0	0	0	0.0164	0.0011	0	0.0048	0	0	0.0056	0	0.004	0	0	0.0015	0	0
0	0	0	0.012	0	0	0.0019	0.0132	0.0266	0	0	0.0079	0.0019	0	0	0.0153	0.0033	0	0.0017	0	0	0	0.011	0.0031	0.0097	0	0	0	0	0	0.0071	0.0177	0.0057	0.0053	0	0	0.008	0	0.013	0	0	0	0	0.0052	0.0053	0.0067	0.0088	0	0.01	0
0.0124	0	0	0	0	0	0.0015	0.0147	0	0.0047	0	0	0.0098	0.0032	0	0.0022	0	0.0058	0	0.0028	0	0.005	0	0.0199	0	0.0078	0	0.0092	0	0.003	0	0.0052	0.0257	0	0.0076	0.0065	0.0046	0.0187	0.0107	0	0	0.0105	0	0.0041	0.0084	0.0325	0.0067	0	0.0044	0.0161
0.0151	0.0106	0.0135	0	0.0155	0.0152	0.0014	0.0121	0.0252	0	0.0116	0.012	0.0121	0.0132	0.0033	0	0.0048	0.0136	0.0134	0.0183	0.0068	0.0126	0.0099	0.0199	0.0008	0.0076	0.0143	0.0113	0.0093	0.0038	0	0.0176	0	0	0.0059	0.0083	0.0092	0.0052	0.0203	0	0.0081	0.0037	0	0.011	0	0.014	0	0.0087	0.0084	0.0156
0.0051	0.0196	0	0	0.0036	0.0138	0.005	0.0074	0	0.0306	0	0.0079	0.0012	0.0131	0	0	0	0	0.0102	0.0082	0.0193	0.0133	0.0142	0	0.007	0.0071	0.0131	0.0133	0.0264	0.0053	0.0089	0.0056	0.0059	0	0.0069	0.0201	0	0.0203	0	0	0.0194	0	0.008	0.0164	0.005	0.0117	0.0192	0.0051	0.0127	0.0125
0.0162	0.005	0.0256	0.0152	0.0124	0.0024	0.0016	0	0	0.0181	0	0	0.014	0.0142	0	0.0052	0	0	0.0053	0.0283	0.0056	0	0.0129	0.0024	0.0175	0.0093	0	0.0102	0.0071	0.0136	0.0117	0.0068	0.0035	0.0238	0.0042	0.014	0.0038	0.013	0.0232	0.0101	0.0089	0.0127	0.0125	0	0.0174	0.0097	0.0099	0	0.0248	0.0112
0.0093	0	0.0164	0.0143	0.0081	0.0044	0.0122	0	0	0.0221	0.0163	0.0125	0	0.0294	0.0091	0	0.0025	0.0102	0.0223	0.0116	0.0176	0.0171	0.0137	0	0.0142	0.0218	0.0155	0	0.0148	0.0233	0.0105	0.0292	0.0172	0.0079	0.0073	0.0124	0.0221	0.0193	0	0	0	0.0067	0	0.0095	0.0095	0.0149	0	0.0171	0	0.0071
0	0.0104	0.023	0.0056	0.0007	0.0337	0	0.0113	0.0129	0	0.015	0.0108	0.0173	0.0109	0	0.0192	0.0133	0.0266	0	0.0124	0.0045	0	0.0174	0.0176	0	0.015	0.025	0.0036	0	0	0.0188	0	0.0078	0.0123	0	0	0.0169	0	0.0066	0	0.0088	0.0178	0	0	0	0.0061	0.0046	0.0014	0.0069	0
0	0.0133	0.0011	0.0251	0	0.0282	0.0017	0.0024	0	0.0153	0.0114	0.0127	0.0123	0.0091	0.0188	0.0164	0.003	0.0005	0.0121	0.0181	0.0163	0.0118	0.0357	0.0267	0.0033	0.018	0.0172	0.0308	0.0053	0.0076	0.0071	0.016	0.017	0.0181	0.0113	0.0038	0.0018	0	0.0139	0	0.013	0.0102	0.0177	0.0366	0.019	0.0038	0.0123	0.0094	0.0188	0
0.0124	0.0097	0.0164	0	0.0052	0.0144	0.0222	0.0229	0.02	0.0067	0	0.0158	0.0131	0.0083	0.0097	0.0072	0.0142	0.0076	0.0154	0.0088	0.0054	0	0.0097	0.0196	0	0	0.0125	0	0	0.0023	0.0088	0.018	0	0	0.0112	0.0097	0.0217	0.0149	0	0.0073	0	0.0076	0.0075	0.0166	0.0049	0.0025	0.009	0	0.0061	0.0148
0.0088	0.0228	0.0021	0	0	0	0.0097	0	0	0.0173	0.0125	0.0052	0.0139	0.0066	0	0	0	0.0054	0.0105	0.0192	0.0376	0	0.0217	0	0	0	0.01	0.0098	0.0129	0.0021	0.0102	0	0.0054	0.0218	0.0337	0	0.0081	0.0241	0.0036	0.0036	0	0	0	0.0284	0.0042	0.0092	0	0.0117	0.005	0.0093
0.0169	0.0102	0	0	0	0.0122	0.02	0	0.0184	0	0.0057	0	0	0.0074	0.0119	0.0029	0	0.0266	0.0087	0	0.0165	0	0.0104	0.0061	0	0.0233	0.0177	0.0061	0.0128	0.0109	0	0.0117	0.0044	0.0115	0.021	0	0.0079	0.0132	0.0154	0.013	0	0.0113	0.0035	0	0	0.0224	0.0103	0.0131	0	0
0.0061	0.0132	0.0184	0.0244	0	0.0149	0.0099	0.0119	0	0.0118	0.009	0.008	0.0126	0.0115	0.0231	0.004	0.0231	0	0.0246	0.0041	0.0098	0.0242	0	0	0	0.0095	0.0164	0	0.0116	0	0	0.0095	0.0127	0.0124	0.0213	0.0358	0.005	0.0066	0.0017	0.0091	0.0065	0.0043	0.0095	0.0052	0	0.0059	0	0.0241	0.0248	0.0114
0	0.0049	0.021	0.0017	0.0187	0	0	0.0173	0.0153	0.0137	0.0207	0.0223	0.0305	0.0096	0.0137	0.0048	0.0127	0	0	0.0085	0.0152	0.0153	0	0.014	0	0.0124	0.0256	0.024	0.0053	0.0216	0.0129	0.0172	0.0106	0.0078	0	0.015	0.0023	0	0.0114	0.0059	0	0	0.0104	0	0.0047	0.0215	0	0.0077	0.0176	0.0041
0.0135	0.0142	0	0	0	0.0165	0.0195	0.0211	0.0127	0.0079	0	0.0061	0.0243	0.0022	0.0196	0.0089	0	0	0	0	0.0086	0.0035	0.0054	0.0153	0.0118	0.0159	0.0174	0.0092	0.008	0.0101	0.0134	0.0026	0.0081	0	0.0251	0	0.0088	0.0054	0.0053	0.0129	0.0193	0	0.016	0.0035	0.0168	0.0177	0.0112	0	0.0303	0.0126
0	0.0116	0.0123	0.0283	0.0132	0.0203	0.0257	0.0133	0.0141	0.0031	0.0087	0.0114	0.0217	0.0212	0	0.0154	0	0.0369	0.0081	0.024	0.016	0.0278	0.0155	0.0104	0.0268	0.0303	0.0096	0.0164	0.0272	0.0082	0.0235	0.0325	0.019	0.0184	0.0197	0.0162	0.0295	0.0181	0.0016	0.0166	0	0	0.0124	0.0128	0.0205	0.018	0.0188	0.025	0.0032	0
0.0135	0.0077	0.0111	0.0329	0.0101	0.0138	0.0057	0.0084	0	0.031	0.0147	0.0168	0.008	0.0032	0.0243	0.0334	0.013	0.0188	0	0.0152	0.0024	0.0163	0	0.0012	0.0059	0.0286	0.0145	0.0086	0.0196	0.0154	0.0155	0.0206	0.0163	0	0.0263	0.0238	0.0174	0.035	0	0.0189	0	0.0083	0.0287	0.0158	0	0.0134	0.0155	0.0013	0.008	0.0243
0.0084	0.0289	0.0167	0.0093	0	0.0116	0.0376	0.0216	0.0142	0.0088	0.0135	0	0.015	0.009	0.0144	0.0155	0.0186	0.0301	0.0174	0.0183	0	0.0177	0.0132	0.01	0.0152	0.006	0.0199	0.0333	0.014	0.036	0.0244	0.0216	0.0016	0.013	0.0053	0	0.0175	0.0048	0.0241	0.026	0.0065	0.0134	0.0105	0.0222	0.0101	0.02	0.0153	0.0106	0.0158	0
0.0057	0	0.0175	0.0276	0.0123	0.0057	0.0093	0	0.0154	0.0235	0.0126	0.0139	0.0211	0.01	0.0156	0.0106	0.0032	0	0.0139	0.0227	0.0261	0.0125	0.016	0.0235	0.0248	0.0045	0.02	0.0362	0.0068	0.0272	0.0109	0.0146	0.0197	0	0.0046	0.0192	0.0379	0.0148	0	0.0274	0.0163	0.0362	0.0086	0.0179	0.0158	0.0052	0.0335	0.0198	0.0166	0
0.0173	0.0133	0	0.0187	0.0188	0.0196	0.0254	0.0162	0.0092	0.025	0.0088	0.0191	0.0208	0.0152	0.0215	0.0105	0.0198	0.0175	0.0214	0.0269	0.0226	0.0231	0.0062	0.0163	0.0105	0.0274	0.0079	0.0165	0	0.0323	0	0.0051	0.0044	0.0207	0.015	0.0178	0.0204	0.0159	0.0297	0.0207	0.0181	0.0156	0.0312	0.0154	0.0065	0.0098	0.0309	0.0212	0.02	0.0193
0.0104	0.0247	0.0171	0.0208	0.0254	0.012	0.0407	0.0205	0.0165	0.0082	0.0213	0.0316	0.0089	0.0217	0	0.0267	0.023	0.0135	0.0185	0.011	0.0324	0.009	0.0258	0.0249	0	0.0216	0.0208	0.0087	0.0146	0.0199	0.0235	0.0106	0.0143	0.0309	0.0052	0.0148	0.0089	0.0034	0.033	0.0122	0.0093	0.0125	0.0059	0.0098	0	0.0135	0	0	0.03	0.0365
0.0204	0.0101	0.0154	0.0216	0.0154	0.0371	0.0122	0.0052	0	0.0175	0.0208	0.0074	0.018	0.0091	0.0032	0.014	0.0124	0.021	0.0071	0.0028	0.0261	0.0151	0.0247	0.0119	0.0232	0.0414	0.0207	0.0191	0.0068	0.0087	0.0248	0.0163	0.0048	0.0085	0.0139	0.025	0.0379	0.0148	0.0103	0.0064	0.0118	0.0147	0.0093	0	0.0211	0.0305	0.0242	0.0257	0	0.0183
0.0155	0.0076	0.0114	0.0166	0.0288	0.0131	0.0041	0.0244	0.0118	0.0027	0.0308	0.0072	0.0092	0.0242	0.0159	0.0186	0.0093	0.0095	0.0189	0.0263	0.0198	0.004	0.0111	0.0365	0	0.0209	0.0098	0.0186	0.0002	0.0176	0.0164	0	0.0203	0.0246	0.0155	0.029	0.026	0.0097	0	0.0162	0.0288	0.0161	0.0201	0.0146	0.0167	0.0344	0.0201	0.0044	0	0.0136
0.0183	0.0098	0.0191	0.018	0.038	0	0.0142	0.0305	0.0175	0.0275	0	0.024	0.0216	0.0114	0	0.0169	0.0234	0.0174	0.0164	0.0086	0.0195	0.0233	0.0208	0.0191	0.0166	0.0128	0.0243	0.0204	0	0.042	0.0102	0.0303	0.0101	0.0117	0.0141	0.022	0.0229	0.0306	0.029	0.0281	0.0151	0.0371	0.0016	0.0249	0.0162	0.0158	0.0035	0.0173	0.0188	0.0164
0.0321	0.0068	0.0199	0.0077	0	0.022	0	0.0186	0	0.0194	0.0233	0.0298	0.0138	0.0265	0.0129	0.0191	0.0162	0	0.017	0.0282	0.0046	0.008	0.0232	0.0067	0	0.0278	0.0288	0.0179	0.0261	0.0201	0.0143	0.0185	0.0263	0.0173	0.0192	0.0171	0.0123	0.0243	0.0187	0.0151	0.0189	0.0172	0.0133	0.0129	0.0191	0.0235	0.0025	0.0268	0.0143	0.0208
0.024	0.0143	0.014	0.0147	0.0186	0.0228	0.0274	0	0.015	0	0.0269	0.0276	0.0118	0.0246	0.0287	0.0127	0.0271	0.0085	0.031	0.0044	0.0158	0.0207	0.0247	0.021	0.0134	0.003	0.009	0.008	0.0202	0.0062	0.022	0	0.0155	0.0055	0.0072	0.0065	0.0127	0	0.0024	0	0	0.0158	0.0112	0	0.0142	0.0194	0.0189	0.0098	0.0142	0
0.0221	0.0114	0.0119	0.0183	0.0043	0.0134	0.0101	0.01	0	0	0.0266	0.0095	0.0096	0.0042	0.011	0	0	0	0	0.0115	0	0	0	0	0.0227	0	0.0177	0	0.0088	0.014	0.0003	0	0	0	0	0.013	0.012	0.0042	0.0124	0.0067	0.0218	0.0074	0.0036	0.0039	0.0135	0.015	0	0.0138	0.014	0
0.0168	0.0311	0	0	0.0049	0	0.0073	0.0176	0	0	0.0099	0	0	0	0.0079	0.0067	0.0156	0.0179	0	0.017	0	0	0.0041	0	0.0111	0.0044	0.0024	0.0076	0.0133	0	0.0124	0.0032	0	0	0.0189	0.0151	0.0056	0.0058	0	0.0249	0.0151	0.0055	0	0.0072	0.0027	0.0054	0.0145	0	0.0271	0
0.0211	0.0186	0.005	0.0148	0.0072	0.0314	0.0108	0.0304	0	0	0	0	0.0098	0.0045	0	0.0127	0.0216	0	0.0111	0	0	0	0.005	0.0095	0.004	0	0.006	0.0055	0.0033	0	0	0.006	0.0108	0.0161	0.0093	0.0079	0	0	0	0.0063	0.0125	0	0	0.0183	0.0113	0.0048	0	0	0	0
0.0125	0.013	0	0	0	0.0105	0	0.0024	0.0116	0.0287	0.0174	0.0079	0	0	0.0064	0.0079	0.0098	0.0089	0.0159	0	0.0118	0.0105	0.0066	0.0122	0.0042	0	0.0078	0.0105	0.0071	0.0069	0	0.0116	0.0104	0.0133	0.0144	0	0.0028	0	0.0068	0.0228	0	0	0.0089	0	0.0145	0	0.0072	0.0183	0.0156	0.0037
0.0298	0	0.0076	0.0042	0	0.0052	0	0	0.003	0.0012	0	0.0216	0.0087	0.0144	0.008	0.0017	0.0187	0.0036	0.0169	0	0.0164	0.0012	0.0158	0	0.0147	0.0104	0.0066	0.0141	0.0025	0	0.0044	0.0115	0.021	0.0243	0.0056	0.0131	0.0093	0.0178	0.0134	0	0	0.0093	0.0332	0.003	0.0095	0.0096	0.0102	0.0108	0.014	0.0223
0	0.0064	0.0129	0	0.0114	0.0079	0.0042	0.007	0.0153	0	0	0	0.015	0.0197	0	0.0048	0.0056	0	0	0	0	0.0159	0.0095	0.0068	0	0.0266	0.0157	0	0.0209	0.0174	0	0	0	0.0177	0.0204	0.0051	0.0044	0.0029	0.006	0.0125	0	0.0031	0.0173	0.0067	0	0.0168	0	0.0092	0	0
0.0038	0.0133	0	0.0065	0.0066	0	0.0216	0.0163	0.0178	0.0022	0.0043	0.0152	0.0217	0.0265	0.0142	0	0	0.0072	0.0268	0.0067	0.0221	0.0111	0.0012	0	0	0.0112	0.0108	0	0.0026	0.0056	0.0136	0.0075	0.0032	0.0135	0.0109	0.0115	0	0.0165	0.0043	0.0142	0.0118	0	0	0.0101	0	0.0034	0	0	0.0079	0
0.0023	0.0167	0.007	0	0.0229	0.0117	0.0093	0.0235	0	0.009	0.0204	0	0.0118	0.0116	0	0.0064	0	0.0056	0	0.001	0.0138	0.0044	0.0201	0.0046	0.0094	0	0	0.0124	0.0124	0.0186	0.0206	0	0.0183	0.0015	0.0046	0.0113	0.01	0	0.0093	0.0059	0.0144	0	0.013	0.0137	0.0083	0.0207	0.0013	0.0048	0.015	0.0031
0.0048	0.0059	0.0081	0.0077	0.006	0.0097	0	0.0094	0.0143	0.0027	0.016	0.0059	0	0	0.0152	0	0.0084	0.0044	0.0083	0.0121	0.0167	0	0	0	0.0132	0.002	0.0137	0.009	0	0	0.0123	0	0	0	0	0	0	0.0091	0	0.0284	0.0053	0.0202	0.0062	0.0051	0	0.0216	0.0121	0.0198	0.0235	0
0	0.0147	0.011	0	0	0	0.0116	0.0028	0	0.0073	0	0.0155	0.0099	0.0134	0	0.0182	0.002	0	0	0.0123	0.0192	0.0086	0.0083	0.0166	0.0146	0.0112	0.0158	0	0.0102	0	0	0.0178	0.0162	0.0268	0	0.0081	0.0189	0.0088	0	0	0.0056	0.0067	0.0161	0.0159	0.0072	0.0033	0	0	0.0126	0
0.0184	0	0	0	0.0107	0.0039	0.0256	0.0044	0.007	0	0.0093	0.0033	0	0	0.0043	0.0027	0.0196	0	0	0	0.0271	0	0.0067	0	0.0102	0	0.0102	0.0346	0	0	0	0.0092	0.0203	0	0.0203	0.0098	0	0.0053	0.0138	0	0.0091	0	0.0105	0.0178	0.0306	0	0.0089	0.0229	0.0057	0
0	0	0.0118	0.017	0	0.0054	0	0	0.004	0.0047	0	0.0151	0.0087	0.007	0.0146	0.0102	0.0236	0.005	0.0162	0.0068	0.012	0.0034	0	0.0133	0	0	0.0064	0	0	0.0139	0.0122	0.0022	0.0056	0.0216	0.006	0	0	0	0.0125	0.0122	0.0213	0.0154	0	0.0078	0	0.0116	0.0144	0	0.0048	0.0173
0.0016	0.0096	0.0324	0.0131	0	0.0127	0.0039	0.0137	0.0162	0.0222	0.0136	0.0037	0.0132	0.0307	0.0134	0	0	0	0.0075	0	0	0.0123	0.0274	0.0077	0	0.0076	0.0112	0.0109	0.004	0	0.0125	0	0.017	0	0.0287	0.0224	0.0283	0	0.014	0.0105	0.0174	0	0.0144	0.0251	0.0092	0.0058	0.0316	0.0025	0.0028	0.0176
0.0243	0.0058	0.0064	0.0233	0.0217	0.0187	0	0	0.0054	0	0.0073	0.0147	0.0309	0.0066	0.0077	0.0138	0.0035	0.0075	0.014	0.0216	0.021	0	0.0102	0.0128	0.0167	0.0075	0.0029	0.011	0.0032	0	0.016	0	0.0058	0.0156	0.0089	0.012	0.0069	0.007	0	0.0118	0	0	0	0	0	0	0.0264	0	0.0173	0
0.0133	0	0	0.011	0.0081	0.0066	0	0	0.0105	0	0.0112	0.0185	0.0075	0.0132	0.019	0.0198	0.0052	0	0.0033	0.0088	0.0157	0	0.0113	0	0	0	0	0	0.0231	0	0	0.0157	0.0067	0.0152	0.0179	0.0089	0.0192	0.0193	0	0.0076	0	0.0239	0.0139	0	0.0131	0.0081	0	0	0.0094	0.0083
0.0036	0.0131	0.024	0.0031	0	0.0141	0.0074	0.0082	0.0084	0.0041	0.007	0	0.0112	0.0151	0	0	0	0.0064	0.0365	0.0092	0	0	0.0094	0.0118	0.0058	0.0224	0.0137	0.0063	0.013	0.0271	0.0057	0.0122	0.0018	0.008	0.009	0.0208	0.0263	0	0.0164	0	0.009	0	0.0238	0	0	0.0099	0.0139	0	0.0131	0.0036
0.0067	0.018	0	0.0148	0	0.0047	0.0024	0	0.0089	0.0073	0.0194	0.0061	0.0145	0	0	0	0	0	0.0277	0.0116	0.0021	0.0039	0.017	0.0109	0.0137	0.0101	0.0094	0.0149	0	0	0	0	0	0	0.0088	0	0	0	0.0077	0.0044	0.0159	0.0167	0.0216	0.0037	0.0055	0.0017	0.0076	0.0078	0	0
0	0.021	0.0199	0.0291	0.0171	0.0138	0	0.0052	0.0086	0.0122	0	0.0128	0	0	0.0104	0.009	0	0.0122	0.0057	0.0116	0.0087	0.0065	0.0097	0.0048	0.0146	0	0.0116	0.0048	0.0092	0.016	0.014	0	0.0248	0.0131	0.0143	0.0139	0.0075	0	0.0133	0	0	0	0.0042	0.0068	0	0.0117	0.0105	0.008	0.0031	0
0.0152	0.0078	0.0185	0.0335	0	0	0.0078	0.014	0	0.0146	0	0	0	0	0.0079	0	0	0.0121	0	0	0.0226	0	0.002	0.0142	0.0044	0.0207	0.014	0	0	0	0.0122	0.0055	0.0164	0.0116	0.0257	0	0	0.009	0	0.0109	0.0158	0	0.0062	0	0.0074	0	0.0034	0.0114	0.0105	0.0121
0.0043	0	0.0126	0.0096	0	0.017	0.0125	0	0.0096	0.0205	0	0	0	0.0033	0.0093	0.0065	0.0158	0.0219	0	0	0.0102	0.0111	0.0131	0.0069	0.0079	0	0	0	0.0278	0	0.0061	0.0041	0	0.0046	0.0103	0	0.0112	0.0197	0.0153	0	0.0111	0	0.0078	0.0157	0.0071	0	0.007	0.0214	0.0046	0.02
0.0055	0.0024	0.0223	0.0102	0.0066	0.0163	0.0044	0.0153	0.008	0.0077	0.0069	0.0189	0	0.0064	0.0081	0.0114	0.0149	0	0.0083	0.0052	0.007	0.0132	0	0.0057	0	0	0	0.0065	0.0331	0	0.006	0.005	0	0	0.0175	0.0126	0.012	0	0.021	0.0084	0.0189	0.0175	0	0	0.0099	0.0058	0.0021	0	0	0.0084
0	0	0.0193	0.0154	0	0.0079	0.0094	0	0	0.0124	0	0	0.001	0.0085	0.0087	0.0216	0.0194	0.0192	0	0.0064	0	0.0124	0.0232	0.0108	0.0102	0.0218	0	0.0154	0.0065	0	0.0118	0	0.0113	0.0198	0.0078	0.0049	0.0125	0	0.0128	0.0161	0.0183	0.021	0.0013	0.0054	0.0063	0	0	0.0157	0.0141	0.019
0	0.0148	0.0115	0.0188	0	0	0.0077	0	0	0.0037	0.0198	0.0067	0.0369	0.01	0	0	0	0.0165	0	0.0035	0.0134	0.0147	0.007	0	0.0174	0	0.0109	0.0052	0.0094	0.0191	0	0.0233	0.0128	0.0217	0.0038	0.0092	0	0.0196	0	0.0117	0	0.0068	0.0102	0.0181	0.0154	0.0135	0.0118	0.011	0.0086	0.0163
0.0071	0.0139	0.0069	0.017	0.0052	0	0.0051	0.0063	0.0059	0.0044	0	0.0098	0.0059	0.0078	0.0076	0	0.0104	0	0	0.0042	0	0.0067	0.016	0.0027	0.0158	0.0104	0	0.0207	0.0142	0.0079	0.0054	0.0116	0.01	0	0.0225	0.0062	0.0138	0.0179	0.0089	0.0078	0.0109	0.0236	0.0069	0.0036	0	0.0068	0	0	0.001	0
0.0046	0	0.0122	0	0	0.0123	0.0191	0	0	0	0.015	0.0095	0.0066	0.0094	0	0	0.0149	0.009	0.0077	0.0012	0.0023	0.0063	0.017	0	0	0.0102	0.0217	0.0089	0.0095	0.0083	0	0.0035	0.0091	0.0135	0.0037	0.0087	0	0.0193	0.0243	0	0.0134	0.0128	0	0	0	0.0084	0	0.0164	0.0165	0.0064
0.0075	0.0058	0.0078	0	0	0.0118	0.0046	0.0154	0	0.0175	0.0191	0	0.0214	0.0046	0.0092	0.0054	0	0.0042	0.0029	0.0087	0.0119	0	0	0.0099	0.0376	0	0	0	0.009	0.0077	0.0211	0	0.0291	0	0.0101	0.0092	0	0.0204	0	0	0.0121	0.0087	0.0245	0.0229	0.0269	0	0.01	0.0128	0.0096	0
0.0051	0.0052	0	0	0	0.0128	0.0062	0	0.0026	0	0	0	0	0.0172	0	0	0.0091	0	0.0119	0.0045	0.0224	0.0132	0	0	0	0.0061	0.0069	0	0.0068	0.0021	0.0212	0.0103	0.0133	0.0055	0.0091	0.0179	0.0188	0.007	0.0038	0	0.0124	0.0054	0.0059	0.0101	0	0	0.0101	0.0085	0	0
0.0073	0.021	0.0253	0.0125	0	0.0082	0.0072	0.0197	0.0135	0.0137	0.0119	0.0028	0.007	0	0	0.0263	0.0146	0	0	0.0062	0.0158	0.0061	0.0133	0.0026	0.0145	0.0212	0.0046	0.0036	0	0.0065	0.0123	0	0.0026	0.0088	0	0.0068	0.0131	0	0.0292	0.0103	0.0054	0.0087	0.0112	0.0036	0.0215	0.0148	0	0	0.0034	0.0078
0	0.0078	0.0114	0.0101	0.027	0.0057	0	0	0.0086	0.0067	0	0.0045	0	0.0273	0.0157	0.0134	0.0183	0	0	0.0272	0.0172	0.0047	0.0182	0.0066	0.008	0.0065	0.0104	0.0243	0	0	0.004	0.0116	0	0.0107	0.014	0	0.027	0.0117	0	0.0213	0.0142	0.0155	0	0.0217	0.0128	0.0168	0.0094	0.0048	0.0067	0.0225
0.0082	0.0072	0.0098	0.0112	0	0.0262	0.0057	0.002	0.0145	0.0042	0	0.0108	0.0057	0.0117	0.0098	0	0	0.0106	0	0	0.004	0.016	0.0055	0	0.0106	0.0006	0.0072	0.0165	0.019	0.0068	0.0065	0.0081	0	0.0162	0	0.0069	0.0261	0.0091	0	0.0147	0.0086	0.0136	0.0232	0.0156	0.0129	0.0209	0	0.0183	0.0174	0.0165
0.0083	0.0128	0	0.0026	0	0.0072	0	0	0.0138	0.0233	0.0132	0.0144	0.0041	0	0.0096	0	0.0056	0.0216	0.0057	0.0143	0	0	0.0115	0	0	0.0154	0.0123	0.012	0.0046	0.0037	0	0.0229	0.0077	0	0.0071	0	0	0.0138	0	0	0	0.021	0	0.002	0.003	0.0068	0.0195	0.0045	0	0
0.0095	0	0.0069	0.0136	0.0114	0.0201	0.0157	0	0	0	0	0.0112	0.0124	0.0186	0.0165	0	0.008	0.0105	0	0.0104	0.0051	0.0193	0.0067	0	0	0.0102	0	0.0045	0	0	0.0128	0.0065	0.0122	0	0.0206	0.0097	0.0087	0.0166	0	0.011	0.0169	0	0.0146	0	0.0082	0	0.015	0.0266	0.0168	0.0096
0.0124	0.0078	0	0.0161	0.003	0.0108	0.0087	0.0186	0.0113	0.0104	0.0052	0	0.0139	0.003	0.0142	0.005	0.0178	0.02	0.0133	0.0164	0	0	0.0086	0	0	0	0.0259	0	0.0181	0	0.0168	0.0114	0.0212	0	0.0109	0	0.0053	0	0	0	0	0.0029	0.0263	0.0046	0	0.012	0	0	0.0113	0.0098
0.0103	0	0.0158	0.0127	0.0003	0.0087	0.0207	0.0138	0.0093	0	0.0073	0.0107	0	0.0053	0	0.0169	0	0	0.0157	0.0095	0	0	0.0029	0	0.011	0	0.0023	0	0.0142	0.0031	0.0126	0.0031	0	0.0015	0.0043	0.0215	0.0095	0.0085	0.0144	0	0.0155	0	0.0088	0.0169	0.0124	0.0096	0	0.0035	0	0
0	0.0091	0	0.0079	0.015	0	0	0	0.0091	0.0066	0	0	0	0	0	0.0096	0	0.0122	0.0093	0	0	0.0131	0.0131	0.0032	0	0	0.0074	0.0128	0.0377	0	0.0048	0	0.0077	0.0149	0	0.0084	0	0.003	0.0028	0.0165	0	0.0069	0	0.0124	0.0097	0	0.0046	0.0102	0	0.0017
0	0.0057	0	0	0.0105	0	0	0	0	0	0.0174	0.0103	0.0068	0.0038	0.0211	0	0.0125	0.0163	0	0	0	0	0.0094	0	0.0108	0.0137	0.0143	0	0	0.0102	0	0.0093	0	0.0143	0.0131	0.0165	0	0.0102	0.0207	0	0.0211	0	0.0189	0	0.0105	0	0.0109	0.0063	0	0
0.0042	0.0086	0	0	0	0.0121	0.0211	0.0137	0.0137	0	0	0	0.0091	0.0063	0.0265	0	0	0.0153	0.0081	0.0116	0.014	0	0	0.0025	0	0.0323	0	0	0	0	0.0101	0.007	0	0.0076	0	0.0026	0	0.0086	0.0053	0.0016	0.0097	0.0172	0	0.0109	0.0196	0.0058	0.0225	0.0062	0.0166	0
0	0.0044	0.0125	0.0141	0.0202	0	0.015	0	0.0088	0	0.0142	0	0.0108	0.0031	0	0.0043	0.0152	0.0063	0.01	0.0063	0.0125	0	0	0.0115	0.0158	0.017	0.0121	0	0.0081	0	0	0.0076	0.0169	0.0119	0.0123	0.0116	0.0112	0	0	0	0.0041	0	0.0068	0	0.0154	0.009	0	0.0213	0.0114	0.0026
0.0106	0.0013	0.0201	0	0.0073	0.0128	0	0.0153	0	0.0064	0	0.0108	0	0.0128	0.0048	0	0.0236	0.0152	0.0085	0	0.0055	0	0	0.0053	0.0159	0.0077	0.0087	0.0102	0	0.0168	0.0126	0.0086	0.003	0.0103	0.0091	0.0099	0	0.0296	0.0017	0.0163	0.0072	0	0.0134	0.0042	0.0045	0	0	0	0	0
0.0059	0	0	0.0181	0	0.0037	0.0083	0	0.0129	0	0.0124	0	0	0.013	0.0035	0.0098	0.0169	0	0	0	0.0054	0.0179	0.0173	0	0.0235	0	0.0111	0.0051	0.0092	0	0.0077	0.019	0.0158	0.007	0.0131	0	0	0.015	0	0	0.0052	0	0.0095	0	0	0.012	0.0064	0	0.0102	0.0048
0.0118	0.0046	0	0.015	0	0	0.0147	0	0	0.0103	0.008	0	0.0125	0.0008	0.0168	0.0091	0.0061	0	0	0.02	0.0141	0	0.0013	0.0135	0.0175	0	0.0103	0.0129	0.0054	0.0083	0.0179	0.0057	0.0128	0.0089	0.0089	0.0154	0.0106	0.0142	0.0145	0.0132	0	0	0.0311	0	0.0096	0.0124	0.0156	0.0076	0.0088	0
0.0107	0.0044	0.0303	0.0104	0.0081	0.0332	0.0165	0.0182	0.0196	0.0139	0	0.0094	0	0.0248	0.0155	0.0096	0	0.0077	0.0051	0.0064	0.0207	0.0217	0.0195	0.0211	0.0239	0.0154	0.0124	0.0144	0.0237	0.0113	0.0097	0.0117	0	0.0268	0.0292	0.0082	0.0125	0.0219	0	0.024	0.0202	0.008	0.01	0.0105	0.0256	0.0185	0.0146	0.0141	0.0243	0
0.0143	0.0156	0.0068	0.0304	0.0237	0.009	0.023	0.0159	0.004	0.0108	0.0157	0.0061	0.0167	0.0187	0.0081	0.0161	0.0168	0.0167	0.0285	0.014	0.016	0.0305	0.022	0.003	0.0261	0.0225	0.0169	0.0099	0.0066	0	0.0263	0.024	0.0097	0.0294	0.0093	0.0167	0.0041	0.0165	0.0165	0.022	0.0284	0.0088	0.008	0	0.0059	0.0104	0.0123	0.0212	0.0102	0.0358
0.0114	0.0161	0.0129	0.0132	0.0273	0.0063	0.0232	0.0148	0.021	0	0	0.0181	0.0277	0.0122	0.0055	0.0175	0	0.0165	0.0204	0.0052	0.0167	0.0212	0.0137	0.0147	0.0215	0.0161	0.0372	0.0369	0.0272	0.0207	0	0.0118	0.0263	0.0208	0.021	0.0158	0.0089	0.0187	0.0134	0.0217	0.0261	0.0066	0.0215	0.012	0.0253	0.033	0.0081	0.0179	0.0211	0.0095
0.0087	0.0325	0.0093	0.0145	0.0112	0.0205	0.0115	0.0266	0.0288	0.0125	0.0142	0.0233	0.0008	0.0106	0.0081	0.0123	0.0174	0.0119	0.0067	0.0235	0.0039	0.0175	0.0062	0	0.0231	0.0043	0.0397	0.0342	0.0229	0.0107	0.0145	0.0251	0.01	0.0103	0.0274	0.016	0.0325	0.026	0.0155	0.0248	0.0145	0.0196	0	0.0129	0.0268	0.009	0.0247	0	0	0.0186
0	0.0048	0.0283	0.025	0.0078	0.0088	0.0265	0.0191	0.0084	0.0145	0.0299	0.016	0	0.0313	0.0207	0.0128	0.0072	0.0216	0.0325	0.0065	0.0212	0.0216	0.0156	0.0266	0.0341	0.009	0.0142	0.0069	0.0188	0	0.0083	0.0229	0.0132	0.0189	0.0115	0.0225	0.0059	0.0275	0.037	0.0156	0.0111	0.0295	0.0177	0.0159	0.0081	0	0.018	0.0266	0.015	0.0103
0.0166	0.0348	0.0041	0.0195	0.0113	0	0.0152	0.0203	0	0.0241	0.0346	0.0157	0.007	0.0113	0.0089	0.0006	0.0156	0.0112	0.0192	0.0163	0.0099	0.0043	0.0236	0.0242	0.0026	0	0.0239	0.0182	0.0228	0.005	0.0195	0.0176	0.0127	0.014	0.0108	0.0352	0.0236	0.012	0.0139	0.011	0.018	0.0185	0.0148	0.0248	0.0267	0	0.0158	0	0.023	0.023
0.0146	0	0.0028	0	0.0034	0	0	0	0.0164	0.0209	0.0062	0.0107	0	0.0217	0.0163	0	0.0168	0.0111	0.0183	0.0163	0.0098	0.0055	0.0277	0	0.0157	0.0062	0.0113	0	0.0121	0.0125	0.013	0	0	0	0.006	0.0126	0.0162	0	0.0077	0	0.0026	0.0114	0.0005	0.0089	0.0064	0.0191	0.0066	0	0.0224	0.0036
0.0182	0.0151	0.0069	0.0046	0.0034	0	0.0076	0.0125	0.021	0.0032	0.0115	0.0088	0.0106	0	0.0043	0.0071	0.0172	0.0152	0.0254	0.0086	0.0007	0	0.0007	0.0107	0.0196	0	0.0075	0.0036	0.0175	0.0079	0.0048	0	0.0017	0.0114	0.0064	0.008	0.009	0.0147	0.0045	0.0128	0.013	0.0277	0	0.0175	0	0.0197	0	0	0.0117	0
0	0	0.0027	0	0.0407	0.0155	0.0153	0.0183	0.0023	0.0026	0.0104	0	0.0179	0.0133	0	0.0095	0.014	0.0074	0.023	0.0196	0.0128	0	0	0.0086	0	0.0244	0.0304	0.033	0	0	0	0.0083	0	0.0014	0.0207	0.0048	0.003	0.027	0.0151	0	0.0085	0.0072	0	0.0034	0	0.0058	0.008	0.0033	0.0211	0.0179
0	0.016	0.0222	0.0165	0.0035	0.0099	0.0149	0.0042	0.0063	0	0.0064	0.0342	0.0137	0.0033	0.0078	0.0085	0	0	0.0275	0	0.0062	0.0076	0.0109	0.0093	0.0022	0	0.0077	0	0	0	0.0113	0.0185	0	0	0	0.0076	0	0.0129	0.0172	0.0132	0.0282	0.0189	0	0.0139	0.017	0.0154	0.0082	0.0169	0	0.0107
0.0137	0	0.0078	0.0061	0.0231	0.0224	0	0.0123	0.0187	0.0048	0.0141	0.0331	0.0104	0.0114	0.0114	0.003	0	0	0.0035	0.0207	0	0.0139	0.0227	0.0208	0.0187	0.0139	0.0069	0.0145	0.0146	0.0213	0	0.0062	0.0035	0.0074	0.0126	0.0042	0	0.0064	0	0	0.0122	0.0213	0.0125	0	0.0116	0.01	0.0182	0.0097	0.0161	0.03
0	0.0038	0.0147	0	0.008	0.0128	0.0068	0.0107	0	0.0242	0.0349	0.03	0.0109	0	0.0058	0.0144	0.0129	0.0197	0.017	0.0155	0.023	0.0158	0	0.0082	0.0179	0.0058	0.0161	0	0.0127	0.0199	0.0299	0.0244	0.0137	0.0041	0	0.0039	0.0136	0.0136	0.0112	0.0063	0	0	0.0168	0	0.0215	0	0.0069	0.0079	0.0112	0.0115
0	0	0.0069	0.0203	0	0.0123	0.0029	0	0.0093	0.0044	0.0236	0.0163	0.0281	0.0231	0	0	0.0165	0.0164	0.0195	0.0021	0	0.015	0.0108	0.0015	0.0167	0.0232	0	0.0036	0.0144	0.0199	0.0068	0.023	0	0	0.008	0.0026	0	0.0162	0.0207	0.0112	0.0272	0.0117	0	0.0168	0.0076	0.0186	0.0252	0	0.0089	0
0.0067	0.0158	0.017	0.0209	0	0.0143	0.0031	0.0045	0.0144	0	0.0175	0.0236	0	0.0135	0	0.013	0.0116	0	0.0278	0.0062	0	0.0123	0	0.012	0.0214	0.0053	0.0075	0.0061	0	0.0058	0.0124	0	0.0061	0.0133	0.022	0.0057	0.0301	0.0091	0.0196	0	0	0.0189	0.0022	0.0119	0.0091	0.0058	0.0083	0.0122	0.0081	0.021
0.0132	0	0.0231	0	0.0197	0.0287	0.0136	0.0094	0	0.0185	0.0088	0.0216	0	0.017	0.0329	0.0258	0.0177	0.0139	0.0201	0	0.0047	0.029	0	0.0178	0	0.0187	0.0127	0.0337	0	0	0.0144	0	0	0.0142	0.0253	0.0118	0.0139	0.0132	0.0321	0.0102	0	0	0.0106	0.0114	0.0084	0.0044	0.0287	0.0167	0	0.0108
0	0.013	0.0206	0.0181	0.0063	0	0.0148	0.0134	0	0.0038	0	0.0212	0.0123	0.0184	0	0.016	0.0388	0.0101	0.0118	0	0.0124	0.0105	0.0281	0.004	0.0221	0.0233	0.0134	0	0.0111	0	0.0089	0.0101	0.0061	0.0106	0.0232	0	0.0215	0	0.0297	0	0.021	0	0.0176	0	0.0234	0.0072	0.0035	0.0065	0.0052	0
0.0101	0	0.012	0.0081	0.0162	0	0.0281	0.013	0	0.0144	0	0.015	0.0051	0.0236	0.0262	0.0301	0.0141	0	0.0215	0.0123	0	0	0	0.0082	0.028	0.0284	0.0081	0	0	0.0153	0.0097	0.0102	0	0	0	0	0	0.0115	0.0048	0.0052	0.0168	0.0218	0.0219	0.0125	0.0113	0.0144	0.0121	0	0.0171	0.0131
0.0104	0	0.0088	0	0	0.0173	0.0041	0.0052	0.0112	0.0162	0.0123	0.0116	0.0177	0.0191	0.0271	0.0125	0.0126	0	0.0146	0.005	0	0.0159	0.0119	0.0136	0.0057	0.0042	0.0078	0.0254	0.0218	0.0125	0.0156	0.0065	0.0218	0.0211	0.0117	0.0169	0.0173	0.0186	0.0128	0.0221	0	0.0289	0.0161	0.0205	0	0	0	0.0056	0.0058	0.0186
0.0107	0.0179	0.0141	0.0069	0	0.0168	0.0151	0.002	0.039	0.0147	0.0183	0.0143	0.0287	0.0067	0.0031	0.0129	0	0.0248	0.021	0.0087	0.024	0.0091	0	0.0216	0	0.0076	0.0261	0.0158	0.0074	0.0078	0	0.0178	0.0111	0	0	0	0.0117	0.0179	0.0128	0.0064	0	0.0302	0.01	0	0.0188	0.0083	0.0212	0.0221	0.0264	0
0.0162	0.0199	0.0158	0.0234	0.0238	0.0188	0	0.0224	0.0195	0.0078	0.0242	0	0	0	0.0142	0	0.0045	0.0231	0	0.034	0.0116	0.0247	0.0262	0.0113	0.0434	0.0291	0.0023	0.0197	0.0206	0.0338	0.0285	0.0008	0.0256	0.0189	0	0	0.0106	0.003	0.0115	0.0222	0.0109	0.0165	0.0067	0	0.0141	0	0.0126	0.0216	0.0239	0.0147
0.0068	0	0.0129	0.0172	0.0233	0.0208	0.0163	0.0193	0.0128	0.0111	0	0	0.0106	0.009	0.0164	0	0	0.0038	0	0.0159	0.0049	0.033	0.0153	0.0196	0.0162	0.018	0.0172	0.0431	0.0062	0.0372	0.0144	0.0316	0.0052	0.0135	0.0204	0.0289	0	0	0.0136	0.0107	0.0212	0.0133	0.0092	0	0.0032	0.0133	0.0246	0.0054	0.0215	0.0202
0.0093	0.0072	0.0063	0.0142	0	0.0203	0.0152	0.0199	0.0194	0.0201	0	0	0.0112	0.0239	0.0212	0.0099	0.0153	0.0197	0	0.0141	0.0232	0.017	0.0115	0	0.014	0.0112	0.0012	0.0081	0.0239	0.0353	0	0.0163	0.0155	0.01	0	0.0162	0.0058	0.0084	0.0051	0.0185	0.0127	0.009	0.0017	0.0202	0.0185	0.0059	0	0	0.0149	0.0175
0	0	0.0081	0	0.0098	0	0.0088	0	0	0.0157	0	0.0071	0	0	0	0.0085	0	0	0.0103	0.0136	0	0.001	0	0	0.0034	0	0	0	0	0	0.0051	0	0	0.0124	0.0037	0	0	0.0062	0.0114	0.0037	0	0.0033	0	0.0105	0	0	0.0143	0	0	0
0.008	0.0081	0	0	0	0	0.0039	0.0107	0	0.0145	0	0	0.012	0.0111	0	0	0	0.0103	0	0	0	0.0165	0	0	0	0.0147	0	0.0107	0.0126	0.0077	0	0	0	0.0083	0	0	0	0	0	0.0117	0	0	0	0	0	0	0	0.0193	0	0.0134
0	0.0014	0.018	0.0111	0	0.0091	0.0155	0.0066	0	0	0.0032	0.0065	0.0048	0.0047	0.0084	0	0	0.0036	0	0	0.013	0	0	0	0	0	0	0	0.0101	0	0	0	0	0.0126	0	0.035	0.0076	0	0.0105	0.0043	0	0	0	0	0	0	0.0205	0.0139	0	0.0022
0.0069	0.0074	0	0.006	0.0091	0.0044	0.0155	0	0.0074	0.0114	0	0	0	0.0042	0	0.0238	0	0	0.0151	0.0011	0	0	0	0	0.005	0	0.005	0	0.0101	0	0.0058	0	0	0	0	0	0.0091	0	0	0.0052	0.0147	0.0091	0.0137	0.0134	0	0.0073	0	0.0171	0.0099	0.0128
0.0174	0.0066	0.0164	0.0134	0.0161	0	0.0131	0	0	0	0.0058	0	0.0111	0	0.0116	0.0063	0	0.0165	0.0051	0.0108	0	0	0	0.0023	0.0066	0.0044	0	0	0	0	0	0	0	0	0.0077	0.0039	0.003	0.0063	0.0081	0.0195	0.0114	0.0055	0	0	0	0	0.0041	0	0	0
0.0097	0.0096	0.0095	0	0.0052	0.0137	0.008	0	0.0162	0	0.0044	0.0064	0.0078	0.0151	0.0141	0.0034	0.0101	0.0279	0.014	0.0159	0.0034	0.001	0.0224	0	0.0135	0	0	0	0	0.0105	0.0083	0	0.0057	0.0036	0	0.0078	0.0035	0	0.011	0.0102	0.0094	0	0	0.0079	0.0058	0.0077	0.0138	0	0	0.0153
0	0	0	0.0163	0.0148	0	0.0151	0.0047	0.004	0.0079	0	0.0042	0.0023	0	0	0.008	0.0055	0.0278	0.0155	0	0.0069	0.0079	0.0225	0	0.0095	0	0	0.0085	0	0	0.0121	0.0114	0	0	0	0.0181	0	0.0057	0.0154	0	0.0141	0	0.0087	0.0155	0	0.0202	0	0	0	0.0281
0.0056	0.0298	0.0109	0	0	0.0071	0	0	0.0036	0.0191	0	0.0006	0	0.0103	0.0023	0	0.0218	0.0114	0.0054	0	0	0.0115	0.014	0	0	0	0.0324	0.0081	0	0.0317	0.0054	0	0	0.0166	0.0077	0	0	0.0273	0	0.0188	0	0	0	0	0.0225	0.014	0.0135	0	0.0008	0.0048
0.0156	0	0.0181	0.008	0.0039	0.0088	0.0104	0.0079	0.0067	0.0164	0	0.0018	0.0054	0.0127	0	0.0161	0.0075	0	0.0066	0.0081	0.0062	0	0.0067	0	0.0097	0	0	0	0.0059	0	0.0196	0.0025	0.0072	0	0	0.0059	0.0098	0	0.0069	0	0	0	0.0042	0.0052	0	0.0093	0.0143	0	0.0065	0.0054
0	0.0204	0.0134	0.0186	0.0234	0.0045	0.0106	0	0.0093	0	0.0113	0.0125	0.0087	0	0.0059	0.0061	0.0174	0	0.0019	0	0.0124	0.0108	0.0085	0.0219	0.0078	0	0	0.0099	0.0071	0.0038	0.0111	0.0052	0.0083	0.0135	0	0.0064	0.0099	0.0097	0	0	0	0	0.0013	0.011	0	0.0045	0	0	0.0063	0.0168
0.0043	0	0.0328	0.0103	0.0152	0.0128	0	0	0.0042	0.0065	0.0167	0.008	0	0.0099	0.0124	0.0104	0	0.0078	0	0	0.0113	0.008	0.0026	0	0.0177	0	0	0	0.0072	0.0153	0.0062	0.0089	0.016	0	0.0095	0	0	0.0107	0.0149	0.0036	0	0.0014	0	0.007	0.0111	0	0.006	0.0083	0	0.0093
0.0073	0	0	0.0064	0.0012	0.0134	0.002	0	0.0067	0	0	0.0052	0.0071	0	0	0.0062	0.0152	0.007	0.0084	0.0106	0.0033	0.0059	0.0065	0	0.0046	0.0173	0.0107	0.0076	0.0105	0.005	0.0082	0	0.019	0.0124	0.0043	0	0	0.0092	0.007	0.016	0.0067	0.0171	0	0	0	0	0	0.0209	0	0.0193
0	0.0048	0	0.0073	0.0071	0.0089	0	0.0159	0.0096	0	0.0148	0	0	0.0103	0.0146	0.0064	0.0132	0	0	0	0.009	0	0.0204	0	0	0.0187	0.0044	0.0111	0	0	0.004	0.0083	0.0064	0.0031	0	0.0042	0.0028	0	0.0086	0.0085	0.0272	0	0	0	0.0143	0.0142	0.0152	0.0047	0.0103	0
0	0	0	0	0	0	0.0153	0.0118	0	0	0	0.0111	0.0178	0	0.0081	0	0	0.0382	0	0.0279	0	0	0.0089	0	0.0419	0	0	0	0	0.0096	0	0	0	0	0	0	0.024	0	0.0127	0	0	0	0	0	0.0129	0	0.0152	0	0.0238	0
0	0	0.0184	0.0067	0	0.0074	0.0125	0	0	0.0247	0	0	0.0153	0	0	0	0.0157	0	0.0157	0	0.0116	0	0	0.0156	0	0.0173	0	0.0162	0.0161	0.012	0	0	0	0	0	0	0	0.0188	0	0	0	0	0.01	0.0187	0	0	0.0106	0	0	0.0208
0	0	0.0106	0.0083	0	0.0071	0	0	0	0.0199	0.0178	0.014	0	0	0	0	0.0131	0.0125	0	0	0.0233	0	0	0	0	0	0	0.013	0.0103	0.0121	0	0	0	0	0	0	0	0.0186	0	0	0	0	0	0.0079	0	0.0184	0.0085	0	0.0171	0
0	0.0116	0.0102	0	0.0142	0.0179	0	0	0.0105	0.0101	0	0	0	0	0	0	0.01	0	0	0	0	0	0	0	0	0.0113	0	0	0	0	0	0	0.012	0	0.011	0.0099	0	0	0.0043	0	0	0	0	0	0	0	0	0	0	0
0	0	0	0	0.0137	0.0151	0.0215	0.0208	0.0144	0.019	0.04	0	0.0253	0	0	0	0	0.0192	0	0.0073	0	0	0.0096	0.0251	0	0	0	0	0	0	0	0	0	0	0	0	0	0.012	0	0	0	0	0	0	0	0	0	0	0	0.0134
0	0	0	0.0138	0.0217	0.0107	0	0	0	0.0245	0	0	0	0	0.034	0	0	0	0.009	0	0	0	0.0201	0	0.0076	0	0	0.0084	0	0.0214	0	0	0	0	0.0172	0.0107	0	0	0	0	0.0084	0	0	0.0085	0.0072	0	0	0	0	0
0	0.0081	0.0169	0.0033	0.0163	0.013	0.0135	0.0099	0.0102	0.0166	0.0177	0.0097	0	0.0115	0.0128	0.0057	0.0082	0	0.0067	0.0027	0.0069	0.0107	0	0.0107	0.0093	0.0113	0.015	0.0073	0.016	0.0115	0.006	0	0.0307	0.0187	0	0.0111	0.0134	0.0162	0.0114	0.0206	0.0085	0.0244	0.0165	0	0.0176	0.0236	0.0046	0.0049	0.0136	0.0124
0.0059	0.0121	0.0124	0.0055	0.0165	0.0145	0.0141	0.0034	0	0	0.0166	0.0145	0.0026	0	0.0219	0.0162	0.0076	0.0075	0.0231	0.0106	0.0068	0.0306	0.0132	0.0061	0	0	0	0.0052	0.0249	0.0045	0.003	0.0109	0.0193	0	0.0166	0	0.0094	0	0.0179	0	0.0117	0.0149	0.0059	0.0052	0.007	0.0074	0.012	0.0151	0.015	0.0125
0.014	0	0.006	0.0103	0.0043	0.0117	0.0107	0.0056	0	0.0102	0.0078	0.0088	0.0087	0	0	0.0162	0	0	0.0314	0.0189	0.0121	0.0198	0.0062	0.0047	0.0054	0.0092	0.0072	0.0203	0.0074	0.0149	0.0062	0.0088	0.0084	0.0095	0.0033	0.0195	0.0167	0	0.0083	0	0.0028	0	0.0058	0.01	0.0227	0.0068	0.017	0.0144	0.0099	0.0148
0.0086	0.0091	0.015	0	0.0102	0.0101	0.0264	0.0121	0.0079	0	0.0144	0	0	0.0046	0.0189	0	0.0216	0.0035	0.009	0.0233	0.0163	0.0054	0.0048	0	0.0072	0.0077	0.0024	0.0166	0	0	0.0019	0	0.0229	0.009	0.0047	0	0.0191	0.004	0	0.0087	0.0098	0	0	0.0204	0.0035	0.0092	0.0116	0	0.0058	0.0171
0	0.0079	0.0048	0	0	0.0095	0.0079	0.0148	0.0142	0.0152	0	0.0059	0.0122	0	0	0.0157	0	0.0046	0	0	0.0151	0.0085	0.0018	0	0.0156	0	0	0.0086	0	0	0	0.0125	0	0.0226	0	0.0085	0.0134	0	0	0.0046	0	0	0	0.0106	0.0052	0.0259	0	0	0.0195	0.0079
0.0069	0	0.0149	0	0	0.004	0.0135	0	0.0057	0.0031	0	0	0.01	0	0.0114	0	0.003	0	0.0089	0	0.0089	0.0059	0.0092	0.0103	0.0097	0.0076	0.0049	0.0124	0.0215	0.01	0	0	0.0114	0.0019	0.007	0.011	0	0	0	0.014	0	0	0	0	0	0	0	0.0049	0.0029	0.0044
0.0053	0	0	0	0.0123	0	0.0101	0.0146	0	0	0.0047	0.0058	0.0073	0.0088	0.0032	0	0.0153	0	0	0	0	0.0105	0.0048	0.0181	0	0.0081	0.0053	0.0191	0	0.014	0	0	0	0	0.0179	0.0154	0.0164	0.0097	0.016	0.0057	0	0.0094	0	0	0.0148	0.0115	0.0152	0	0.0117	0.003
0.0187	0.0289	0	0.0129	0	0.0166	0	0.0163	0	0	0	0	0.0115	0.0009	0	0.0066	0	0	0	0.0078	0.0101	0	0	0	0	0	0	0	0.015	0.0114	0.0037	0	0.0014	0	0	0	0.0216	0.0036	0.0076	0	0	0.0103	0.0078	0	0.0083	0.0172	0	0.0011	0.0128	0
0.0221	0	0.0124	0.0098	0.0157	0.0132	0.0249	0.0058	0.0043	0.0095	0	0	0	0.0151	0.0025	0.0169	0.0119	0	0.0045	0.0207	0.0077	0.0095	0.007	0.0136	0.0099	0.0059	0.012	0.0147	0	0	0.0103	0	0.0227	0.0104	0.0157	0.0124	0.0094	0	0.0088	0.0173	0	0.0082	0.0115	0	0	0.0135	0.0145	0.0213	0.0123	0.013
0.0194	0.0037	0.003	0	0.0167	0.004	0.0101	0.0113	0	0.0203	0.0182	0.0035	0	0.0036	0.0062	0.0087	0.0077	0	0.0092	0	0.0168	0.0137	0.0229	0.0173	0.0058	0.0094	0.0173	0.0126	0	0.015	0	0.0232	0	0.0119	0.0077	0	0.0227	0	0.0044	0.005	0.0196	0.0085	0.0097	0.0132	0.0153	0.0218	0.0178	0	0.0116	0
0.0077	0.019	0	0.0161	0.0081	0.015	0.0061	0.0065	0.0196	0	0.0092	0.0225	0	0.0038	0.0075	0.0249	0.0175	0.0153	0	0	0.0008	0.0144	0.0167	0	0.0055	0.012	0	0.0145	0.01	0.0142	0	0.0124	0	0.0041	0.0192	0.0143	0.0251	0.0106	0	0.0108	0.0177	0	0.0081	0.0095	0	0.0112	0.0053	0.0086	0.0091	0.0168
0.025	0.0119	0.0187	0.0095	0.0078	0.0084	0	0.003	0	0	0.0165	0.0043	0	0.008	0.0093	0	0.0277	0.0007	0.0163	0.0062	0.0221	0.0074	0	0.0116	0.0081	0.0034	0.0189	0.001	0.0139	0.0215	0.0187	0.0116	0	0.0074	0.0108	0.0131	0.0134	0.0108	0	0.0172	0.0108	0.0135	0	0	0.0029	0.009	0.0224	0.0104	0.0175	0.0111
0.0132	0	0	0.015	0	0	0.0112	0.0069	0.0086	0	0.006	0.0143	0.0153	0	0.0246	0	0.024	0.0151	0.0078	0	0.0087	0	0.0105	0	0.018	0	0.0066	0.0034	0	0.0035	0.0087	0.0025	0	0	0.0071	0.0155	0	0.0274	0.0194	0	0	0.0266	0	0	0.0273	0.0107	0	0.0129	0.013	0.0194
0	0	0.0121	0	0.0119	0	0	0.0275	0.0144	0	0	0	0.0179	0	0	0	0.0134	0.0162	0	0.0181	0.0085	0.0242	0.0111	0	0.0162	0.0129	0	0.0027	0.0057	0.0244	0	0	0.0078	0.0097	0	0.0068	0.0095	0.0096	0.0029	0.007	0.0166	0.0066	0	0.0186	0.0083	0.0101	0.0084	0.0144	0.0038	0.0117
0	0.0111	0	0	0.0042	0	0.0133	0.0079	0	0.0055	0.0069	0.0027	0.0117	0.027	0.0067	0	0.0029	0.0064	0.0232	0.0338	0.0051	0.0125	0.0167	0	0.0116	0.0172	0	0.0226	0.0132	0.0081	0.0024	0	0	0.0205	0	0.0157	0.0261	0.0196	0.0032	0.019	0	0.0096	0.0064	0	0.0179	0	0.0126	0.0193	0	0
0.003	0	0	0	0	0.0087	0.0172	0.0098	0	0	0.0045	0	0.0143	0.0054	0.0047	0.0165	0.0147	0	0.0153	0.0044	0	0.0151	0	0	0.0112	0	0	0	0	0	0.0023	0.0026	0.0116	0.0031	0.01	0.0046	0.0075	0.0046	0	0.0061	0	0	0.0188	0	0.0136	0.0119	0	0	0.0115	0
0	0	0.0107	0.016	0	0.0156	0.0089	0	0.0036	0.0047	0.0033	0.0086	0.0074	0.0158	0.0064	0.0113	0.0201	0.0114	0.0041	0.0122	0	0.0238	0.0065	0.0035	0.0155	0.0094	0.0129	0.0054	0	0.0194	0.0017	0.0103	0.0213	0	0.0129	0	0	0.0096	0.016	0.0136	0.0145	0	0.0098	0	0.0123	0.0202	0.0146	0.0031	0	0
0	0.0087	0	0	0	0.0033	0	0.023	0	0.0096	0	0.0122	0	0	0	0	0	0.0004	0	0	0.0021	0	0	0	0	0	0	0	0.0023	0	0.0028	0	0	0	0	0	0	0	0	0	0.0174	0	0	0	0	0	0	0.0043	0.0036	0
0.0082	0	0	0.005	0	0	0	0	0	0	0	0.0073	0	0.0015	0.0071	0.0051	0	0	0	0.003	0	0	0.0079	0	0.0166	0.0063	0	0	0	0	0	0	0.0117	0.0123	0.0105	0	0	0	0	0	0	0	0.0141	0	0.0159	0	0.0102	0	0	0
0	0	0	0	0.0061	0	0.0008	0.0117	0.0091	0.0152	0	0	0	0.0043	0	0	0	0	0	0.0085	0	0	0	0	0.0072	0.0059	0	0	0.0013	0.0054	0	0	0	0	0	0	0.0031	0.0084	0.0047	0	0	0.0068	0	0	0	0.0091	0.0048	0	0	0
0	0	0	0	0.0104	0.0096	0	0	0	0	0	0.0052	0	0	0	0	0	0.0116	0	0	0.0017	0.0056	0.0035	0	0	0	0	0.0091	0	0	0	0	0	0	0	0.003	0.0071	0	0	0	0	0	0.0094	0.0019	0.0035	0	0.0114	0.0063	0	0.0078
0	0	0.0042	0	0	0.0148	0	0	0.0034	0	0	0.0057	0.0038	0	0	0	0	0.0124	0	0.0051	0	0.0094	0	0	0	0	0	0	0	0	0.0035	0.0107	0	0	0.0101	0.0073	0.0042	0.0057	0.0134	0.018	0	0.0041	0.0076	0	0	0	0	0	0	0.0074
0	0	0.009	0.0071	0.0047	0.0074	0	0.0017	0	0	0.026	0.0102	0	0	0	0	0	0.0073	0	0.0046	0.0182	0	0.0175	0	0	0.0036	0	0	0.002	0.0054	0	0.0101	0	0	0	0	0.0267	0	0.0025	0	0.0085	0.0125	0.0107	0	0.0085	0	0.0149	0.0074	0.0083	0
0.0155	0.0088	0	0	0	0.0109	0	0	0	0.0064	0.0139	0.0118	0.0051	0	0.0209	0.0161	0.0183	0.0142	0	0.0047	0.0064	0	0.0087	0	0.0127	0.0054	0.0089	0.0104	0	0.0169	0.0061	0.0056	0	0	0	0.0139	0	0	0	0.0059	0.0096	0	0.0079	0.0065	0.0055	0	0.0194	0.0085	0.0104	0.018
0	0.0128	0.0035	0	0.0127	0	0.0096	0.0058	0	0.0191	0	0.0047	0	0.0036	0.0122	0.0158	0	0	0.0109	0.0026	0.0074	0.016	0.009	0	0.0072	0	0.0069	0.0069	0.0126	0.0165	0.0084	0.0106	0	0.0085	0	0.0079	0	0.0056	0.0063	0.0121	0	0	0	0	0.0126	0.0121	0.0108	0.0035	0	0
0.0078	0	0.0032	0.0086	0.0097	0.006	0.0036	0.0087	0.0082	0.0082	0	0.0062	0	0.0104	0	0	0.0172	0	0.0084	0	0.0219	0.0082	0.015	0.0032	0	0.0065	0.0045	0.0084	0.0009	0.0118	0	0	0.015	0.0155	0	0.0099	0.0092	0	0	0.0132	0	0	0.0128	0.0083	0.0011	0	0.0169	0.0117	0.0111	0.011
0	0	0.0162	0.0034	0	0.0067	0.0071	0.0035	0	0.0135	0.0136	0.0175	0	0	0	0.0031	0.0118	0.0094	0.007	0.0038	0.0084	0.0069	0	0	0.0195	0	0	0.0087	0	0.0016	0	0.0037	0.0106	0	0	0	0.0131	0.0125	0.0145	0.025	0.0161	0.0129	0	0.0093	0.015	0.0154	0.004	0.0078	0.0119	0.0122
0	0	0.022	0.0065	0.0139	0	0.0176	0	0	0.0213	0	0.0042	0.027	0.0115	0.015	0	0	0.0059	0.0085	0.018	0.0088	0.0186	0	0	0	0.017	0.0112	0.0035	0.0061	0.0116	0	0.0119	0	0.0149	0.004	0.0132	0.0095	0.0126	0	0.0065	0	0	0	0.0129	0.0106	0	0.0162	0.0152	0.0124	0.0029
0.0194	0.007	0.0078	0	0	0.011	0.0049	0.015	0	0.0125	0.0081	0.0316	0.0195	0.0154	0.0141	0.0056	0.0188	0.0142	0.0063	0.006	0	0.0174	0	0.018	0	0	0.0098	0.0141	0.0073	0.0052	0.0114	0.0068	0	0.0091	0.0206	0.0215	0.011	0.0261	0.0105	0.0099	0	0.0137	0.0129	0.011	0.0097	0.0089	0.0247	0.0025	0.0067	0.0131
0.014	0	0	0.0077	0	0.0111	0	0.0096	0.0098	0.0083	0	0.0164	0	0.014	0	0	0.0214	0.0099	0	0.0129	0.0089	0.0112	0.0201	0.011	0.0058	0.0112	0	0.0125	0.0078	0.0116	0.0101	0	0.0015	0.0053	0.0047	0.0066	0.0331	0	0.0099	0	0	0.0231	0	0.007	0	0.0156	0	0.0086	0.0017	0
0.0091	0.0168	0.011	0.0234	0.0117	0	0.006	0.003	0.0142	0.0371	0.0125	0.0112	0.0131	0.0118	0.0097	0.0026	0.0102	0.014	0	0.0172	0.0094	0	0.0063	0.0184	0.0095	0.0108	0.0101	0	0	0.0142	0.0069	0	0.0052	0.0159	0.0115	0.0065	0	0.0111	0.0064	0.0182	0.003	0.0111	0.0133	0	0.0099	0.0133	0	0.0079	0.0063	0.0092
0	0.0134	0.0098	0.0085	0.0154	0.0075	0	0.0163	0.0115	0.014	0.0113	0	0.0052	0.0137	0.0061	0	0.0112	0.0031	0.0172	0.0113	0.0051	0.0082	0.0059	0.0175	0	0.0178	0.0078	0.0094	0.0078	0.0055	0.0127	0.0231	0.0048	0.0154	0.0192	0	0.0116	0	0.0163	0.0156	0.0037	0.0256	0.0168	0.0051	0	0	0.0194	0.0143	0	0.0097
0	0	0.0116	0	0.0068	0	0.0194	0	0	0.0087	0	0	0	0	0.0023	0.0062	0.0023	0	0	0.0105	0	0	0.0181	0	0.0189	0	0	0	0.0067	0	0	0	0	0	0	0	0	0	0	0	0.0094	0	0.0134	0	0	0.0037	0	0	0.0078	0.0042
0	0	0	0.0091	0.0053	0	0.0033	0	0	0.0041	0.0031	0	0.0084	0	0	0	0.002	0	0.0139	0	0.0105	0	0.0099	0	0.0052	0	0	0.0105	0	0	0.0099	0	0.0065	0	0.0137	0	0.0083	0	0	0	0	0	0	0	0	0	0	0	0	0
0.0119	0	0	0	0.0072	0	0	0	0.0043	0	0.0112	0	0	0.0086	0	0	0	0	0	0	0	0	0.0147	0	0	0.0024	0	0	0.0064	0	0	0	0.0037	0	0	0	0.0084	0.0105	0.0143	0	0	0	0	0	0	0	0.0043	0	0	0.0051
0	0	0	0	0.0029	0	0.0051	0	0	0.006	0	0	0.0129	0.0064	0	0	0	0	0.0069	0	0	0.002	0	0	0	0.0211	0	0	0	0	0.0144	0	0	0.0038	0.0177	0	0	0	0	0	0	0.0078	0.0122	0	0	0	0	0	0.0077	0
0.0152	0.0114	0.0122	0.0005	0	0.0113	0.0172	0	0	0.0129	0.0058	0.0135	0	0	0.0057	0.0177	0	0	0.0087	0.0077	0	0	0.0113	0	0.0163	0	0.023	0	0.0181	0	0.003	0.0184	0.0171	0	0	0.0042	0.0188	0	0.0165	0	0	0.008	0.0059	0.0216	0.0107	0	0	0	0	0
0.0144	0	0	0	0.01	0.0102	0.0031	0.0079	0	0	0	0.0166	0	0	0	0.007	0.0026	0.0124	0.0109	0.0283	0	0.0124	0	0.0079	0.0169	0	0.0217	0.0083	0	0.0071	0.0027	0.0054	0.0037	0	0.01	0.0124	0.0036	0	0	0	0.0066	0.0084	0.0087	0.0157	0.005	0.0068	0.0102	0.0108	0.0076	0
0	0	0.0144	0	0.0146	0.0032	0.0154	0.0184	0.0012	0	0.0093	0.0107	0.0081	0	0.0164	0.0041	0	0.0082	0.0098	0.0088	0.0147	0.0066	0	0.0098	0	0	0.0104	0.0117	0.004	0	0.0094	0	0.0079	0.0094	0	0	0	0	0	0.0034	0	0.0016	0	0	0	0.0121	0.0043	0.015	0.0052	0.0068
0.0054	0.0107	0.006	0.0039	0	0.0045	0	0.0047	0	0	0.0291	0	0.0102	0	0.0081	0.0061	0.0145	0	0.0045	0	0	0.0146	0	0	0.0073	0.011	0.0105	0	0	0.0133	0	0	0	0	0	0.003	0.0156	0	0.0112	0	0	0.015	0	0	0.0049	0.0234	0	0	0.0069	0
0	0.0074	0	0.0074	0.0051	0	0	0.0112	0	0.0083	0.0138	0.0112	0	0	0.0156	0	0.0048	0.014	0.0067	0.0044	0	0.0199	0.0015	0.0025	0	0	0.0037	0.0139	0	0.011	0	0.0059	0.0121	0	0	0.0039	0.0081	0.0155	0.0233	0.0115	0	0.0221	0.0096	0	0	0.0034	0.0048	0.0243	0.0015	0
0.0052	0.0147	0	0.0043	0	0.0077	0	0.0144	0.0092	0.0239	0.0118	0.0036	0	0	0.0071	0.0076	0.0084	0.0161	0.0161	0.0054	0	0	0	0.0106	0.0065	0	0.0267	0.0122	0.0085	0	0.0196	0.0154	0	0.0054	0.0068	0	0	0	0.0034	0	0.0155	0.0018	0.0058	0.004	0.0149	0	0.0183	0.0083	0	0.0069
0.0053	0.0273	0	0.0171	0.0139	0.0182	0	0.006	0.0255	0	0	0.009	0	0.0164	0.0122	0.0024	0.0185	0.0174	0.0112	0.0072	0	0.0045	0.0099	0.0149	0	0.0173	0.0093	0.0021	0.0031	0.0163	0	0.0087	0.006	0.0156	0	0	0.0106	0	0.01	0	0.0107	0.0213	0	0.0094	0.013	0	0.0058	0.0271	0.0168	0.0043
0	0	0.0184	0.0104	0.0331	0.0072	0	0.0238	0.0125	0.0185	0.0032	0.0101	0.0177	0.0194	0.0044	0.0099	0.0175	0	0.006	0.0121	0.0159	0	0.0238	0	0	0.0039	0.0085	0.0073	0	0	0.012	0.0218	0.0049	0.0218	0.0093	0	0	0.0119	0	0.0101	0.0072	0	0	0.0284	0	0.0135	0.0177	0.0215	0.0211	0.0119
0.0173	0	0	0	0	0.0101	0.0114	0	0.0108	0.013	0.0124	0.0088	0	0.0129	0	0	0	0.0158	0.0197	0.0049	0	0.0126	0.0133	0.0098	0.0231	0.0065	0.0139	0.0148	0.0048	0.0168	0.0013	0.0163	0.0028	0.0085	0.0042	0.0104	0.0151	0.0232	0.0126	0.0192	0	0	0.0287	0.0081	0.0104	0.0106	0.0148	0.0073	0	0.0053
0	0	0.0146	0.0145	0	0.006	0	0	0	0.0065	0	0	0.0098	0	0.0065	0.0043	0	0	0	0	0	0	0	0	0.0152	0	0	0.0069	0	0	0.0126	0	0.007	0	0	0.0224	0	0.0089	0.0115	0	0	0	0	0	0	0.0048	0	0	0	0
0	0	0	0	0	0.0057	0.0021	0.0086	0	0	0	0	0	0	0.0068	0	0	0.0052	0	0.0129	0	0	0	0.0106	0	0	0	0	0	0	0	0	0	0.0119	0.0126	0	0	0	0	0	0	0.0114	0.0092	0	0.0065	0	0	0.0021	0	0
0.0193	0	0.0076	0.019	0.0053	0.0064	0	0.0069	0	0.0114	0	0	0	0	0	0	0	0.0093	0.0164	0	0	0	0.0123	0	0.016	0	0	0	0.0136	0	0	0.0048	0.0043	0.0103	0	0.0154	0.0077	0.0044	0	0	0.0056	0.0092	0	0	0	0.0166	0	0	0.0137	0
0	0	0	0.0097	0	0.0096	0.0052	0	0	0.0132	0	0	0.0248	0.0077	0.0099	0	0	0.0055	0	0.0101	0	0	0.0071	0	0	0	0	0	0	0	0	0	0.0116	0.0061	0.0184	0	0.009	0.0099	0	0.0088	0	0	0	0	0.0103	0	0	0.0128	0	0.0159
0	0	0	0.0166	0	0	0	0	0.0136	0	0	0	0	0	0.0043	0	0.0065	0	0	0	0	0	0	0	0.0109	0	0.0058	0.0057	0.0031	0	0	0	0	0	0	0	0	0	0	0	0	0	0	0.0086	0	0.0074	0	0	0	0.0073
0	0	0	0	0.0075	0.0156	0.0013	0	0	0.0117	0	0	0.0073	0	0	0.0019	0.0089	0.0096	0	0	0	0	0	0.0046	0.0066	0	0	0	0	0.0068	0.0148	0	0.0113	0.0114	0.012	0.007	0	0.0145	0.0125	0	0	0.0053	0	0	0.011	0	0	0	0.0141	0.0045
0	0.0313	0.0191	0.0101	0.0053	0.0108	0.0149	0.0098	0.0086	0.022	0.0256	0.0065	0.0122	0.0175	0.014	0.0085	0	0	0.0093	0	0	0.0225	0.0193	0.0134	0.0162	0.0123	0.0147	0.0191	0.0105	0.0117	0.0068	0	0.0107	0.0054	0.0307	0	0.0045	0.0082	0.0066	0.0213	0.0158	0.0041	0.0205	0.0211	0.0186	0.0163	0.0105	0.0127	0	0
0.0098	0.004	0.0194	0	0.0052	0.0273	0.0228	0.0093	0	0.0042	0	0.015	0.0343	0	0.0353	0.0136	0.0073	0.0126	0.0112	0.0237	0.0035	0.0142	0.0094	0	0.0101	0.0151	0.0207	0.0063	0.0163	0.0028	0	0.0264	0.0129	0.0166	0.0149	0.0178	0	0	0.0156	0.0043	0.0195	0.0171	0	0.0173	0.0175	0.0179	0	0.0082	0.0173	0.0172
0	0.0122	0	0	0.0141	0.0325	0.0369	0	0.0116	0	0.0078	0.0111	0.0193	0	0	0.0166	0.0062	0.0204	0.0303	0.0284	0.0061	0.0157	0.0149	0.0181	0.0104	0.0021	0	0.0106	0.0286	0	0.0162	0.0093	0.008	0.0162	0	0.011	0.02	0.0133	0.0043	0	0.0088	0.0159	0.0193	0.0225	0.0167	0.0084	0.0206	0.0165	0.0151	0.0038
0	0.0043	0.0232	0.0129	0.0133	0.0167	0.0143	0.0267	0.0184	0.0221	0.0113	0.0221	0	0.0134	0.0124	0.0164	0.0268	0	0.0112	0	0.0083	0.0052	0.0298	0	0.0119	0	0.0155	0.0098	0.0141	0.0146	0	0.0152	0.0205	0.0151	0.0122	0.0079	0.0095	0.0058	0.0121	0	0.0164	0.0073	0.014	0.0098	0.0045	0	0.0122	0.0072	0.0163	0.0252
0.0128	0.0041	0.0105	0.0208	0	0	0.0177	0.0229	0.0143	0.0112	0	0	0.0062	0	0.0158	0.0072	0.0208	0.0173	0.0194	0.0125	0.0172	0.0097	0.0167	0.0104	0.0129	0.0159	0.0042	0.0048	0.0152	0.016	0	0.0119	0	0.0056	0.0159	0.0139	0	0.0158	0	0.0132	0.0091	0.0241	0.0087	0.0077	0.0075	0.0052	0.0139	0.0026	0.0192	0.0046
0.0175	0	0	0.0027	0.0113	0.0247	0.0278	0.0023	0.0038	0	0.0149	0	0.0065	0.0211	0.0082	0	0	0.02	0.0098	0.0128	0.001	0.0103	0	0.0106	0.0052	0	0	0.0084	0	0	0	0.0104	0.0086	0.0215	0.0069	0.0124	0	0.0067	0	0.0036	0.0159	0	0	0	0.0097	0.0217	0.0092	0.0186	0.0057	0.0138
0.0197	0.01	0.041	0.0077	0.0098	0.0261	0.0221	0	0.0179	0.0165	0.0076	0	0	0.0082	0	0.007	0.0109	0.0057	0.0225	0	0	0.0053	0.0192	0	0.0235	0.0174	0.0145	0.0182	0	0.0036	0.0126	0.0286	0.0094	0.0053	0.0186	0.0055	0.0105	0	0	0	0.0136	0	0.006	0	0	0.0043	0.0182	0	0	0
0	0.0235	0.0114	0.0131	0.0099	0.0117	0.0192	0.0237	0.0086	0.012	0	0.0168	0.0103	0	0.0067	0.0165	0.0104	0.0062	0.0131	0.0205	0.0157	0.0089	0	0	0.0114	0	0	0.0169	0.0115	0	0.0054	0.0161	0	0	0	0.0322	0.0268	0.0044	0	0.0143	0.0104	0.0097	0.0131	0.0241	0.0203	0.0109	0.0143	0	0	0.0132
0	0.0164	0	0.0257	0.0137	0.0177	0.011	0	0.006	0.0274	0.0158	0.01	0	0	0.0055	0.0213	0	0.0108	0	0.0133	0	0	0.0069	0.0126	0	0.0173	0.0051	0.0072	0	0.0169	0.0109	0.014	0	0.0045	0	0.013	0	0.0158	0.0036	0	0	0	0.0143	0.0114	0.0034	0.0016	0.0225	0	0.0067	0
0.0083	0	0.0071	0.0235	0	0	0	0.0219	0	0.008	0	0.0065	0.0073	0.0101	0.0174	0	0.0139	0.004	0	0.0097	0	0.0066	0	0	0	0	0.025	0.0128	0.0266	0	0.0085	0	0.0142	0.0123	0.0213	0.0085	0.0136	0.0303	0.0193	0.0166	0.0075	0.0019	0.0048	0.0267	0.0037	0	0.0057	0.0141	0.0051	0.0068
0	0.0109	0.0187	0.0166	0.015	0.013	0.0074	0.0086	0	0	0.0202	0.0071	0	0.0118	0.0204	0.0073	0.0047	0.0123	0.0103	0.0136	0.0046	0	0	0.0111	0	0.0104	0.0117	0.0139	0.0171	0.0206	0.0179	0.0092	0.0075	0	0.0117	0.0079	0	0.0116	0.02	0.0176	0.0195	0.0095	0.0055	0.021	0.0239	0.0218	0.0123	0.0106	0	0.0054
0.0059	0.021	0.0138	0.0276	0.0048	0	0.0064	0.0135	0.0124	0.0214	0.0105	0.0073	0	0.0352	0.0218	0	0.008	0.0151	0.0073	0.0134	0	0.0106	0	0.0136	0.0198	0.0096	0.0085	0.0083	0.0107	0.0151	0.0171	0.0187	0.0088	0.0177	0.0066	0	0.0033	0.0131	0.0052	0.02	0.0193	0.006	0.02	0.0051	0.0121	0.0116	0.0163	0.0082	0.0217	0
0	0.0178	0.0224	0.014	0.0266	0.0165	0.0247	0	0.0205	0.0071	0.0138	0.0139	0.0033	0	0.008	0.0206	0.0197	0.0065	0.0177	0.0063	0.0158	0.0108	0	0.0099	0	0.0092	0.0156	0.0095	0.0196	0.0218	0.0097	0.0057	0.0076	0.036	0.0124	0.0109	0.0102	0	0.0134	0.0116	0.0122	0.0153	0.0172	0.0121	0.0182	0.0091	0.0109	0	0.023	0.0064
0	0	0.0214	0	0	0.0089	0.0039	0.0137	0	0.0161	0.0158	0	0.0102	0	0.0083	0	0	0	0	0	0	0	0	0	0.0157	0.0159	0.0113	0.0086	0.0222	0	0.0091	0.0148	0.0186	0.0039	0.0038	0.0032	0.0081	0.0018	0.0082	0	0	0.0071	0.014	0	0	0.0124	0	0.0105	0.0014	0
0.0029	0	0	0	0.0109	0	0.0069	0	0.0171	0	0	0.0117	0	0.0182	0.01	0	0.0071	0.0106	0	0	0.0054	0.0091	0	0.0104	0	0.0117	0	0	0	0	0	0	0.0123	0	0.0135	0	0.0042	0	0.0105	0.008	0.0025	0	0.007	0	0.0162	0	0	0	0	0.0056
0.0096	0.0197	0.0053	0	0.0008	0	0	0.0096	0	0.0182	0.0067	0	0.0046	0	0	0.0083	0.011	0	0	0	0.0092	0.0202	0.0122	0.0108	0	0.0142	0	0	0.0145	0	0	0.0066	0	0	0	0	0	0.0136	0	0	0	0.0185	0	0	0	0	0.0033	0	0.0113	0
0	0	0.0131	0.0047	0.0169	0.0044	0	0.0105	0.0046	0	0.0018	0	0.0194	0	0.0131	0	0.0079	0.0164	0.01	0.0266	0.0039	0.0157	0.014	0.0228	0.0113	0.0163	0	0.0136	0.0142	0.0271	0.0067	0.0163	0.0116	0.0113	0.018	0.0142	0.0161	0	0.0207	0.0233	0.01	0.0113	0.013	0.0106	0	0.0064	0.0052	0.0079	0.0088	0.005
0.0357	0	0.0071	0	0	0	0.0132	0.009	0.0117	0.0086	0.0185	0.0061	0.0108	0.0096	0.0187	0	0.0174	0.0046	0.0145	0.0147	0.0099	0	0.0188	0.0192	0.0079	0	0.0071	0.0115	0	0.0198	0.0092	0.006	0.0022	0.0096	0	0.0159	0	0.0137	0.0249	0	0.0346	0	0.0122	0.0237	0.0223	0.0115	0.0051	0.0108	0.0163	0.0157
0.0246	0.0157	0.0183	0.0114	0	0.0252	0.0157	0.0116	0.0179	0.0169	0.0153	0.0177	0.0127	0.0088	0.0204	0.0121	0.0072	0.0069	0.0086	0.0061	0.007	0.0087	0.0055	0	0.0132	0.0125	0	0	0.0074	0	0.0061	0.0115	0.0193	0	0	0.0129	0	0.0141	0.0119	0	0.007	0.0043	0.0125	0.0089	0	0.0031	0.0113	0.0109	0.0335	0
0.0088	0	0.0139	0.004	0	0.0116	0.0067	0.0127	0.0151	0.0077	0.0234	0	0.0123	0.0113	0.0211	0	0	0.0158	0.0169	0.019	0.0088	0.0164	0.0085	0.0097	0.007	0.0065	0.005	0.0062	0.0168	0.012	0.0106	0.0171	0.0093	0.0014	0	0.0121	0.0141	0.0077	0.005	0.018	0.0079	0.0149	0	0.0081	0.0073	0.0135	0.0099	0	0.0139	0.0173
0.0179	0.0176	0.0055	0	0.0125	0.0145	0.0142	0	0	0	0.0145	0	0	0.002	0.0294	0	0.0102	0	0	0.0127	0.0146	0.0111	0.0083	0.0119	0.0287	0	0.0165	0.0151	0.0166	0	0.0194	0.0139	0.009	0.0063	0.0123	0	0.0134	0.0123	0.0129	0.0095	0.017	0.0247	0.0155	0.0069	0.0076	0.0153	0.0103	0.018	0	0
0.0062	0.0111	0	0	0	0.011	0.0206	0	0.009	0.0087	0	0.0335	0.0191	0	0.0273	0.0004	0.003	0.0092	0.0053	0.0153	0.0172	0.0133	0.0047	0.0158	0.0126	0.0056	0.0129	0	0.0035	0.0097	0.0202	0.0077	0.0152	0.0116	0.0176	0	0.0139	0	0.0017	0	0.0188	0.0111	0	0.0194	0.0037	0.0169	0	0.0074	0	0.0229
0.0124	0.0087	0.0052	0	0	0.001	0.0074	0.0058	0.0193	0.0108	0.0181	0.0053	0	0	0.0045	0.0165	0.0101	0.0034	0.0063	0.0077	0.0035	0.0101	0.0083	0	0.0058	0	0.0013	0.0202	0.0124	0	0	0.0169	0.0079	0.0231	0.0069	0.0025	0.0213	0	0	0.0181	0.0025	0	0.024	0	0	0.0061	0.0018	0	0.0098	0.0163
0.0047	0	0.012	0.0062	0	0	0.0158	0.0156	0	0	0.0059	0.0228	0.0072	0.0093	0.0134	0.0035	0.0097	0.0092	0	0.0177	0	0.0054	0.0354	0	0	0	0	0.0126	0	0.0087	0	0.0038	0.0196	0.0158	0.0054	0.0011	0.0087	0.0071	0.0152	0	0.0144	0	0.0213	0.0206	0.0421	0.0044	0	0.0233	0.0077	0.0156
0	0.0044	0.0148	0.0249	0.016	0.0105	0.0161	0.0104	0.0109	0.0045	0.0149	0.023	0.0248	0.0054	0	0.0114	0	0.0086	0.0074	0.022	0.0078	0.0024	0.0186	0.0295	0.0054	0	0	0.0061	0.0124	0.0229	0.0076	0.0122	0.0311	0.0096	0.006	0.0063	0.0054	0.0201	0.0274	0.0066	0.014	0	0.0147	0.0237	0.0081	0.0078	0.0281	0	0.0044	0
0.0279	0.0096	0.0086	0	0.0168	0	0.0231	0.0232	0	0.0111	0.025	0	0.0123	0	0	0	0.0115	0.0096	0.0206	0	0.0155	0.0109	0.008	0.0034	0.0191	0.0137	0.0293	0.0122	0.0119	0.0273	0	0.0224	0	0	0.0115	0.0128	0.0069	0.0198	0	0.0202	0.0095	0.0092	0.0139	0.0144	0.0164	0.0009	0	0.0151	0.0132	0.019
0	0.0075	0.0217	0.0045	0	0	0.0225	0.0142	0.0113	0.0114	0.0138	0.0137	0	0.0086	0.0198	0	0.007	0.0071	0.0038	0	0.0226	0.0148	0.0077	0	0.021	0.0144	0.0113	0.0074	0.0186	0.0065	0.0066	0.0118	0.027	0.0127	0.0025	0.0238	0.0301	0.002	0.0167	0.0174	0.013	0.0106	0.0233	0.0052	0.0097	0	0.0115	0.0148	0.0181	0.007
0.0069	0.019	0.0186	0.0117	0.008	0.0183	0.0076	0.0203	0.0059	0.0274	0	0.0194	0	0.0044	0.0093	0.0166	0.0088	0.0091	0.0289	0.0229	0.0076	0.0085	0.0072	0.0069	0.0152	0.0318	0.0195	0.0308	0.0058	0.0117	0.0236	0.0031	0.0061	0.0126	0.004	0	0.0172	0.027	0.0244	0.0169	0.0151	0	0.0051	0.0143	0.0299	0.0178	0.0175	0	0.0081	0.0049
0.0115	0.0257	0.0322	0	0.0027	0.0124	0.0106	0.0139	0.0058	0.0115	0.0102	0.0215	0.0212	0.0101	0.0044	0.0138	0.0091	0.0131	0	0.0094	0.0149	0.0195	0.0144	0.0287	0.0152	0.0253	0.0197	0.0224	0.0208	0.0136	0	0.0067	0.0066	0.0205	0.0253	0.0127	0.0084	0.0108	0.0209	0.0062	0.0265	0.0054	0.0096	0.0022	0.0076	0.0102	0.0082	0.0219	0.0145	0.0104
0.0164	0.0073	0.013	0.0087	0.0137	0	0.0266	0.0231	0.0158	0.0115	0.0221	0.0028	0.0104	0.0158	0.0229	0.0213	0	0.0167	0.0036	0.0083	0.0144	0	0.0033	0.0088	0.0066	0.0154	0.0193	0.0108	0	0.0029	0.0112	0.0091	0.0159	0.0115	0.0115	0.0225	0.0182	0.0046	0	0.0126	0.0066	0.0015	0	0.0099	0	0	0.0168	0.0097	0.0175	0.0159
0	0.0109	0.0089	0	0	0.0082	0.0098	0	0.008	0	0.007	0.0171	0.0429	0.0181	0.0132	0.0092	0.0085	0.0098	0.0071	0.0178	0.0136	0.0117	0.022	0	0.0096	0.0098	0.0156	0	0.0252	0.0116	0.0121	0.0167	0.0258	0.0158	0	0	0.0032	0.0198	0	0.0125	0.0123	0.0198	0.0108	0.0145	0	0.0368	0.0121	0.0161	0.0369	0.0078
0.0124	0.0098	0.0025	0.0153	0.0146	0	0.0217	0	0	0.0097	0.0181	0.026	0	0.0161	0.0214	0.0076	0.0365	0.0129	0.0052	0	0.0104	0.0022	0.0021	0.0042	0.034	0	0.0262	0.0221	0.0083	0.0158	0.0159	0.0117	0.0194	0.0078	0	0	0.0037	0.0109	0.0186	0.01	0	0.0092	0.0244	0.0034	0.0175	0.0052	0	0	0.0199	0.0096
0.0086	0.0125	0.0245	0.0236	0.0038	0.0129	0.0229	0.0064	0.0096	0.0211	0	0.0089	0	0.0096	0.0173	0.0145	0	0.0292	0.0128	0.0251	0.0128	0.0047	0.0135	0	0	0.0093	0.0182	0	0.0057	0	0.0085	0.005	0	0.0151	0	0.013	0.0028	0.0099	0.0113	0.0178	0.0201	0	0.0198	0.0113	0.0189	0.0078	0.0193	0.0245	0.0271	0.0074
0.0118	0.0135	0	0	0.0068	0.0059	0	0.0111	0	0.0056	0.0193	0.0075	0.0142	0.0117	0.0235	0	0.0089	0.0135	0.0089	0.0108	0.0203	0.0238	0.0198	0.0123	0.0268	0.0312	0.0057	0.0363	0.0058	0.0129	0.0062	0.0079	0.016	0.0061	0.013	0.0079	0.0122	0.0194	0.0053	0.0131	0.0114	0.0219	0	0.0101	0.0179	0.0145	0	0.0192	0.0283	0.0153
0	0.0048	0.0279	0.0119	0	0	0.0069	0.0089	0.0047	0.0105	0	0.0126	0	0.022	0	0.0199	0.0235	0	0	0.0049	0.0097	0	0.0142	0.0068	0	0.0101	0.0093	0.006	0.0057	0.0058	0.0131	0.0101	0.0032	0.006	0.027	0.0153	0.0108	0.0124	0.0115	0.0207	0.0072	0.0022	0.0046	0.013	0.0113	0	0.0061	0.0117	0.0148	0
0.0077	0	0.0176	0	0.0162	0	0.0053	0.007	0.0208	0.0033	0	0.0166	0	0.008	0.0158	0.0263	0	0	0.0088	0	0.0101	0.0106	0.0078	0	0	0	0.0124	0.0183	0.0143	0.0331	0.0054	0.0103	0.0136	0.0035	0.037	0.0211	0.0157	0.0191	0	0.0055	0.0116	0	0.0113	0	0.017	0	0.0118	0.021	0.0133	0.0142
0	0	0	0.0095	0	0.0051	0	0	0.017	0	0	0	0	0.0045	0.0031	0	0	0	0	0	0.0064	0.0006	0	0	0.0159	0.0093	0	0	0	0	0	0	0	0	0	0.0032	0.0068	0	0	0	0.0079	0	0.0038	0	0	0	0	0	0.0043	0
0.0134	0	0	0	0.0064	0	0	0.0048	0	0.0053	0.0111	0.0069	0	0	0	0	0	0	0	0.0097	0.0057	0	0	0	0	0	0	0	0.0043	0.0103	0	0.014	0.0058	0	0.014	0.007	0	0	0	0	0	0	0.003	0.0119	0	0	0	0	0	0
0	0	0	0.014	0	0	0	0	0	0	0	0	0	0	0	0	0	0.0087	0	0.0036	0	0.0114	0.0079	0	0	0.0153	0.0057	0.0045	0	0	0.004	0	0.0115	0.0121	0	0	0	0.0061	0	0.0045	0	0	0	0	0.0069	0	0	0.0062	0.0053	0
0	0	0	0	0	0	0	0	0	0	0	0	0.0067	0	0	0.0038	0.0115	0	0	0	0	0	0	0.0026	0	0	0	0	0	0	0	0.0052	0.0067	0	0	0	0	0.0064	0	0	0	0	0	0	0	0.0063	0	0	0.0164	0.005
0.0155	0.0124	0.0259	0.0179	0.0115	0.0088	0	0.0079	0.0057	0.0176	0.0091	0.0264	0.0199	0.0101	0	0	0.0076	0.0129	0.007	0.011	0	0	0.0143	0.0066	0.0075	0.0173	0	0.0179	0.0085	0.008	0.023	0.0142	0.0096	0.0205	0	0.006	0.0101	0	0.0065	0.0101	0.0121	0.0041	0	0.0177	0.008	0.0109	0	0	0.0154	0.0095
0.0221	0.0078	0.0087	0.0181	0.0173	0.0119	0.0265	0.0145	0.0098	0.0153	0.0204	0.012	0.0325	0.0104	0.0094	0.0119	0.0077	0.008	0	0.0157	0	0.0042	0.0233	0	0.0168	0	0.0169	0	0	0.0184	0	0.0063	0.0054	0.0118	0	0.0142	0.0154	0.0079	0.0102	0	0	0.0132	0.0281	0	0.025	0.0146	0.0105	0.0075	0.0124	0.0156
0.0132	0.0096	0.008	0.0076	0.0058	0.0053	0.0102	0.0151	0.0128	0.0141	0.0033	0	0.0061	0.0187	0.0165	0.014	0.021	0.0168	0.0132	0.0126	0.0225	0	0	0.0326	0.0034	0.0223	0	0.0347	0.0105	0.0024	0.0086	0	0.0296	0.0112	0	0	0.0038	0.0144	0.0062	0.0135	0.0172	0.0054	0.0256	0.0201	0.0152	0.0115	0.0062	0	0.0169	0.0081
0	0.0083	0.0187	0.0038	0.0227	0.0235	0.0139	0	0.0031	0	0.0138	0.0143	0.0087	0.0214	0.0081	0.0244	0.02	0.0106	0.007	0.0036	0.0172	0.0109	0.0172	0.0096	0.0215	0	0	0.0082	0.0141	0.0241	0	0	0.0157	0.0069	0	0.0036	0.0171	0	0.0097	0.0061	0.0104	0.0203	0	0.0113	0.0059	0	0.026	0.0148	0.0134	0.0117
0.0028	0.0182	0.0124	0	0	0.0101	0.0096	0.0102	0.0238	0.009	0.0085	0.0097	0.0049	0	0.0042	0	0	0.0149	0.0084	0	0.0132	0	0.0134	0	0.014	0.0175	0.0057	0.03	0.0063	0	0.0041	0	0.016	0.0125	0.0086	0.0171	0.0123	0.0099	0.0113	0.0367	0.0132	0.0211	0	0.0231	0.0175	0.0106	0	0.012	0	0
0.0251	0.0123	0.0199	0.0139	0	0.0197	0.0064	0.0086	0.0156	0.0091	0.0131	0.0161	0.0143	0.012	0.0056	0.0091	0.015	0.0109	0	0.0055	0.0036	0.009	0.0086	0	0.0161	0.0035	0	0	0.012	0	0	0.0144	0.02	0.004	0.0061	0.0129	0.0127	0.0255	0.0056	0.0069	0.0119	0	0.0057	0.0156	0	0	0.0212	0.0106	0.0273	0.0082
0.0099	0.0058	0.0275	0.0122	0.0163	0.0043	0.0066	0	0.0082	0.0182	0	0.0077	0.0213	0	0.014	0	0.0132	0.0092	0.0227	0.0354	0	0.0164	0.0066	0	0.0062	0	0	0.0071	0.0066	0.0056	0.0249	0.016	0.0091	0.0124	0.0198	0.0209	0.0259	0.0041	0	0	0.0035	0.0163	0.0104	0	0.0189	0.0076	0.0223	0.0056	0.0053	0
0.0223	0.0043	0.0114	0	0.0161	0.0091	0.0039	0	0	0.002	0	0.011	0.0164	0.0232	0	0.0143	0.0091	0.0101	0.0071	0.0035	0	0.0323	0.012	0	0.01	0.0188	0.0114	0.0235	0.0085	0.0347	0	0	0	0.0315	0	0.0112	0.0067	0.0036	0.0112	0.0053	0.0107	0.0054	0.0126	0.0259	0.0254	0	0.0118	0.0164	0.0104	0.0049
0.008	0.0044	0	0.0106	0	0.0109	0	0	0.0088	0.0118	0	0	0.0046	0.014	0.0066	0.0068	0	0.0084	0.0074	0	0	0.0089	0	0	0	0	0	0	0	0.0162	0.0046	0.0104	0.0034	0.0111	0.0049	0.0144	0.0038	0.0072	0	0.0109	0	0	0	0	0.0031	0	0	0	0.0035	0
0.0234	0	0	0.0098	0.0057	0	0	0.0092	0.0078	0.0133	0.008	0.0045	0.0077	0.0153	0.0143	0.005	0	0	0	0.0051	0.0101	0.011	0	0.0179	0.013	0.009	0.007	0	0.0071	0.0106	0.0078	0.0108	0	0	0.01	0	0	0.0107	0	0	0.0086	0.0039	0	0	0.0182	0.0123	0	0.002	0.0151	0
0	0.0039	0	0.0158	0	0	0.0191	0.0174	0	0.0118	0.0115	0	0.0065	0	0	0.0028	0.0131	0	0	0	0.0199	0.0126	0	0.0105	0	0	0.0134	0	0.0192	0	0.0124	0	0.0103	0	0	0	0	0	0	0	0.0086	0.0146	0	0	0	0.0078	0	0.0204	0.0096	0.017
0.0028	0	0	0.0125	0.0049	0	0.0084	0.0095	0	0.0058	0.0169	0	0.0126	0	0	0.0094	0.0117	0.0116	0	0.0135	0	0.0051	0	0.0132	0	0	0.0121	0.0089	0.0146	0	0.0095	0	0	0.0172	0	0	0.0055	0	0	0.0168	0	0	0.0023	0.0215	0.009	0	0	0	0	0.0272
0	0	0.0155	0.0028	0.0116	0.0169	0	0	0.0071	0.0168	0.0239	0.0053	0.01	0	0.015	0	0.0059	0	0.0192	0	0.02	0.0127	0.0163	0.0048	0.011	0.0085	0	0.0107	0	0.0126	0.0102	0.0085	0.0073	0	0	0	0.0139	0.0243	0	0.0145	0.0054	0.0217	0	0.0085	0.0093	0.0072	0.0271	0.0048	0	0.0172
0.0203	0	0.0075	0.0217	0	0	0.0134	0.0139	0	0.0053	0.0227	0.0284	0	0	0.0144	0.0128	0.0139	0	0.0089	0	0	0.0167	0.0094	0.0046	0.0071	0	0	0	0	0.005	0.0076	0.0144	0.0065	0.0004	0	0.0314	0	0	0.0023	0.024	0.0107	0	0	0.0137	0.0048	0.009	0	0.0143	0.015	0
0	0.0073	0.0137	0.0049	0	0.0131	0.0193	0.0101	0.0104	0.0207	0.0022	0.0093	0.0158	0.0041	0.0057	0.0268	0.0097	0.0131	0.0108	0.0065	0	0.0117	0	0.032	0	0.0015	0.0299	0.0121	0	0.0039	0.0126	0	0	0	0.0107	0	0	0.0112	0.0088	0.0083	0	0.0087	0.0089	0	0.0146	0.0125	0.0176	0.0107	0.0102	0
0.0267	0.0066	0.0031	0.0216	0.0034	0.0093	0	0.0318	0.0075	0.0247	0	0.0049	0.0318	0	0	0.0108	0.0131	0.0259	0.0243	0.0263	0.0152	0	0	0.0103	0.0045	0.0067	0	0.0201	0.0078	0.0148	0.009	0.0066	0.0048	0.009	0.005	0	0.0021	0.0099	0	0.0105	0	0.0189	0.0292	0	0	0.0094	0	0.0128	0.024	0.019
0	0.0133	0.0158	0.0182	0.0036	0.0273	0.0161	0.0174	0.0175	0.0216	0.0075	0	0.0076	0.0133	0.0182	0.0133	0.0095	0.0184	0	0.0297	0	0.0194	0.0099	0.0094	0.0215	0.0188	0.0147	0	0	0.0266	0.0203	0.0092	0	0.0112	0.0281	0.0073	0.0215	0.0219	0	0.0213	0.0096	0.0149	0	0.0176	0.0095	0.0134	0.0179	0.0214	0.0182	0.0093
0.0296	0.0034	0.0128	0.0111	0.0107	0.0078	0.0155	0.0225	0.0077	0.0087	0.0089	0.0066	0	0.011	0.0256	0.0197	0	0.0202	0.0198	0.0177	0.0093	0.0128	0.005	0.006	0.0198	0.0024	0.0139	0.0155	0	0.0081	0	0.0265	0	0.0196	0	0.0159	0.0109	0.0138	0	0	0.0078	0.0216	0.006	0.0145	0.0251	0.0112	0.0205	0.0086	0.0113	0.0366
0.0183	0.0171	0.0112	0	0.0167	0.0261	0.0119	0.0083	0.0171	0.0292	0.0045	0.0106	0.021	0.0144	0.0146	0.0023	0.0184	0.0101	0.0258	0.0108	0.0059	0.0215	0.0054	0.0057	0.0279	0.0193	0.0104	0.021	0.0175	0.0059	0.0055	0	0.0085	0.0025	0.0085	0.0245	0.0137	0.0228	0.0115	0.0057	0.0191	0.0245	0.0166	0.0076	0.0268	0.0056	0.0143	0.0179	0.0033	0.0034
0.0325	0.013	0.0049	0.0365	0.0154	0.0242	0	0.0033	0.0135	0.0223	0.0061	0.0213	0	0.0144	0.0172	0.0235	0.0084	0.0068	0.0198	0.0178	0	0.0138	0	0.0093	0.0009	0.0062	0.0177	0.0033	0.0082	0.0151	0.013	0.0117	0.0167	0.0193	0.0229	0.0252	0.0269	0.0176	0.0075	0.0147	0.0094	0.0278	0.0131	0.0257	0.0198	0.0146	0.0282	0.0061	0.0225	0.0173
0.0141	0.0133	0.0296	0.0129	0.0269	0.0124	0	0.0119	0.0032	0	0.0295	0.0362	0.0194	0.0223	0.0119	0.0055	0.0271	0.0199	0.0133	0.0161	0.0105	0.0181	0.0153	0.0272	0.0134	0.0293	0.012	0.0046	0.019	0.0106	0	0.006	0.0175	0.01	0.013	0.0144	0.0199	0.0122	0.0048	0.013	0.0239	0.0157	0.014	0	0.0228	0.0144	0.0301	0.011	0.0097	0.0097
0.0018	0.0178	0.0094	0.0111	0.0034	0	0.0116	0	0.0024	0.0059	0	0.0008	0	0	0	0	0	0.0072	0	0.0104	0.0071	0.0054	0	0	0.0081	0	0.0061	0.0068	0.0085	0.0155	0.0184	0.0083	0.0074	0	0.015	0.0157	0	0.0252	0	0.0077	0.0086	0	0.0094	0.0137	0	0.0083	0	0.023	0.007	0.0049
0.0191	0	0.008	0.0084	0	0.0124	0	0.0016	0.0052	0.009	0.0066	0	0	0.0046	0	0	0.0091	0.0223	0.0032	0	0	0.0139	0.0152	0	0.0027	0.0062	0.0151	0.0037	0.0141	0.0045	0	0	0.0097	0.0094	0	0	0.0313	0	0.0103	0.0105	0.0065	0.0162	0.0089	0	0.0092	0.0067	0.0129	0.0208	0.0154	0.02
0.0139	0	0.0186	0	0.0036	0.0165	0	0.003	0	0.014	0.0175	0.0086	0.0086	0	0.0232	0	0.0085	0.0032	0.0015	0	0.0139	0.0071	0	0.0174	0	0.0246	0.0064	0.0156	0	0	0.0061	0	0	0	0.0133	0	0.0157	0	0.0044	0	0.0127	0.0117	0.0209	0	0.0073	0.0044	0.0147	0.0085	0.0026	0.0029
0	0	0.0062	0	0	0.0029	0	0.0092	0.006	0.0128	0.016	0.0031	0	0	0.0035	0.0146	0.012	0	0.0062	0	0.0071	0.0185	0.0097	0	0.0095	0.0039	0.0143	0.0116	0	0.0107	0.0058	0.0064	0	0.0209	0	0.0147	0.0153	0.0124	0.0055	0	0	0	0.017	0.0103	0	0.0152	0	0.0068	0	0.0175
0	0.0023	0	0.0034	0	0.009	0.016	0.0024	0	0	0.008	0	0.0199	0.0154	0.0098	0.0121	0.0162	0.0145	0.0115	0.0094	0.0139	0.0041	0	0	0	0.0053	0.0165	0.004	0	0.0097	0.0187	0	0.0171	0.0104	0.0174	0	0	0	0.0147	0	0.0143	0	0.0024	0	0.0187	0.0092	0	0.0201	0.0081	0
0.0199	0.0134	0	0.0119	0.0304	0.0139	0.0205	0.0115	0.0096	0	0.0044	0.0216	0.0102	0.0247	0	0.0192	0.01	0.0177	0.0139	0	0.0098	0.0201	0.0151	0.0084	0	0.0107	0.0088	0.0183	0.0076	0	0.0125	0.0169	0.0066	0.0064	0.0062	0.0098	0.0078	0.0138	0	0.0248	0.0125	0.0154	0.0114	0.0101	0.0091	0.0099	0	0.0028	0.011	0.0061
0.0074	0.016	0	0.0031	0.0104	0.0123	0.0071	0	0	0.0025	0.0097	0.0068	0.0093	0.0067	0.0187	0.0032	0.0208	0.0116	0	0.0123	0.0079	0.0136	0	0.0116	0.0015	0	0.0204	0.0228	0.0084	0.0177	0.0063	0.0131	0	0.0076	0.0045	0.0216	0.0023	0	0.0063	0.0286	0.0094	0.0311	0.0081	0.0038	0	0.017	0	0.0127	0.0077	0
0	0.0261	0.0092	0.005	0	0.0159	0.0229	0.0035	0	0.0184	0	0.0049	0.0096	0	0	0.007	0	0.0172	0.0182	0	0.0111	0.0122	0.0137	0.0109	0.0036	0	0	0.0083	0.0136	0	0.0093	0.0285	0.0068	0	0.0028	0.0104	0	0	0	0.0016	0.0152	0.0173	0	0.0126	0.0188	0.0138	0	0.0112	0	0
0.0056	0	0.008	0.0274	0.0424	0.0264	0.0048	0	0.014	0.0198	0.0137	0.0068	0.0066	0	0.0065	0.0078	0.0091	0.0028	0.0153	0	0.0083	0.0127	0.024	0.011	0.0139	0	0.0161	0	0.0025	0.0153	0	0.0079	0.0205	0.015	0.0255	0.0098	0	0.01	0	0.009	0	0	0.0114	0.0217	0.0105	0.0156	0	0.0148	0.02	0.0045
0.0186	0.0097	0.0234	0.0143	0.0112	0	0	0	0.0096	0.0147	0	0	0.0019	0	0	0	0.0099	0	0	0.0095	0	0.0176	0	0	0.0147	0	0	0	0.0188	0	0	0	0.0234	0	0.0196	0.0105	0	0.0025	0	0.0078	0	0.0274	0.0048	0	0	0.0193	0.0019	0.0076	0.0088	0.0044
0.0092	0.0005	0.0054	0	0.0063	0.0023	0	0.0105	0	0.0256	0	0.0155	0	0.0024	0.0046	0	0	0	0	0.0041	0.0119	0.0097	0.0195	0	0	0	0.0196	0	0.0105	0.0128	0	0.0127	0	0.0026	0.0142	0	0.0148	0.0102	0	0	0	0.003	0.0121	0	0.0078	0.0088	0.0189	0.005	0	0
0	0	0.0122	0.0221	0.0155	0.0036	0.0096	0	0	0	0.007	0	0.0063	0.0119	0	0.0132	0.0207	0	0.0114	0.017	0.0103	0.0115	0	0.0049	0	0	0.0186	0	0.0086	0	0	0	0	0.0001	0	0.0054	0	0	0.0224	0.0114	0	0.0018	0.0112	0.0206	0.0058	0	0.0122	0.0155	0.0025	0
0	0	0.0135	0.012	0	0.0196	0.0212	0.0255	0.008	0	0.0031	0.0134	0.0059	0	0.01	0	0.0084	0	0	0	0	0	0	0.0128	0.0044	0.0195	0	0	0	0.0088	0.0162	0.0186	0	0.0153	0	0	0	0	0	0	0	0.0182	0.0034	0.0181	0	0.0069	0.0147	0.0032	0	0
0	0.0335	0.006	0.03	0.0156	0.0152	0.0114	0	0.0218	0	0.0097	0.0144	0.0209	0.0127	0.0106	0	0	0.0068	0.0082	0.0094	0.0245	0.0123	0.0465	0.028	0.0044	0	0.0078	0.006	0.0179	0.0064	0.0184	0.0085	0.0216	0.0335	0.0205	0.0087	0.0155	0.0069	0	0.0137	0.0071	0.017	0.0162	0	0	0.0074	0.0082	0.012	0.0079	0
0.0209	0.0026	0.0097	0.0141	0.0252	0.0124	0	0	0.0147	0.0098	0	0.0289	0.0034	0.0195	0	0.019	0.0214	0.0207	0.0012	0	0.018	0.025	0.0106	0.0084	0.021	0	0.011	0.0118	0.0052	0.0069	0.0327	0.0131	0.0126	0.035	0.0315	0.0122	0.0371	0	0.0108	0.0163	0.0206	0.0287	0.0199	0.0112	0.0136	0.0127	0.0068	0.0189	0.0167	0.0124
0	0.0098	0	0	0.0088	0.0109	0.0096	0.0395	0.0122	0.0101	0.0213	0	0.015	0.0121	0.0157	0	0.0027	0.0012	0.0215	0.0013	0.0086	0.0138	0	0.0213	0.0174	0.018	0.0025	0.0156	0.012	0	0.0063	0.0098	0	0.0109	0.0209	0	0	0.0231	0.0138	0.0103	0	0	0.0209	0.0157	0.0125	0	0.0059	0.0038	0.0246	0.0168
0.0232	0.0023	0.0163	0.0099	0	0.0055	0.0163	0.0078	0	0.0078	0	0	0.0009	0	0.0052	0	0.0139	0	0	0	0.0103	0.024	0	0.0099	0	0	0.0054	0.0037	0	0.0063	0.0044	0.003	0.0097	0.0065	0.0082	0.0125	0	0.0062	0.0155	0	0.0167	0.0082	0.018	0.0115	0.0049	0.0156	0.0102	0.0086	0.0004	0.0216
0.0086	0.006	0.0154	0.0141	0.0034	0	0.007	0.0123	0.028	0.0012	0	0.0131	0.0139	0.0084	0.0146	0.0056	0.0155	0.0221	0.0108	0.0216	0.0115	0.005	0.0046	0.0215	0.0075	0.0143	0	0.0139	0.0115	0.0149	0.019	0.011	0	0.0079	0	0.0223	0	0.0032	0.0072	0.005	0.0087	0.0244	0	0.0023	0.0107	0.0153	0.0126	0	0.0147	0.0248
0	0	0.0067	0.0047	0.0086	0	0.0053	0	0.0269	0	0	0.0103	0.0237	0.012	0.0163	0.0129	0.0076	0.0129	0.0141	0.0213	0.0133	0.0079	0	0.0041	0.0156	0.0023	0.0192	0.0091	0.0075	0.0042	0	0.0217	0.0093	0.0127	0	0	0.0138	0.0126	0.0175	0	0	0	0	0.0077	0	0.0099	0.0187	0.0025	0.0203	0.0096
0.0254	0	0	0.0154	0.0116	0.0241	0.0126	0.0179	0.0053	0.018	0.0058	0.0057	0	0.01	0.0022	0.0144	0.006	0	0	0.0161	0	0	0.0119	0	0	0.0063	0	0.003	0	0.0032	0.0184	0.0191	0	0	0.0089	0.0186	0.0115	0	0.0119	0.0246	0	0	0.0046	0.0148	0.0155	0.0121	0.0141	0.0093	0.0051	0.0279
0	0.0081	0	0.0152	0	0.0048	0	0	0.0152	0	0.0012	0	0	0	0.0087	0.0079	0	0.0114	0	0	0.0057	0	0	0	0	0	0.0029	0.0114	0	0	0.0122	0	0	0	0.0064	0	0.0127	0.014	0	0	0	0.0016	0	0	0	0	0	0.0039	0.0128	0.0075
0	0	0	0	0	0	0	0.0015	0.0074	0	0	0	0.0112	0	0.0155	0	0	0	0.0086	0	0	0.0138	0	0.0087	0	0	0.0092	0	0	0	0.007	0	0	0	0	0	0	0	0	0	0.0132	0	0.0056	0.0036	0	0.0093	0.0063	0	0.0177	0
0	0	0	0	0	0	0	0	0	0.007	0	0.0023	0	0	0.0223	0	0.007	0.0119	0	0	0.0049	0	0	0	0	0	0.0071	0	0.0103	0.0099	0.0171	0	0	0	0.0063	0.0088	0	0.0118	0	0.0083	0	0.0125	0	0	0	0	0	0	0.0095	0.0041
0	0	0.0042	0.0089	0	0.0191	0	0.0088	0	0	0	0.0081	0	0	0.011	0	0	0	0.0021	0.0067	0	0	0.0058	0.0066	0	0.0062	0	0.0046	0	0.0206	0	0	0	0.0215	0.0215	0	0.0083	0	0.0058	0.0141	0.0085	0.013	0.0021	0	0	0.0079	0.0022	0	0	0
0	0.0191	0.0105	0.0049	0.0073	0	0.0026	0.0181	0.0055	0.003	0.0061	0	0.0048	0	0	0	0.0101	0	0	0	0.0158	0	0.0206	0	0	0.0046	0.0096	0	0	0	0.0011	0.0041	0.0099	0.0056	0.0157	0	0.0081	0.0046	0	0	0.0043	0	0	0	0	0	0	0.0106	0.0108	0
0.0065	0	0	0	0.0262	0	0.0092	0.0145	0	0.0057	0.005	0	0.0047	0	0	0.0124	0.0076	0	0.0099	0	0.0154	0.0112	0	0.0126	0	0	0	0.0331	0.0146	0.0102	0.0286	0.0166	0.0057	0.0027	0	0.0057	0	0.006	0	0.0157	0.0168	0.0088	0	0.007	0.0062	0	0	0	0.0078	0.0214
0.0177	0.0134	0.0084	0	0.0108	0	0	0.0118	0.0124	0.0018	0	0	0.0134	0	0.0028	0.0089	0.0064	0.0111	0.0129	0	0	0.0083	0.0103	0	0	0	0	0.0138	0.0057	0.0066	0.0076	0	0.0057	0.016	0	0	0	0.0278	0.0089	0.0117	0	0.0075	0	0	0.0111	0.0111	0	0.0201	0.0178	0
0.0121	0	0.0078	0.0084	0	0.0185	0	0	0.0147	0.0113	0	0.003	0.0091	0	0	0.0113	0.0126	0	0	0	0.0174	0.0145	0	0	0.0174	0.0115	0.0123	0.0111	0	0.0186	0.0144	0.0127	0.0065	0.0203	0.0263	0.0095	0	0.0121	0.0095	0.0141	0.0043	0	0	0	0	0.0071	0.0116	0	0.0089	0
0.0226	0.0115	0	0.022	0.0092	0	0.015	0	0	0.0113	0	0	0.0069	0	0.0283	0.0041	0.0134	0.0045	0.0108	0.0018	0	0.0213	0	0	0.01	0.0119	0.0059	0.0056	0.0141	0	0	0	0	0.0164	0.0131	0.0095	0	0.0123	0	0	0.0067	0.0103	0.0115	0	0	0	0.0214	0.0104	0	0.0119
0.0011	0.0101	0	0	0	0.0289	0.0083	0.0049	0	0.0079	0	0	0	0	0	0.0101	0	0.0208	0	0.0038	0.0056	0.0108	0	0	0	0	0	0.0105	0.0073	0	0	0.0092	0	0	0.0131	0.0194	0.0029	0	0	0	0	0	0	0	0	0	0.0068	0.0096	0.0095	0
0	0.0111	0.0068	0	0.0089	0	0	0.0073	0.0083	0.0122	0.0148	0.0065	0.0102	0	0.0034	0	0.0053	0.0098	0	0	0	0.0097	0.0139	0.0092	0	0	0	0.0082	0	0.0112	0.0062	0.0123	0	0	0.0061	0	0	0.0045	0	0	0.0057	0.0043	0.0072	0	0	0	0.0061	0.0187	0	0.0092
0.0073	0	0.0099	0.0174	0.0156	0.0089	0	0	0.0123	0	0	0.0169	0.009	0.0103	0	0	0.0166	0	0	0.0125	0.0078	0	0	0	0.0059	0.0061	0.0124	0	0	0.0077	0.0151	0	0	0	0.0097	0	0.0072	0	0	0.0082	0	0.0072	0.0038	0.009	0	0.012	0.0103	0	0.0039	0
0.0115	0	0.0143	0.0127	0.0191	0.0166	0	0	0.0125	0.0051	0.0182	0.017	0.0201	0.0156	0.0124	0.0064	0	0.0147	0	0	0.0018	0.0033	0.0052	0	0.0146	0	0.0085	0.0104	0.0016	0	0.0158	0.0193	0.0068	0	0.014	0.0116	0.0278	0	0.0127	0.0168	0.005	0.0064	0.0047	0.0081	0.0023	0	0	0	0	0.0121
0.0083	0.0049	0	0.0109	0.0064	0.0088	0.0059	0.0043	0	0.0256	0.0062	0.006	0.0047	0	0.0026	0.0384	0	0	0.0053	0.0116	0	0	0.0087	0.002	0	0	0.0172	0	0.0082	0.0121	0.0069	0.0055	0.0159	0.0095	0	0	0.0077	0.0041	0.0036	0.0105	0.0192	0	0.0205	0	0	0.0121	0	0.0069	0.0106	0.0097
0	0.017	0.0146	0.0018	0	0.0198	0.0204	0.0185	0	0	0.0159	0.0037	0	0	0	0.0072	0.004	0.006	0.0089	0.0185	0.0036	0.0153	0.0118	0.0157	0.01	0.0084	0.0077	0.0075	0.004	0	0	0.0185	0.0019	0	0	0	0.0116	0.012	0	0	0.0097	0.0111	0.0102	0	0.0055	0	0.0098	0.0068	0.0067	0.0133
0.0085	0.0084	0.0048	0.0133	0	0	0.0129	0.0138	0	0.0049	0.0062	0.0089	0.0227	0.0135	0.0177	0	0.0042	0.0213	0	0.0037	0.0021	0	0.0104	0.0322	0	0	0	0.0104	0.0077	0.0155	0.0032	0.0187	0.0112	0	0	0.0057	0.0188	0.0172	0.0189	0	0.0032	0.0193	0.0163	0.0114	0.019	0.0127	0	0	0	0
0	0	0.0047	0.0132	0	0	0.0125	0	0	0	0	0.0061	0.0071	0.0047	0	0	0.0063	0	0	0.0132	0.0143	0	0.0142	0.0297	0	0	0.0176	0	0.0135	0	0	0.0083	0	0.016	0	0.0081	0.0187	0.0024	0	0	0.0089	0	0	0.0136	0	0.0098	0	0.0149	0	0.0147
0.0141	0.0098	0.012	0.0088	0.0068	0.0112	0	0.0217	0	0	0.0116	0	0.0272	0	0	0	0.018	0.0048	0	0.0078	0.0097	0	0.0082	0	0	0	0.0072	0	0	0.0137	0.0234	0.0149	0.0052	0	0.0079	0	0.0107	0.0166	0.0106	0.0088	0	0.0136	0.0106	0.019	0.0059	0.0152	0	0.0254	0.0123	0
0.004	0	0.0145	0.0061	0	0.0143	0.0111	0.0287	0.003	0.0132	0.0057	0	0	0.0095	0	0	0	0	0.0179	0	0.0018	0.0143	0.0142	0.017	0.0102	0.0036	0.0107	0.0085	0	0.0056	0.0065	0.0074	0.0192	0	0.0071	0.0033	0.0052	0.0065	0	0.005	0.012	0	0	0	0.0201	0.006	0	0.017	0.0015	0.0116
0	0	0	0	0	0	0	0	0	0	0	0	0	0	0	0	0	0	0	0	0	0	0	0	0.0315	0	0	0	0	0	0	0	0	0	0	0	0	0	0	0	0	0	0	0	0	0	0	0	0	0
0.0128	0.0113	0	0	0	0	0	0.01	0	0.0022	0.009	0.0122	0.0172	0	0.0095	0.0155	0.0128	0.0164	0.0099	0.0137	0.0097	0.0056	0.0264	0.0138	0	0	0.004	0.0056	0	0.0076	0.0138	0	0	0.0105	0.0145	0.0074	0	0.0106	0	0.0097	0.015	0.0026	0.014	0.0046	0.0079	0.0028	0.0284	0.0129	0.0061	0.0045
0.0052	0.0109	0.0054	0.0048	0.0035	0	0.0165	0.0137	0	0.0169	0.0077	0.0053	0.0143	0.0101	0.008	0.0023	0	0.018	0.0093	0.0027	0	0	0.0076	0.0261	0.0137	0.008	0	0	0.0043	0.003	0.0274	0.0149	0.0091	0.0131	0.0017	0.0081	0	0	0.0111	0	0.0087	0.0094	0.0106	0.0115	0.0101	0	0.0035	0.0117	0.0138	0.0174
0	0.0047	0.0216	0.0089	0.0165	0.0058	0.0125	0	0.0144	0.0165	0.019	0	0.0033	0.005	0.0104	0.0049	0	0.0095	0.0057	0.0084	0.0073	0	0	0.0072	0.0218	0	0	0	0	0	0	0.0095	0	0	0	0.0074	0	0	0.0079	0	0	0	0.0086	0.0048	0	0.0088	0	0.0082	0.0121	0.0075
0.0118	0	0	0.0117	0	0.0075	0.0143	0.0087	0	0	0.0029	0	0	0	0.006	0.0109	0	0	0.0019	0.0064	0.0212	0.0159	0	0.0074	0.0133	0.0252	0.0142	0	0	0.0153	0.0066	0	0	0.0071	0.0037	0	0.0147	0	0	0.0057	0.0072	0.0115	0	0	0.0137	0.0085	0.0108	0	0	0
0.0049	0.0085	0	0.006	0	0.008	0	0.0123	0	0	0	0.0063	0	0	0.004	0	0	0.0046	0.0186	0.0009	0.0084	0	0	0	0	0.0129	0.0118	0.0008	0	0.0119	0.0043	0	0.0126	0.0138	0	0	0.0067	0.0121	0.008	0.0141	0	0	0	0	0.0091	0	0	0.0024	0	0.0155
0.015	0.0055	0	0.0274	0.0082	0	0	0	0	0.0009	0	0.0151	0	0.0138	0	0	0.0072	0.0101	0	0	0	0.0034	0.0151	0.0113	0	0	0	0	0	0	0	0	0.0182	0	0	0	0.0036	0	0.0057	0	0	0	0	0	0	0	0	0	0	0
0	0.002	0	0.003	0.005	0	0	0	0	0	0	0	0	0	0	0	0	0	0	0.0077	0.0029	0	0	0	0	0.0083	0.0152	0	0	0	0	0	0	0	0	0	0	0.0064	0	0	0	0.022	0.0071	0.0068	0	0	0	0	0	0
0	0	0	0.0067	0.0015	0	0	0.0066	0	0	0	0.0108	0.0083	0	0.0017	0	0	0.0192	0	0.0157	0	0.023	0.0063	0	0	0.0029	0	0	0	0	0	0	0	0	0.0162	0	0	0	0	0	0	0	0	0	0.0103	0.0048	0	0	0.0097	0
0	0	0	0	0	0.0041	0	0	0.0049	0	0	0	0	0	0	0	0	0	0	0	0	0	0	0.0092	0	0	0	0	0	0.0055	0	0	0	0	0	0.0066	0	0.0121	0	0.0334	0	0	0	0	0	0	0	0	0	0
0	0.0135	0	0	0	0	0	0	0	0	0	0	0	0.0048	0	0	0	0	0	0.006	0	0	0	0.0157	0	0	0	0	0	0	0	0	0	0	0.0275	0.0052	0	0.0067	0.003	0	0	0	0	0	0.0084	0	0	0	0.0098	0
0	0	0	0	0	0.0061	0.0033	0	0	0	0.0046	0	0.005	0.0134	0.0083	0.001	0.0043	0	0	0	0	0	0.0047	0.0074	0	0	0	0.0126	0	0	0	0	0	0.0085	0	0	0	0	0	0	0	0.0138	0	0.0049	0	0	0.001	0	0.0078	0
0	0	0.003	0.0065	0.0102	0.0082	0	0.0058	0	0.0144	0	0	0.0077	0	0	0	0	0.0145	0	0	0.0064	0	0	0	0	0	0.0084	0.0034	0	0	0	0	0	0	0.007	0	0	0.0077	0	0.0025	0	0	0.0107	0.0062	0.0095	0	0.0032	0	0.0098	0.0138
0	0	0.0115	0.0047	0.0135	0	0	0.0023	0	0	0	0	0	0.0023	0	0	0.0002	0	0	0.0011	0.009	0.0049	0	0	0	0.002	0	0	0.0104	0	0	0	0	0.0204	0.0106	0	0.006	0.0138	0.0067	0	0.0121	0	0.0138	0	0.0039	0.0086	0	0	0	0.0115
0	0.0035	0	0	0	0.004	0.0045	0	0	0	0	0	0	0.0129	0	0	0	0	0	0	0	0	0	0.0038	0	0	0	0	0	0	0.0084	0	0	0	0	0	0	0	0	0	0.0052	0	0	0	0	0	0	0	0	0
0.0146	0	0	0	0	0	0	0	0	0.0058	0	0	0	0	0.0094	0	0.0125	0	0	0	0	0.0079	0	0	0	0	0	0	0	0.0052	0	0	0	0.0032	0.0026	0	0	0	0	0	0.0006	0	0	0	0	0	0	0	0	0
0	0	0	0	0	0	0.0072	0	0	0	0	0	0.0028	0.0079	0.0059	0	0.0164	0.0057	0	0	0	0.0032	0	0	0	0.0033	0.0061	0.0074	0	0	0	0	0	0	0	0	0	0	0	0	0	0	0	0	0	0.0082	0	0	0.0122	0
0	0.0081	0	0	0	0	0.0098	0.0051	0	0	0.0086	0	0	0	0	0	0	0.0055	0	0	0	0.0067	0	0	0	0	0	0	0	0	0	0	0	0.0037	0	0	0	0	0	0	0	0.0063	0.0208	0.0098	0.011	0.0119	0	0	0	0
0.0198	0.0182	0.0089	0	0.0072	0.012	0.0085	0.0178	0.0125	0.0061	0.018	0	0.0243	0	0.0059	0.021	0.0209	0.0108	0.0039	0.0161	0.0105	0	0	0.0073	0	0.0271	0	0	0.0018	0	0.0127	0.0062	0.0282	0	0.0057	0	0.0143	0.0196	0.0037	0.0072	0.018	0.0119	0.016	0.0188	0.0102	0.0163	0.0066	0.0382	0.0144	0.0022
0	0.0138	0.0073	0.0071	0.0072	0.0035	0	0	0.0128	0.0086	0	0.0047	0	0.0208	0.0144	0.0068	0.0226	0.0123	0.0074	0	0	0.0155	0.0119	0.0148	0.0023	0	0.017	0.0028	0	0.0078	0.0052	0	0.0025	0.0119	0.0118	0	0.0067	0.0064	0.0104	0.0101	0.0118	0.0144	0.0146	0.0209	0.0303	0.0228	0	0.0255	0.0073	0
0.0144	0.0364	0.0037	0.0111	0.0118	0.0205	0	0.0143	0	0.0066	0.0094	0	0	0.0089	0.0089	0.0075	0.0061	0.0113	0.0032	0.0054	0	0.0336	0.011	0	0.0132	0.0135	0.0096	0.0104	0.012	0	0.0053	0.0048	0.0148	0.0017	0.0164	0.0085	0.0243	0.0119	0.0156	0.0035	0	0.0072	0.03	0	0.0124	0.0153	0.0013	0.0095	0	0.0256
0.0035	0.0171	0.0088	0.0078	0.014	0.0069	0.0233	0	0	0.0128	0.0135	0.0066	0.0152	0.0225	0.0043	0.0035	0.0119	0.0161	0	0.0263	0.0099	0.0101	0.0205	0	0.0157	0.0075	0.0074	0.0245	0.001	0.0045	0.0125	0.0079	0.0226	0	0	0	0.017	0.0119	0	0	0.0164	0.0104	0	0	0.0126	0.0221	0	0.0083	0.0096	0.0147
0.0179	0.016	0.0136	0.0037	0	0.0157	0.0017	0.0288	0	0	0.02	0.0034	0.0082	0.0152	0.0077	0	0.0178	0.0132	0.0153	0.0165	0.0109	0.0146	0.0308	0.0175	0.0083	0.0228	0.0084	0.0055	0.0202	0	0.0113	0.0101	0.0075	0.0119	0.0107	0.0101	0.0102	0.0044	0	0.0113	0.0264	0.0028	0.0123	0	0.0101	0.0136	0.003	0.0129	0.0107	0.0168
0	0	0.0225	0.0182	0.0306	0.0106	0.02	0.021	0.0103	0.0013	0	0.0088	0	0.0072	0.0124	0.0085	0.0122	0	0	0.0043	0	0	0	0	0	0	0.0023	0	0	0	0	0	0	0	0	0	0.0072	0	0	0.0074	0	0	0.0049	0	0	0	0	0	0	0
0	0	0	0	0	0	0	0	0	0	0	0	0	0.0103	0.0085	0	0	0	0	0	0.0004	0	0.0054	0	0	0	0	0	0	0.0193	0	0	0	0	0	0.0095	0	0	0	0	0.0109	0	0	0.01	0	0	0	0	0	0
0.0076	0.0107	0	0	0	0	0	0	0.006	0	0	0.0035	0	0	0	0	0	0	0	0	0	0.0059	0	0	0	0	0	0	0	0	0	0	0	0	0	0	0.0068	0	0	0.0039	0	0	0	0	0	0	0	0.0022	0	0
0	0	0.0121	0.0078	0	0	0	0	0	0	0	0	0.0115	0	0	0	0	0	0	0	0	0	0.0041	0	0	0.0076	0.0061	0	0	0	0	0	0	0	0.0101	0	0	0	0	0	0	0	0	0	0	0.0195	0.018	0	0	0
0.012	0.0192	0	0.0085	0	0.0161	0	0.0131	0	0.0062	0.0082	0.0106	0.0036	0	0.0063	0.0258	0.0079	0	0.0126	0.0129	0.0103	0.0053	0.0097	0.0087	0	0	0	0.0114	0.0128	0	0	0	0	0.0246	0.008	0	0	0.019	0.0067	0	0.0179	0.0167	0.0066	0	0	0.0018	0.0148	0	0.0101	0
0.0161	0	0.0177	0	0.0058	0.0137	0	0.0072	0	0.0052	0.011	0.0204	0	0.0152	0	0	0	0.0035	0.0191	0	0.0067	0.0089	0.0061	0	0	0.0051	0	0.0317	0.0056	0.011	0.0143	0	0	0	0.0191	0.0081	0.0095	0	0	0.0089	0	0.0191	0	0.0026	0.0079	0	0.0116	0.0035	0	0.0115
0.0033	0	0.0357	0.0062	0.0158	0	0	0.017	0.0228	0.007	0	0.0062	0.003	0	0.0062	0	0.0091	0	0.0147	0.0042	0.0147	0.0115	0	0.0089	0.0248	0.0038	0	0	0.013	0.0169	0	0.005	0.0068	0.0088	0.0088	0	0.0061	0.0147	0.0092	0	0	0	0.0058	0.003	0.0109	0.0274	0.0115	0.0196	0	0.0056
0.0117	0	0	0.0083	0	0.0103	0.0119	0	0.0046	0.008	0	0	0.0158	0	0.0034	0.0097	0.0075	0.0172	0.0086	0	0	0.0148	0.0107	0.0065	0.0145	0.005	0	0.0074	0.0018	0	0	0	0.0042	0.0008	0.0118	0	0.0116	0	0.0118	0	0.0173	0.006	0.0036	0.0045	0.0126	0.0098	0.0197	0.0025	0	0
0	0	0	0.0062	0.0059	0	0	0	0.0181	0.0049	0	0	0.0123	0.0112	0.0139	0.0013	0.0045	0.0078	0.0135	0.0167	0.0093	0	0.023	0	0	0.0098	0	0	0	0	0	0.009	0.0089	0	0.0134	0	0	0.0155	0	0	0	0	0.0039	0	0.0104	0.0102	0.0021	0.0168	0	0.013
0.003	0	0.0039	0.016	0	0	0	0.0067	0	0.0101	0.0091	0	0	0.0164	0.0269	0.0038	0	0.0116	0.0148	0	0.0099	0	0.0097	0	0	0	0.0168	0.0122	0.0216	0.0158	0.0166	0	0.0049	0.0223	0.0135	0.0032	0	0	0.008	0	0	0.0068	0.0054	0.0047	0.0113	0	0	0.0037	0.0024	0.0041
0	0.0028	0.0113	0	0	0.0119	0	0.003	0	0.0104	0	0.0106	0	0	0	0.0068	0	0.0045	0	0	0.0053	0	0.0064	0.0079	0	0	0	0.0098	0	0	0.0106	0.0034	0	0.0057	0	0	0	0.0085	0	0	0	0	0.0058	0.0091	0.0094	0	0	0.0195	0.0073	0
0	0	0	0.0098	0.0067	0	0	0.0028	0	0	0	0.0072	0.0146	0	0	0.0133	0.0122	0	0	0.009	0	0.0083	0	0	0	0	0	0.005	0.0121	0.006	0.0256	0.0131	0.0099	0	0	0.0042	0	0	0	0.0082	0.0126	0.0052	0	0.0079	0.0135	0.0124	0	0	0	0
0.0032	0	0	0	0.004	0	0.0125	0	0.012	0.0164	0.0107	0.0034	0.0237	0.0086	0	0.017	0	0	0.0044	0.0054	0	0.0178	0.0149	0.0233	0.0064	0	0.0056	0.006	0.0097	0.0136	0.005	0	0.0047	0.0059	0	0.011	0.0052	0.01	0	0	0	0	0.022	0.0085	0.0068	0.01	0.0128	0.0117	0	0.0095
0	0.0112	0.0119	0.0195	0.0106	0.0066	0.0035	0.017	0.0095	0.005	0.0085	0.012	0	0	0.005	0.0147	0.0143	0.0063	0.0074	0.0155	0.0177	0.0108	0.0009	0	0	0.0164	0.0176	0	0.0117	0	0.0104	0.0092	0	0	0	0	0.0181	0.0148	0.0131	0.0063	0	0	0.0121	0	0.0112	0.0062	0	0.0029	0	0.0077
0.0028	0	0.0065	0.0066	0	0.0109	0.0118	0.0058	0.0067	0.0098	0	0.0164	0	0.0159	0.0109	0	0.0082	0.0113	0.0144	0.0071	0.0297	0.0088	0	0.007	0.0059	0.0204	0	0	0.0209	0.0045	0	0	0	0.0127	0.007	0.0139	0.021	0.0041	0	0	0.0088	0.008	0	0	0.0066	0.0101	0.0044	0.0168	0	0.0141
0.0237	0.0164	0.0036	0.006	0.0084	0.0198	0	0.0133	0	0.0094	0.0082	0.0105	0.024	0.0177	0.027	0.0028	0.0145	0.0077	0	0.0077	0.0052	0.0224	0.008	0.0212	0.013	0	0.0135	0.0182	0.0235	0	0	0	0.0071	0.0199	0.0107	0.0151	0.0035	0.024	0	0.0308	0.0026	0.0156	0.0232	0.0049	0.0064	0	0.0376	0.0097	0.0143	0.0044
0.0192	0.0276	0	0.0333	0.0141	0.0073	0.033	0.0072	0.0237	0.0099	0.0082	0.0145	0.0067	0.0048	0	0.0147	0.0035	0	0.0158	0.0166	0.0226	0.0192	0.0261	0.0305	0.0058	0	0.0186	0	0.0205	0.0099	0.0296	0.0158	0.014	0.0185	0.0089	0	0.0146	0	0.0071	0	0.012	0.0005	0.0098	0.0095	0	0	0	0.0088	0.0322	0.0052
0.0109	0.0324	0.0218	0.0217	0	0.0218	0	0.0195	0.0105	0.024	0.0142	0.0071	0.0025	0.0135	0.0126	0.0127	0.0083	0.0073	0.013	0.0303	0.0256	0.0112	0.0121	0.0068	0.0277	0.0077	0.0154	0	0.0028	0.012	0.0059	0.0126	0.0131	0.0136	0	0.0076	0	0	0	0	0.0158	0.0305	0	0.0223	0	0	0.0124	0	0.0024	0.014
0	0	0	0	0	0.049	0	0	0	0	0	0	0	0	0	0	0	0	0	0	0	0	0	0	0	0.0215	0	0	0	0	0	0.049	0	0	0	0	0	0	0	0	0	0	0	0	0	0	0	0	0	0
0	0	0	0	0	0	0	0	0	0	0	0	0	0	0	0	0	0.0308	0	0	0	0	0	0	0	0	0	0	0	0	0	0	0.0133	0	0	0	0	0	0	0	0	0	0	0	0	0	0	0	0	0
0	0	0	0	0	0	0	0	0	0	0	0	0	0	0	0	0	0	0	0	0	0	0	0	0.0085	0	0	0	0	0	0	0	0	0	0	0	0	0	0	0	0	0	0	0	0	0	0	0	0	0
0	0	0	0	0	0	0	0	0	0	0	0	0	0	0	0	0	0	0	0	0	0	0	0	0	0	0	0	0	0	0	0	0	0	0	0	0	0	0	0	0	0	0	0	0	0	0	0	0	0
0	0.0161	0.0221	0.0095	0	0.0059	0.0178	0	0	0.0092	0.0087	0.0072	0.0091	0.0215	0	0.008	0.0166	0	0	0.0132	0	0.0143	0.0167	0.0081	0.0056	0.01	0.0038	0.0113	0.0241	0.0034	0.0117	0.0078	0.0124	0.0248	0.0142	0	0.0237	0	0.0176	0.005	0.009	0	0.0101	0	0.0113	0	0	0	0.0029	0
0.0262	0.0196	0	0.0064	0.0144	0.0059	0.0219	0.0069	0.0067	0.013	0	0.0201	0.0262	0.0056	0	0	0	0.012	0.0298	0.024	0.0257	0.0087	0.0056	0.0108	0.0145	0.0058	0.012	0.0152	0	0.0215	0.0198	0.02	0.0067	0.007	0.0105	0	0.0227	0.0122	0.0059	0.0032	0	0.0255	0.019	0.022	0	0.006	0.0129	0.0201	0.013	0.0086
0	0.0089	0.0204	0.0083	0	0	0.0134	0.0256	0.0136	0	0.0043	0	0.012	0.0059	0.0138	0.0023	0.0158	0.0171	0.0234	0.0051	0.0056	0.0253	0	0.0154	0.0197	0.0248	0.0076	0.0132	0.0142	0.0109	0.0117	0.0192	0.0094	0.0265	0.0057	0.0226	0.024	0	0.0239	0	0	0.025	0.0132	0.0168	0.0121	0.0326	0	0.0022	0	0.0364
0	0.0275	0.0147	0.0116	0.0018	0	0.0193	0.0211	0.0079	0.0175	0.023	0.0141	0.0084	0.0122	0.0168	0.0174	0.0121	0	0.0217	0.0075	0	0	0.0183	0.0092	0.0024	0.0211	0.0089	0.0214	0.0134	0.007	0.0104	0	0.0056	0.0135	0.0087	0.0101	0	0.0026	0	0.0218	0.0094	0.0082	0.0101	0.0125	0.0161	0.0098	0.0135	0.0113	0	0
0	0.0059	0	0.0074	0.0058	0	0.0066	0	0.0131	0.0093	0	0.0211	0	0.017	0.0091	0.0079	0.0118	0	0.0267	0	0.0058	0.0079	0.0026	0.0141	0.0171	0.0079	0	0	0.0177	0.0126	0.0122	0.0071	0.0079	0	0.0053	0.0214	0.0081	0	0.0062	0.016	0	0.0083	0	0.0105	0.006	0	0.0106	0.0252	0.0127	0.0101
0.0145	0	0.0077	0.0056	0.0105	0.0133	0	0.018	0	0.0038	0	0.0225	0.0136	0.0152	0.0146	0	0.0098	0.0158	0.0227	0	0.0103	0.0115	0.0132	0.0113	0.0117	0.0219	0	0.0092	0.0114	0	0.0039	0	0.0121	0	0.0131	0.0066	0	0.0045	0	0	0.0053	0.0061	0	0.0151	0.0132	0.0113	0.0089	0.0102	0.0067	0.0044
0.0095	0	0.0113	0.0135	0.0067	0.0084	0	0.0155	0.0069	0	0.0054	0.0039	0.0218	0	0.0143	0.0071	0.01	0	0	0.0069	0.0052	0.0189	0	0	0	0	0.0119	0	0.007	0	0	0.0045	0.0085	0	0.0015	0.0114	0.0032	0.0181	0.0075	0.0134	0	0	0	0.009	0.0072	0.0075	0	0.0151	0.0105	0
0	0.0128	0.0204	0.0086	0.0161	0.0177	0.0156	0.0065	0	0	0	0.0031	0.0059	0	0.0092	0.0091	0.0057	0.0165	0	0.0124	0	0.0048	0.0059	0.0217	0.0042	0.0088	0.0125	0	0.0086	0.0139	0.0029	0.0127	0	0	0.0083	0.0031	0.0191	0	0.0041	0	0.0046	0	0.0071	0	0.0105	0	0	0.0033	0.0175	0
0.0161	0.0112	0.0113	0.0175	0	0.0085	0.0072	0.0142	0.0044	0	0.0195	0.0148	0.034	0.0028	0.011	0	0.012	0.0077	0.0022	0	0.0011	0	0	0.0267	0	0.0136	0.0288	0.0136	0	0	0.0245	0.0189	0	0	0.0186	0	0	0.0285	0.0107	0.0072	0	0.0104	0.0069	0	0.0095	0.0126	0	0.002	0.012	0.0167
0	0	0.0184	0	0	0	0.0195	0.0144	0	0.0114	0	0.0056	0.0073	0.0134	0.0094	0	0.0018	0	0	0.0028	0.018	0.0153	0.0068	0.0052	0	0.0142	0.0115	0	0.0205	0	0	0	0.0151	0.0165	0.0092	0.0157	0	0.0129	0.0147	0	0	0	0.0072	0.0095	0.0223	0.0147	0.0065	0.0172	0.0049	0.017
0	0	0.0084	0.0084	0.0183	0	0.0036	0.0185	0.0083	0.0203	0.01	0.0283	0.0072	0	0.0141	0	0.0045	0.0274	0	0.0093	0	0.007	0	0.0071	0.0154	0.0146	0.0252	0	0.0131	0.0055	0.0092	0	0	0	0	0.0074	0.0236	0	0.0176	0.0022	0.0261	0.0107	0.0051	0.0093	0.0068	0	0.0131	0.0126	0.009	0
0.0088	0	0.0093	0.0196	0	0	0	0	0	0.0071	0.0195	0	0.0081	0.0097	0.0153	0.0038	0.0094	0.0198	0.0175	0.0121	0.0259	0.0171	0.0306	0	0.0155	0.0049	0.006	0.0144	0.0135	0.0233	0.006	0.0134	0.0096	0.0181	0.0091	0.0055	0.0175	0.0015	0.0087	0.0044	0.0166	0.0203	0	0.0161	0.0121	0.0164	0.0072	0.0065	0.0128	0
0.0046	0.009	0.0101	0.0052	0.0172	0.0104	0.0096	0.0183	0	0.0057	0.0169	0	0.0025	0.01	0.0092	0.0138	0.0186	0.0241	0.02	0.0169	0.0126	0.0056	0.0083	0.0132	0	0	0.0228	0.0139	0.0245	0.0055	0.005	0.0145	0.0255	0.0138	0	0	0	0	0.0165	0.0239	0.0181	0.0115	0.0186	0.0106	0.0106	0.007	0	0.0148	0.0107	0.026
0.0125	0.0066	0.0143	0	0.0157	0	0.0097	0	0.0115	0	0	0.023	0.0094	0	0	0	0	0.0064	0.0211	0.0127	0	0.0162	0.009	0	0.0112	0.006	0.0032	0.0137	0	0.0046	0.014	0	0.0057	0	0	0	0.0088	0	0.006	0	0.0122	0	0	0	0.0124	0.0169	0	0.013	0.0178	0.0046
0.0177	0	0.0089	0.0068	0	0.0104	0.0044	0.0065	0.0086	0.0194	0.0262	0	0	0.004	0.0101	0.0067	0	0.0013	0	0	0	0.0179	0	0.0044	0.0095	0	0.0214	0.0108	0	0.0053	0.0189	0	0.0139	0.0111	0.0202	0	0	0	0.0036	0.0157	0.0025	0.0106	0	0.0243	0.0057	0	0.0164	0.0196	0	0.0079
0	0	0	0.0063	0.0053	0	0.0044	0	0.0166	0.0053	0	0	0.0124	0	0.0099	0.0137	0.0105	0.0074	0.0048	0.0087	0.0021	0	0.0151	0.0102	0.0079	0.0101	0	0	0	0.0068	0	0	0.0088	0	0	0.0119	0	0.0161	0.0065	0.0053	0.0208	0	0.0086	0.0087	0	0	0	0.0089	0	0
0	0.0067	0.0201	0	0	0.0102	0.0098	0	0	0	0.0195	0.0145	0.0177	0.0068	0.0114	0.0084	0.0094	0.0096	0.0076	0.0108	0.0065	0.0082	0.0189	0	0.005	0	0.021	0.0061	0.0142	0.0122	0	0.0144	0.0021	0.0141	0.0139	0	0.0056	0.0036	0.0115	0	0.0124	0.0126	0	0.0047	0	0.0072	0.0095	0.0286	0.0356	0.0283
0	0	0.0119	0.0219	0.0039	0.017	0.0015	0.0054	0.0044	0	0	0.0054	0	0	0.005	0	0.0048	0.0054	0.0156	0.0111	0	0	0	0	0.0067	0.0116	0	0	0	0.0052	0.0069	0	0.0225	0	0.0073	0.0078	0	0	0	0	0.004	0.0165	0.0013	0	0	0	0	0	0	0
0.0082	0.0139	0.0065	0.0086	0	0.0118	0.0078	0	0	0	0.0102	0.0175	0.0014	0	0	0.0024	0	0.0079	0.0086	0.0132	0	0.0176	0	0.0069	0	0.0127	0.005	0.0109	0	0.0069	0.0064	0.0022	0.0164	0	0.0048	0	0.0039	0	0.0095	0	0	0	0	0.0077	0	0	0.0146	0.0045	0.0137	0
0.0139	0	0	0.0103	0.0148	0.0143	0	0	0	0.0142	0.0153	0.023	0.0012	0.0127	0.0168	0.0157	0.0091	0.0135	0.0195	0.0143	0	0.0106	0	0	0.0164	0.0283	0.0042	0.008	0.0114	0	0.0131	0.0052	0.0149	0.0122	0.0173	0.0111	0	0.0212	0.0307	0	0	0	0.0217	0.0071	0.0109	0	0.016	0.0091	0	0.0146
0.0239	0.0075	0	0.0054	0.0102	0.0067	0.0061	0.0012	0.0016	0.0262	0.0069	0	0.0081	0.011	0.0205	0.0179	0	0.0072	0	0.0204	0.0127	0	0.0156	0	0	0.0114	0.0188	0.0255	0	0.0078	0.0062	0.0147	0.0128	0	0.0174	0	0.0095	0	0.0147	0.0029	0.0128	0.0142	0.0038	0	0.0148	0.008	0.0111	0	0.0109	0.0172
0.0134	0	0.0093	0.0019	0.0105	0.0044	0.0107	0	0	0	0	0.0153	0	0	0.0088	0.029	0.0036	0	0.022	0	0.0168	0.0187	0.0296	0.0064	0.0089	0.0203	0.0142	0.0047	0.008	0.0139	0.01	0	0.0052	0.0263	0.0173	0.0098	0.0043	0.0166	0	0.005	0.0088	0.0148	0.0121	0.0111	0	0	0	0	0	0.0121
0.0108	0.0122	0.0241	0.0058	0.0211	0	0	0.0169	0	0	0	0.0098	0.0078	0.0136	0.02	0.0015	0.0049	0	0.0089	0.0116	0.0021	0	0.0065	0	0.0056	0.0144	0	0	0.0031	0.0064	0.0108	0	0	0	0.0093	0.0079	0	0.0139	0.0131	0.0105	0.007	0	0.0081	0	0.0078	0.0145	0	0.0043	0.02	0.0161
0	0.0043	0.0066	0.0174	0.0008	0.0074	0.0068	0.0113	0.0273	0	0.0132	0	0.0267	0.0109	0	0	0	0.0071	0.0079	0.0084	0.002	0.0117	0	0.0078	0	0.0088	0.0106	0.0201	0	0.0149	0	0.0324	0	0.0031	0.0161	0	0.0158	0.0238	0	0.0054	0.0097	0.0129	0	0.0152	0	0.0086	0	0	0.0105	0.0138
0	0	0.0225	0.0159	0.0048	0.0129	0.0018	0	0.0012	0.0032	0.0182	0	0.0105	0.0105	0.0086	0.0084	0	0.0128	0.0129	0.0078	0.0072	0.0128	0.0085	0	0.0158	0.0338	0.0183	0	0	0.0094	0.0164	0.0175	0	0.0108	0.0165	0.0148	0.0045	0.0047	0	0.0072	0	0	0.0162	0.0067	0.0072	0	0.0075	0.0139	0.0217	0.0039
0.0058	0.0076	0.0178	0.0156	0.0072	0.0253	0.0109	0	0.0217	0	0.0295	0.0106	0	0	0.0018	0	0.003	0	0.0105	0.0121	0	0.0129	0	0.0055	0.0119	0.0261	0.0192	0	0.0174	0.0313	0.0164	0.011	0.0031	0.0009	0.0018	0.0171	0.0134	0	0	0.0304	0.0133	0.009	0.0256	0.0133	0.0096	0.0114	0	0.0066	0.0217	0
0.0063	0.0078	0.0042	0.0063	0	0.0162	0.0288	0.0101	0	0.0145	0.0095	0	0.0162	0.0139	0.0091	0.0293	0	0.0161	0.0212	0.0105	0.0045	0.0103	0	0	0	0.0238	0.0209	0	0	0.0169	0	0.0088	0.0216	0.0046	0.0024	0.0232	0.0108	0	0.0207	0.015	0.0158	0	0.0178	0	0.0054	0.0175	0.0065	0.0125	0	0.0055
0.0128	0	0.009	0	0.0093	0.0111	0.0137	0.0062	0	0.0068	0.0141	0.0114	0	0.0019	0.0102	0.0062	0.0044	0.0113	0.011	0.0135	0.0198	0.0313	0.0039	0.0248	0.0091	0.0121	0	0.0107	0.0134	0	0.0015	0.0247	0	0.0231	0.017	0.0123	0.0159	0.0027	0.0071	0.018	0.0057	0.0018	0.0006	0	0	0.0094	0.0137	0.0186	0.0286	0.0217
0	0	0.0174	0	0	0	0	0.0102	0	0.0151	0.0138	0	0.0209	0	0	0.0074	0	0.0143	0	0.0273	0.0023	0.0138	0.0169	0	0	0.0146	0.0056	0	0.0087	0	0.0078	0	0	0.0116	0.011	0	0	0.0022	0.0113	0	0.0041	0.0095	0	0	0	0	0	0	0.0062	0
0.0085	0.0063	0.0109	0.0143	0.0138	0.0052	0.0074	0.0068	0.0111	0	0.0098	0.0049	0.0047	0	0.0123	0.0148	0	0.0043	0.0115	0.0133	0.0164	0.008	0.002	0.0135	0	0.0146	0.0099	0	0	0.0047	0.0087	0	0.0082	0.0046	0	0	0	0.0089	0.0182	0.0014	0.0082	0	0	0.0082	0	0.0018	0.0152	0	0.0071	0
0.0118	0	0.0052	0	0.0028	0.0166	0.0122	0	0	0	0	0.0101	0.0042	0	0	0	0	0.0065	0.0022	0	0.0127	0	0	0.0092	0.0089	0	0	0	0	0.0214	0	0	0	0.0088	0.0125	0	0.0035	0	0.0072	0.0183	0.0154	0.0055	0	0.0028	0	0	0.0025	0.0082	0	0.0156
0.0036	0	0	0.0144	0	0.0123	0.0119	0.0071	0	0.0074	0	0	0.0052	0	0.0068	0.0038	0	0	0.0146	0.0025	0.0058	0.0059	0	0.0085	0.0028	0.0087	0.0165	0	0	0.0125	0.0073	0	0.0152	0.0088	0.0082	0.0055	0.0134	0.0063	0.0121	0.0119	0.0179	0.0109	0.0109	0.0051	0	0.0056	0.01	0.011	0.0412	0.0125
0.0212	0.0183	0.006	0.0174	0.0139	0.0025	0	0.0076	0.01	0.013	0.0076	0.003	0	0.0067	0	0	0	0.0138	0.0043	0	0.0023	0.0249	0.001	0.0017	0	0	0.0081	0.0116	0	0	0.0111	0	0	0	0.0125	0	0.004	0	0.0076	0.0243	0.0134	0.021	0.0075	0.0149	0.0065	0.0173	0.0069	0.0089	0	0.0085
0	0.0003	0	0	0	0	0.0087	0	0.0077	0	0	0.0099	0.0032	0.0096	0	0.0103	0.0164	0.0166	0.0125	0	0.0106	0.0098	0	0	0.0227	0	0	0.0143	0.0136	0.0071	0.0066	0.0074	0.0056	0.0176	0	0.0062	0.0084	0.0084	0.0275	0.0082	0	0	0	0.0113	0	0.0146	0	0	0.0121	0
0	0	0.0149	0.0063	0.0125	0.0022	0	0	0.011	0	0.008	0	0.0071	0.0278	0	0	0.0226	0.0156	0	0	0	0.0116	0	0	0.0063	0.0086	0.0092	0.0042	0	0.0067	0.0038	0.0091	0.0048	0	0.0089	0	0.0251	0.0079	0.0172	0.0073	0.0116	0.0069	0	0	0	0	0	0.0092	0.0176	0.0048
0	0.0125	0.0027	0	0.0053	0.0071	0.0063	0.0074	0	0	0	0	0	0.004	0.0055	0.004	0.0051	0	0.015	0.0111	0	0.0135	0	0.0124	0	0.0047	0	0	0	0.0086	0.0051	0.0039	0.0038	0.0065	0	0	0.0051	0	0	0	0.002	0.0131	0	0.0217	0	0.0115	0.0064	0	0.0041	0.0155
0	0.015	0	0	0	0	0	0.0114	0	0	0	0	0	0	0	0.0091	0.0171	0.0027	0	0	0	0	0	0.0075	0	0	0	0.0077	0.0031	0	0.0018	0	0	0.0062	0.0159	0	0.0076	0	0	0	0.0172	0	0	0	0	0	0	0	0	0
0.0092	0.0101	0	0	0	0	0	0	0	0	0	0.0083	0.0029	0	0	0.0026	0	0	0	0	0	0.0126	0	0	0	0.0056	0.0108	0	0	0	0	0	0	0	0	0	0	0	0	0.0191	0	0	0	0	0.0056	0	0	0	0.0136	0
0	0	0	0.0113	0	0	0	0	0	0.0133	0	0.0055	0	0.0145	0	0	0.0048	0	0	0	0	0	0.01	0	0	0	0	0.0104	0.0098	0	0	0.023	0.0111	0	0.0154	0	0	0	0.0161	0	0.0122	0	0.0107	0.014	0	0	0	0.0032	0	0
0.0138	0	0.0095	0	0.0029	0	0.0051	0	0.0127	0	0	0	0	0.0127	0	0.006	0	0	0.0125	0	0.0147	0	0.0178	0	0	0	0	0.0046	0	0.002	0.0106	0.0098	0.0078	0	0.0061	0.0059	0.0107	0.0042	0.0052	0.0097	0	0	0	0	0.0108	0	0	0	0.0087	0.0096
0	0.0075	0.011	0	0	0.0125	0.0204	0	0.0056	0	0.0078	0	0	0	0	0.0194	0.016	0	0	0	0.0119	0.0148	0	0.0114	0.0096	0	0.0214	0	0	0	0	0	0.0168	0	0	0	0	0.0103	0	0	0	0.0109	0	0.033	0	0	0.0128	0.013	0	0
0.0162	0.0187	0.0148	0.0129	0.0256	0.0061	0.0075	0.0132	0	0.0133	0.017	0.0076	0.0189	0	0.0132	0.0129	0.0157	0.0204	0.0152	0	0	0.013	0	0.002	0.0225	0.008	0.027	0.027	0	0.0083	0.0058	0	0.0173	0.0135	0	0.0116	0.005	0	0.0023	0	0.0286	0	0	0.0133	0	0.0127	0.0167	0	0.0094	0.0086
0.0093	0.0108	0.0023	0.0082	0.0172	0.0197	0.0099	0.0119	0.0107	0.0239	0.0166	0.0249	0.019	0.014	0.0147	0.0034	0.0046	0.0079	0	0.01	0.0035	0.012	0	0.0221	0.0055	0.0062	0.0143	0.023	0.0051	0.0091	0.0074	0	0.0185	0.0091	0.0087	0.0065	0.0158	0.0109	0	0.0158	0.0092	0.0281	0.016	0.0201	0.0191	0.0293	0.0109	0.0061	0.0056	0
0.0025	0	0.0041	0.0113	0.005	0.0094	0.0025	0.0031	0	0.0188	0	0.0073	0.0049	0	0.0095	0.0135	0.0076	0.0115	0.0106	0.0007	0.0101	0.0155	0.0032	0.0074	0.0079	0.0161	0.0066	0.0191	0	0.0064	0	0.0142	0.0085	0.0144	0.0131	0.0132	0.0119	0.0052	0.0195	0.0077	0.0156	0.0139	0.0017	0.0023	0	0.0104	0.0178	0.0198	0.0082	0.0035
0.011	0.0118	0.017	0.006	0.0069	0	0.0064	0.0099	0.0083	0.0046	0.016	0.0148	0	0.0125	0.0207	0	0.0107	0.0159	0.0155	0.0084	0.0053	0.0247	0.014	0	0	0	0	0	0.0092	0	0.0175	0	0.0088	0.0148	0.0164	0	0.0115	0.0194	0.0144	0.0133	0.0086	0.0106	0.0178	0.0134	0.0166	0.0137	0.0071	0.0129	0	0.0271
0	0	0.0105	0.0163	0.0142	0.0105	0	0	0	0	0.0089	0.0157	0	0.0057	0	0.0084	0.0119	0	0.0144	0	0.0075	0.0029	0.0038	0.0063	0.0074	0	0	0.0073	0.0048	0	0.0053	0.008	0.0154	0	0.0037	0.0028	0.0109	0.0075	0.0042	0	0	0	0.006	0.0102	0.0159	0	0.0278	0.0094	0	0
0.0075	0.0219	0.0288	0.0151	0.0201	0.0069	0	0.0108	0	0.0161	0	0.0187	0.0062	0.0052	0	0.015	0.0134	0	0.0098	0.0027	0	0.0126	0	0	0.0047	0.0028	0	0.0142	0	0	0	0.0124	0	0.0081	0	0	0	0	0	0.0081	0.0084	0.0113	0.0172	0	0	0.0063	0	0	0.0178	0
0.0135	0.0058	0.0056	0.0125	0.0269	0.013	0	0.0176	0	0.0092	0	0	0	0.004	0	0	0.0122	0.0127	0	0.0094	0	0.0091	0	0.0041	0	0.0039	0.0019	0.0027	0.006	0.0007	0	0	0	0	0	0.0153	0.0059	0	0	0.0143	0.006	0	0	0.0016	0.0155	0	0.0083	0.0176	0	0.0216
0.0092	0	0.0093	0	0.009	0	0.0043	0	0	0	0.0163	0	0	0.0067	0.0126	0	0.0113	0	0.0231	0.0109	0.0059	0	0.0069	0.008	0	0.005	0.0092	0.0211	0.0086	0	0	0.0067	0.0067	0.0044	0.0101	0	0.0244	0.0153	0.0102	0.0263	0.0014	0.0171	0	0.0174	0	0.0097	0.0215	0	0.0065	0.004
0	0	0.0135	0.004	0.0043	0.0168	0	0	0.0145	0	0.0114	0	0.0105	0.0123	0	0	0.0124	0.0204	0.0065	0	0.0024	0	0.0096	0.0013	0.0169	0.0011	0.0068	0.0135	0.0164	0.0187	0	0.0106	0.0119	0	0	0.003	0	0.0168	0	0	0.0215	0.0233	0.0101	0.0075	0.0157	0.0172	0	0.0102	0	0
0.0161	0.0019	0.0182	0.002	0.0255	0.0066	0.007	0.0095	0.0047	0.0071	0.0085	0	0.008	0	0.0087	0.0049	0.0086	0	0.0124	0.0084	0.0031	0.0077	0.008	0.0133	0.0099	0	0	0.0217	0	0	0.01	0.013	0	0	0.0184	0.0101	0.0073	0.0175	0	0.0203	0	0.0132	0	0.0052	0.0104	0.0117	0.0152	0	0.0143	0
0	0.0175	0.0164	0	0	0	0.0041	0.0258	0.0204	0.0029	0.0061	0.0118	0.0046	0.0097	0	0.0051	0.0184	0.0088	0	0.0259	0.0182	0.0136	0	0.0126	0.0097	0.0027	0	0.0107	0.0172	0.0137	0.0143	0.0048	0.0059	0.0172	0.0198	0	0.0157	0	0.0201	0.0039	0	0	0	0	0.0051	0	0	0.0067	0.0299	0.0158
0.0088	0.0207	0.0043	0.001	0.014	0.0054	0.0069	0.0188	0.0185	0	0.0031	0.0111	0.017	0	0.0104	0.0021	0.0033	0.0111	0.0063	0.0169	0.0181	0.022	0.0258	0.01	0.0066	0.012	0	0.0196	0.0225	0.0141	0.0081	0.0222	0.0113	0.0148	0.0036	0.0153	0.0278	0.0245	0.0076	0.0112	0.0145	0	0.0071	0.003	0.008	0.0081	0.0016	0	0.0029	0
0.0068	0.0125	0	0.0098	0	0.01	0.0194	0	0.0088	0.0025	0	0.0107	0.0165	0	0	0.012	0.0112	0	0	0.0046	0	0.023	0	0.0068	0	0	0	0.0193	0.0177	0.0105	0.0021	0.0201	0	0	0	0	0.011	0	0.0017	0	0.005	0.0318	0.0244	0.0049	0	0.008	0.005	0.0097	0	0
0	0	0.0095	0	0.0182	0	0.0015	0.0111	0	0	0.0039	0	0	0	0.0148	0.0075	0	0	0	0	0	0	0	0	0	0.0093	0.0068	0.008	0	0.0034	0.0164	0.0119	0	0	0	0	0	0.0112	0	0	0	0	0	0	0	0	0	0	0	0.0079
0	0	0	0.013	0.0075	0	0	0	0	0.0112	0	0	0	0	0	0	0.0012	0	0.007	0	0	0	0.0058	0	0	0.0115	0.0088	0.0235	0	0	0	0.0089	0.0048	0.0056	0	0.0082	0.0142	0	0	0.0096	0	0.0043	0	0	0.0092	0	0	0	0	0.0023
0	0	0	0	0	0.0336	0	0.0092	0	0	0	0	0	0	0	0	0	0	0	0.0048	0	0	0	0	0	0.0039	0	0	0	0	0	0	0	0	0	0	0	0	0.0117	0	0	0	0	0.0045	0	0	0	0	0	0
0.0126	0	0	0.0132	0	0.0085	0	0.0024	0	0	0.015	0	0.0329	0	0	0	0	0	0	0	0.0012	0	0	0	0	0	0	0.0068	0.0094	0	0	0	0	0	0.0216	0	0	0	0	0	0	0	0	0	0	0	0	0	0.0067	0
0	0.0048	0	0	0	0	0	0	0	0	0	0	0	0	0	0.0092	0	0	0.0066	0.0424	0.0128	0	0.0185	0.0071	0	0	0	0	0	0	0	0	0	0.0097	0	0	0	0	0	0.0033	0	0	0	0	0.0031	0	0	0	0	0
0.0127	0.012	0.0205	0.0085	0.022	0.0205	0.0168	0.0112	0.0108	0.0042	0.0193	0.0154	0	0.0119	0.0063	0.0333	0	0.0191	0	0.0178	0.0065	0.0056	0.0177	0.0096	0	0.0093	0.0055	0.0176	0.009	0	0	0.0066	0.0172	0.0185	0.038	0.0158	0	0.0042	0.0128	0.0075	0.018	0.02	0.0123	0.0159	0.0191	0.0086	0.0109	0.0088	0.0132	0.0104
0.0165	0.0185	0.0159	0.0156	0.0184	0.0057	0.0084	0.0099	0.0113	0.0191	0.0204	0.0214	0.0113	0.0073	0.0177	0.0095	0.0015	0.0138	0.0263	0.0208	0.0321	0.0181	0	0.0123	0.0232	0.0054	0.0123	0.0173	0.0102	0.0242	0.0086	0.0207	0.0157	0.0238	0.0138	0.0147	0.0216	0.0132	0	0.008	0.0222	0.0156	0.0054	0.0223	0.0188	0.0034	0	0.0152	0.0124	0.022
0.0269	0.0195	0.0123	0.0051	0.018	0.0012	0.0174	0.0294	0.0135	0	0.008	0.0092	0.0323	0.0267	0.0158	0.0148	0.0211	0.0203	0.0167	0.0099	0.027	0.0059	0.0202	0.0108	0.0132	0.012	0.0255	0.0081	0.0134	0.0155	0.0132	0.0159	0.0038	0.0125	0.0159	0.0157	0	0.0078	0	0.0105	0.0357	0.0044	0.021	0.0269	0.023	0.0136	0.0129	0.0078	0	0.0108
0.0064	0.0242	0.0103	0.024	0.012	0.01	0	0.0055	0.0159	0.0153	0.0213	0.0211	0.0096	0.0127	0.019	0.0075	0.0141	0.0231	0.0066	0.0063	0.0173	0.0254	0.0065	0.0124	0	0.0152	0	0.008	0.0066	0	0.0249	0.0124	0.0245	0	0	0.0274	0.0088	0.0204	0	0.0195	0.0088	0	0.0277	0.0207	0.014	0.0186	0.0174	0.0029	0.0123	0.0062
0	0.0054	0	0.0119	0	0	0.0075	0.0125	0.0071	0	0.0056	0	0.0081	0.0192	0.0013	0	0	0.0096	0.0121	0.0208	0	0.0113	0	0.0051	0.0022	0	0.027	0	0	0.0081	0	0	0.0077	0.0136	0.0086	0.0154	0.0137	0.0067	0	0	0	0	0.0032	0.0111	0.0007	0	0	0.015	0.0123	0.0038
0.0029	0	0	0.0101	0	0.0048	0.0125	0.0189	0	0.0135	0.0063	0.0238	0.0018	0	0.0123	0.0112	0.0041	0.0027	0.0061	0.0185	0	0	0.0137	0.0049	0.0142	0.0128	0	0	0.0025	0.0118	0.0096	0.0017	0	0	0.0033	0.013	0	0	0.0096	0.0202	0	0.0049	0	0.0261	0	0	0.0196	0	0	0.0123
0	0	0.0111	0.0046	0.0019	0	0	0.018	0.004	0.007	0	0.0146	0.0317	0	0	0.0173	0.0073	0.017	0	0	0.0061	0	0.0148	0	0	0	0	0.0109	0.0048	0	0.0131	0.0115	0	0	0.0092	0	0	0.0093	0.017	0	0.0007	0.0107	0	0	0	0.0148	0.0186	0.0213	0	0.0038
0	0.0194	0.0128	0.0124	0.0157	0	0	0.0251	0.0101	0	0.0219	0.011	0	0	0.011	0.0069	0.0132	0.0246	0.0148	0.0134	0.0161	0.0274	0	0.0146	0.0085	0.0281	0.0065	0	0.013	0.0214	0.0153	0.0155	0.0115	0	0.0139	0.0172	0.0134	0	0	0.0222	0.0165	0.0061	0.017	0	0.0116	0.0228	0.0126	0.0229	0.015	0.0079
0.015	0.0186	0.0248	0.0172	0.0206	0	0.0161	0.0222	0.0182	0.0165	0.0089	0.013	0	0.0096	0	0	0.0049	0.0225	0	0.0186	0.018	0.011	0.0102	0	0	0.0192	0.0129	0.0167	0.0053	0.0106	0.0082	0.0089	0.0074	0	0	0	0.0083	0.0213	0.0115	0.0188	0	0.0244	0.0103	0	0.0102	0.0121	0.0091	0.0176	0	0.0138
0	0	0.013	0.0216	0.0115	0.0119	0.0087	0.0201	0.0068	0.0053	0.0302	0.0148	0.0308	0.0179	0.0183	0	0	0.0134	0	0.0325	0.0125	0.0131	0.0139	0.0219	0.0092	0.0138	0.0108	0.0081	0.0037	0.0111	0.0133	0.0085	0.0133	0.0103	0.0156	0.0098	0.0121	0.018	0.0128	0.012	0	0.0231	0	0.0238	0.0235	0.0205	0.0101	0.019	0.0162	0.0138
0.0179	0.0099	0.0128	0	0.0083	0.0151	0	0.0079	0.0044	0.0031	0	0	0.0154	0.021	0.0051	0.0087	0	0	0.0147	0.0163	0	0.0134	0	0.0239	0.0159	0.003	0	0.0075	0.0119	0	0.0047	0	0.0122	0.0198	0.0147	0	0	0	0	0.0111	0.0287	0.0171	0.0178	0.0287	0	0	0.0108	0.0219	0.0074	0.0035
0.005	0.0177	0.0092	0	0.0135	0.024	0.0237	0.026	0.0164	0.0124	0	0.0029	0	0.0086	0.0084	0.0095	0.0171	0	0.0194	0.0049	0.0214	0.0146	0	0.0073	0	0.007	0.0017	0.0058	0	0.0155	0.0188	0.016	0	0	0.0125	0.0124	0	0.0091	0.0092	0.0059	0	0.0111	0	0.0267	0.0099	0	0.0083	0.0096	0	0.0105
0.0081	0.0131	0	0	0	0.0126	0	0	0.0017	0	0.0104	0.0174	0.029	0.0136	0.0103	0.0213	0.0087	0	0	0	0.0059	0.0105	0.007	0.0232	0.0109	0.0077	0.0061	0.0068	0.0037	0.006	0.03	0.0043	0	0.0175	0.0056	0.0121	0	0.0042	0.0139	0.0071	0.0127	0	0.0076	0.0177	0.0238	0.01	0	0.0104	0	0.0274
0.0341	0.009	0.0046	0.0119	0	0.0279	0.0085	0.0071	0.0052	0.0125	0	0.0083	0.0146	0.0052	0.0208	0.0124	0	0.0114	0.008	0.0176	0.0085	0.0214	0.0181	0.0133	0.0056	0.0195	0	0.0106	0	0.0071	0.0112	0.0137	0.003	0.0153	0.0106	0.0115	0.0182	0	0.0189	0.0157	0.0185	0.0165	0.017	0.0145	0	0	0.0178	0	0.0179	0.0076
0.0095	0.0082	0.0085	0.0154	0	0.0126	0.0145	0.0163	0.0162	0.0107	0.0287	0.0081	0.0037	0.0012	0.0086	0.0123	0.0133	0.0126	0.0358	0.0165	0	0.0022	0.0264	0.002	0.0055	0.0046	0.0214	0	0.0054	0.0098	0.0142	0.0066	0.0039	0.012	0	0	0.0165	0.0253	0	0.0158	0.0072	0.0052	0.0091	0.0111	0.0186	0.0154	0.0137	0.0077	0.004	0.0088
0	0.0106	0.0099	0.012	0	0	0.0118	0.0229	0.0079	0.0114	0.0171	0.0148	0	0.0254	0.0189	0.0191	0.0239	0	0.0107	0	0.006	0.0165	0.0123	0.0093	0.0031	0.0056	0	0.0162	0.0204	0	0.0032	0.0074	0.0078	0.0083	0.006	0.013	0.017	0.0193	0.0198	0	0.002	0.0066	0.015	0.0121	0.0108	0	0.0121	0.0171	0.0167	0.0341
0.0083	0.0053	0.0122	0.0022	0.0067	0.0191	0	0.0177	0.0234	0.0073	0.0277	0.0099	0.0199	0.0058	0.0064	0.0244	0.0205	0.0112	0.0105	0.0136	0.0195	0.0024	0.0038	0.0129	0.0029	0.0114	0.0254	0.0162	0.0163	0	0.0092	0.0249	0.0038	0	0	0.0106	0.0115	0.0137	0.0346	0.0127	0.0214	0	0.0234	0.0222	0.0133	0.0177	0.0142	0.0359	0.0231	0.0103
0.0044	0.0146	0.0286	0.0351	0.0123	0.0171	0.0166	0.0144	0.0108	0.0169	0.0211	0.0358	0.0088	0.0098	0.0047	0.0138	0.0177	0.0078	0.0162	0.0202	0	0.007	0.0148	0.0007	0.0185	0.018	0.0091	0.0195	0	0.005	0.0346	0.0139	0.0143	0	0.0114	0.0186	0.032	0.0258	0.0131	0.0252	0.01	0	0	0.0187	0.0033	0	0	0.0267	0.0205	0.003
0.0045	0.0141	0.0059	0.0068	0	0.0044	0	0	0.002	0.0203	0.0044	0.0013	0.0074	0.0058	0	0.0319	0.0122	0	0	0	0.0121	0.0229	0.009	0	0.0081	0	0	0	0.0107	0	0.0062	0.0071	0	0.028	0.0205	0.0132	0	0.0085	0.0078	0	0	0	0	0.005	0	0	0.0187	0	0	0.0118
0.014	0.0053	0	0	0.0233	0.0057	0.0252	0	0.0116	0.0026	0	0	0	0.0084	0	0.0218	0.0177	0	0.009	0	0.0034	0.0088	0	0	0	0.0091	0	0	0.0092	0	0.0146	0.0078	0.0037	0.0073	0.0098	0.0211	0.0164	0.0275	0	0.0173	0.0108	0	0	0.0071	0	0.0163	0	0	0	0.0151
0.022	0	0.0112	0	0.0088	0.018	0	0.0137	0.0107	0.0106	0.0109	0	0.0119	0.0187	0.0113	0.007	0.0235	0	0	0.0212	0	0.0027	0	0.0129	0.0252	0.0146	0.0094	0	0.0211	0.0191	0.0086	0.0152	0.0068	0	0.0099	0.014	0.0113	0.0185	0.0231	0.0168	0.0088	0.0081	0.0126	0	0.0109	0.0067	0	0.0051	0	0.0111
0.0127	0.0166	0.046	0	0.0168	0.0093	0.0021	0.0304	0.009	0.0126	0.0401	0.0171	0.0046	0.0226	0.0178	0	0	0.0222	0.0051	0.0312	0.0099	0.0148	0.0288	0.022	0.0054	0.0237	0.0195	0.0012	0.009	0.0289	0.0102	0	0.0053	0.024	0.0183	0.0044	0.0066	0.0367	0.0336	0.0131	0.0076	0.0141	0.0092	0.0176	0	0.0047	0.0142	0.0065	0.019	0
0.0142	0	0	0.0384	0.0137	0.0118	0.0239	0.0092	0	0.0166	0.0215	0.0179	0.0074	0.0192	0.0123	0.02	0	0	0	0.0228	0.0268	0	0	0	0.0107	0.0186	0.0188	0.0201	0.0012	0.018	0.0048	0.0157	0.0099	0	0.0153	0.0105	0.0092	0.0241	0.0169	0.0143	0.0155	0.0141	0.0388	0.0088	0.0116	0.0064	0.0156	0.0257	0.0033	0.0142
0.0044	0	0	0	0	0	0.0094	0.0155	0	0	0.0211	0	0.0023	0	0.0175	0.012	0	0.0021	0.0101	0.019	0	0	0.0046	0.0136	0	0	0	0	0	0.0083	0	0	0.0135	0	0	0	0	0	0	0.0022	0	0	0.0109	0.0065	0.0072	0	0	0	0.0023	0
0.0174	0.0064	0.0108	0.0091	0.0107	0	0	0	0	0	0.012	0.0045	0.0122	0.0103	0	0	0.0053	0	0	0	0.0077	0	0.0139	0	0.007	0	0.0109	0	0.0176	0.0045	0.0083	0.0107	0.0014	0	0.0116	0	0	0.0163	0	0	0.0073	0.0008	0.0178	0.0143	0	0.0049	0	0	0	0
0.0084	0	0.0043	0	0	0	0	0.0059	0	0	0.0087	0	0	0	0.0055	0	0	0	0	0	0	0	0	0.0132	0	0	0	0	0	0.0035	0	0	0.0115	0	0	0.0127	0	0	0	0	0	0	0	0	0.0061	0.0072	0.006	0.0035	0	0
0.0023	0	0.0116	0.0115	0	0	0	0	0	0	0	0	0	0	0	0	0	0.0062	0	0	0	0.006	0.007	0.0121	0	0.0088	0.0071	0	0.007	0	0	0	0.0084	0	0.008	0.0066	0	0	0	0.0069	0	0.0055	0	0	0.01	0	0	0.0102	0	0
0.0054	0	0	0	0.0062	0	0	0.0065	0	0	0	0	0	0	0.0023	0	0	0	0	0	0	0	0	0	0	0	0	0	0.0105	0	0.006	0	0	0	0	0.0023	0	0.0106	0	0	0.0019	0.0037	0	0	0.0172	0	0	0	0	0.0049
0.0039	0.0045	0	0	0	0.0068	0.0164	0.012	0.0071	0	0	0	0.0062	0.0082	0.0164	0	0	0	0	0.0039	0.015	0	0	0.0075	0.0028	0	0.0093	0	0.0303	0.0056	0	0.0074	0.0249	0.0089	0.0104	0.0124	0	0.0124	0.0035	0.0092	0.0038	0.0077	0	0.005	0	0.0039	0.0004	0.009	0.0012	0
0.0064	0	0	0.0092	0	0	0	0.0033	0	0.0082	0.0052	0	0	0	0.0155	0.0101	0.0237	0.0194	0.0184	0.0071	0.0202	0.006	0.0037	0.0075	0.0048	0.0084	0.0147	0.0133	0.0059	0.0177	0.0264	0.0154	0.0044	0.0206	0.0062	0.018	0	0.0071	0.0089	0.0136	0.0047	0	0.0027	0.0048	0	0.0082	0.0131	0.0146	0.0013	0.0249
0	0.0098	0.0163	0.0152	0.0085	0.012	0.0286	0	0.0061	0.0101	0.0162	0.016	0.005	0.0312	0.0141	0.006	0.0164	0.0102	0.021	0	0.0139	0.008	0	0.0174	0.0071	0.0075	0.0225	0.0238	0.0101	0.0084	0	0.0069	0.0188	0	0	0	0	0.0045	0.0235	0	0.0101	0.0055	0.0021	0.0169	0	0	0.0085	0.0291	0.0014	0
0.0138	0	0.0145	0	0.015	0.0058	0	0.0044	0.0088	0	0.013	0	0.0135	0.0152	0.0048	0.0248	0.0096	0.0213	0.0196	0.0201	0.0052	0	0.0076	0.015	0.0072	0.0097	0.0139	0.0013	0.0092	0.007	0.008	0.0039	0.0347	0.0196	0.0107	0.0197	0	0	0.0097	0.0155	0.0236	0.0114	0	0.0204	0.0112	0.0166	0.0016	0	0.0067	0
0	0.0072	0.0068	0.0113	0.0044	0.0061	0.0134	0.0117	0.0111	0.0179	0.0054	0.0192	0.0061	0	0.0048	0.0024	0.0248	0.0134	0.0219	0.0214	0.0124	0.0195	0.0186	0	0	0	0.0108	0.0007	0.0156	0.0258	0.0081	0.0041	0	0	0	0.0043	0	0	0	0	0	0	0	0.0139	0	0	0.0069	0	0	0
0	0	0	0	0	0	0	0.0044	0.0171	0	0	0	0.0084	0	0.007	0	0	0	0.0142	0.0112	0	0.0046	0.0135	0	0	0.0178	0	0	0	0	0	0	0	0	0	0.014	0	0.0131	0	0	0.0146	0	0	0	0	0.0093	0	0	0.0055	0.0108
0	0	0.0099	0	0	0.003	0	0	0.0048	0.0071	0.0046	0.015	0	0	0.0089	0.0132	0.0106	0.0174	0	0.0097	0	0.0099	0.0045	0.0163	0.0171	0	0.0245	0.0096	0.0089	0.0172	0.0183	0	0.0154	0.0104	0	0.0137	0.0218	0	0.0314	0.0237	0.0186	0.0172	0	0.0119	0.0059	0.0154	0.0086	0	0.0112	0
0.0031	0	0.0099	0.0131	0	0.009	0	0.0058	0.0101	0.0162	0.0142	0	0.0057	0.0106	0.0162	0.0089	0.0052	0	0.0045	0.0084	0.0113	0.001	0.0107	0	0.0074	0	0.0064	0.0191	0.0257	0	0.011	0.0056	0.0161	0.0224	0.0076	0.0072	0	0.0123	0	0.026	0.0047	0.0099	0	0.012	0.022	0	0.0221	0.0239	0	0.0131
0.0193	0.0255	0	0	0.0079	0.0154	0.0272	0.0127	0.0079	0.0086	0.0066	0.0121	0.0147	0.0153	0.0127	0.0114	0.0211	0.0143	0.012	0.0238	0.0118	0.014	0.0078	0.0087	0.0081	0.0098	0.0114	0.0172	0.0231	0.0355	0.0175	0	0	0	0.0177	0.0077	0.022	0.0159	0.0143	0	0.0189	0.0091	0.0065	0.0139	0.013	0.0068	0.0224	0.0096	0.0106	0.0054
0.0104	0.0158	0.0164	0.0104	0.0251	0.0063	0.036	0	0.0116	0.0124	0	0.0099	0.0332	0.0084	0	0.0139	0.0031	0.0035	0	0	0	0.0219	0.0082	0	0.0263	0.0192	0.0117	0.0176	0	0.0185	0.0066	0.0072	0.0104	0.0028	0.0079	0.0105	0	0.0057	0	0.0108	0.0106	0	0.0244	0	0.0311	0.0221	0	0.0152	0.0184	0.0177
0.0223	0.0078	0.0182	0	0.0116	0	0.0157	0.0141	0.0056	0	0.0094	0.0313	0.0011	0.0219	0	0.0096	0.0094	0.0231	0.0076	0.0153	0.0133	0.016	0.0146	0.0034	0	0	0.0157	0.0217	0.0078	0.0145	0.022	0.0161	0.0068	0.0082	0.0224	0.017	0.0143	0.019	0.0298	0	0.0129	0.0054	0.0128	0.0019	0.0114	0.0119	0.0261	0	0.0033	0.0164
0.0103	0.0213	0	0.011	0	0.0332	0.0088	0.0039	0	0.0102	0	0.0216	0.0157	0.0176	0.0154	0.0203	0.0267	0.01	0.0065	0.0064	0.0125	0.0246	0.0187	0.0172	0.021	0.0141	0.0061	0.0324	0.0107	0.0215	0	0.0032	0.0209	0.0094	0.014	0.0398	0	0.0382	0	0.0109	0.0065	0.0022	0.0139	0.0089	0.0144	0	0	0.0065	0	0.0172
0.0109	0	0.0088	0.004	0.007	0.0151	0.0183	0	0	0	0.019	0.0108	0.0031	0	0.0117	0	0.0059	0.0094	0	0.015	0.0137	0.0181	0.0249	0	0.0198	0.0093	0.0097	0.0134	0.0212	0.0053	0.0096	0.0209	0.0109	0.0257	0.0084	0	0.0102	0.0042	0.0067	0.0109	0.0101	0.015	0	0	0.0055	0.0118	0.0115	0.0094	0	0.0235
0.0053	0	0.0312	0.0263	0.0226	0.0083	0.0109	0.0037	0.0086	0.0121	0.0307	0.0122	0.0094	0.0195	0.0152	0.0154	0.0133	0.0132	0.0249	0.0194	0.0177	0	0	0.0273	0.0145	0	0.0052	0.0053	0.0067	0.0127	0.0156	0.012	0.0294	0.0212	0.0293	0	0.0104	0.015	0.0188	0.0096	0.0106	0.0081	0	0	0.0175	0.0177	0.0176	0.0028	0.0106	0.0157
0.0179	0.0083	0.0077	0.0303	0.0073	0.0035	0.0352	0.0181	0	0.0177	0.024	0.0146	0.0168	0.0142	0.0176	0.0126	0	0.0138	0.0059	0	0.0218	0.012	0	0	0.0115	0.018	0.009	0.0138	0.0315	0.0188	0.0099	0.0095	0	0	0.0235	0	0	0.007	0.038	0.0083	0	0.0251	0.0187	0.02	0.0055	0.0084	0.0109	0.0166	0.0122	0.0042
0.0177	0.0334	0	0	0.014	0	0.0169	0.0081	0	0	0.0047	0	0	0.0109	0.0147	0	0.0243	0.0053	0.0168	0.0096	0.007	0.011	0.0342	0.0108	0.0041	0	0.0099	0	0.0103	0.0158	0.0108	0.0195	0	0	0.0114	0.0163	0.0082	0	0.0226	0.0018	0.0174	0.0111	0.0051	0.0193	0.0115	0.0121	0.02	0.007	0.0072	0.0196
0	0.0216	0.0071	0.0123	0.0062	0.0098	0.0276	0.0096	0.0362	0.0087	0	0.0062	0.0106	0	0.0167	0.0013	0.0236	0.0145	0.0034	0.0024	0.0043	0	0.0175	0.0188	0.0139	0.017	0.0066	0	0.0298	0.0134	0.0013	0	0.0104	0.0034	0	0.0093	0.0163	0.0102	0.0209	0.0119	0.0106	0.0181	0.0093	0.0029	0	0	0.0082	0.0095	0.0252	0.0186
0	0	0	0	0	0	0	0	0	0	0	0	0.0234	0	0.0169	0	0	0	0	0	0	0	0	0	0	0	0	0	0	0	0	0.0122	0	0	0.0102	0	0.0027	0	0	0	0.0036	0	0	0.0119	0	0.0097	0	0	0	0
0	0.0086	0	0	0	0.0077	0	0.0079	0.0068	0	0	0	0	0	0.0086	0	0	0	0	0	0.0136	0	0	0	0.0023	0.0081	0.0109	0	0	0.0098	0.0045	0	0	0	0	0.004	0	0	0	0	0	0	0	0	0	0	0	0	0	0.0231
0.0061	0.0107	0	0.0141	0	0.0088	0.0033	0.0288	0.0162	0.0109	0.0177	0.0149	0.0161	0.011	0	0.0162	0.0042	0.0169	0.0184	0.0114	0.0267	0.023	0.0097	0.0062	0.0144	0.022	0.0194	0	0.0214	0.001	0.0126	0	0.0083	0.0113	0	0.02	0.0129	0.0155	0	0	0.0148	0	0.0149	0.0125	0.0195	0.0174	0.011	0	0.0056	0.0092
0.0131	0.008	0.0169	0.0109	0.01	0.0277	0.0081	0.0204	0.0094	0.0137	0.0152	0.0167	0.0101	0.0162	0.0066	0.0236	0.0205	0.0056	0.0099	0.0169	0.0258	0	0.0052	0	0.0203	0.0121	0.0309	0.018	0.0124	0.0096	0.043	0.0074	0.0131	0.0264	0.0053	0.0182	0	0.0203	0.017	0.0304	0.0162	0.0277	0	0.0045	0.0063	0.0128	0.0311	0.0119	0.0148	0.0252
0	0.0179	0	0	0.0084	0.0157	0	0.0126	0.0215	0.0352	0.0123	0.0137	0	0.0144	0.0085	0.0312	0	0	0.0051	0	0.0169	0.0323	0.0133	0	0.0162	0.0061	0	0.0193	0.0057	0.0206	0.0132	0.0284	0.0164	0.0366	0.0042	0.0136	0.0426	0.0122	0.0227	0.0139	0.0067	0.0108	0.0313	0.0045	0	0	0.0029	0.0182	0.0088	0
0.0098	0.0055	0	0.007	0.0125	0.0091	0.024	0	0	0.0117	0.0112	0.0038	0.0138	0.0046	0.0054	0.0093	0.0101	0.0063	0.0088	0.0215	0	0	0.0136	0.0101	0	0.0143	0	0	0	0	0	0	0.0076	0.0085	0.0139	0.0228	0	0.0025	0	0	0	0	0	0	0.0064	0	0.0192	0	0	0
0	0.0036	0.0095	0	0.0065	0	0.003	0	0	0.0108	0	0	0.0185	0	0.0166	0	0	0.008	0	0	0.0098	0	0	0	0	0.0127	0	0.0088	0.0075	0	0.0079	0.0172	0.008	0.0105	0	0.0124	0.0089	0	0.0112	0	0.0103	0	0	0	0	0	0	0.0173	0	0.0144
0	0.0079	0	0	0	0.0074	0	0.008	0.0032	0	0	0.0083	0.0026	0	0.0149	0.0104	0.0032	0	0.0155	0.0139	0.0118	0.0063	0	0.0082	0.008	0	0	0	0.0109	0	0.0038	0	0.0102	0.0074	0	0.0062	0	0	0	0.0108	0.0019	0.0127	0	0	0	0.0096	0	0.0179	0	0.017
0.0101	0.0122	0.0153	0	0.0177	0	0	0.0114	0	0.0136	0	0	0	0.0041	0.0136	0.0064	0	0.0186	0.0116	0.0032	0.0068	0	0	0	0	0.0066	0	0	0.0107	0	0.0165	0	0	0	0	0.0133	0	0.0055	0.0074	0	0.0029	0	0.0054	0	0	0.0214	0.011	0.0089	0	0
0	0	0	0	0	0	0.0046	0.004	0.0115	0	0.0066	0.008	0.005	0.0163	0.004	0.0187	0	0.015	0.0191	0	0.0016	0	0	0	0.0071	0	0.0256	0	0.0084	0	0.002	0.0073	0	0.0098	0.0077	0	0.0125	0	0.0084	0	0	0.0036	0.0176	0.0105	0	0.0075	0	0.01	0.0134	0
0	0	0	0	0.0068	0.0153	0.0096	0.0115	0	0	0.0139	0.0117	0.0222	0.0016	0.0075	0	0	0	0	0.0083	0.0046	0.0098	0.012	0.0179	0.0071	0	0.0109	0	0	0	0.0144	0	0.0115	0	0.0204	0.0034	0.0104	0.0079	0	0.0214	0.012	0.0138	0	0.0223	0.0175	0.014	0	0	0.009	0.0056
0.0239	0	0.0033	0.0053	0.0093	0	0	0.0074	0.0118	0.007	0	0.0085	0.0315	0.024	0.0181	0.0074	0.0167	0	0.0135	0.0048	0.0093	0.0082	0.015	0	0.0141	0.0089	0.0256	0	0.0061	0.0104	0.0022	0.0191	0.008	0.0042	0.0013	0.0044	0	0.0151	0.0152	0.012	0.0051	0.0184	0.0093	0.0099	0.0151	0	0.0086	0.0068	0	0.0226
0.0127	0.0221	0.0196	0.0077	0.0059	0.0108	0.0113	0.0172	0.02	0.0065	0.0234	0.0152	0.0197	0.017	0.0187	0.0123	0.0157	0	0.014	0	0.0092	0.0197	0.0203	0.0138	0.0126	0.0297	0.0166	0.019	0.0206	0	0.0199	0.0169	0.0177	0.0182	0	0.029	0.0037	0.0218	0.0058	0.0097	0	0.0152	0.0171	0	0	0.0276	0.0143	0.0219	0.0114	0.0152
0.0226	0	0	0.0201	0	0.0113	0.014	0.0111	0.0101	0.0068	0.0162	0	0	0.0102	0	0.0239	0.0093	0.021	0.0261	0.0025	0	0.0031	0	0.0112	0.0285	0.0085	0.0083	0	0.012	0.0037	0.0086	0.0145	0.0137	0.0217	0.0124	0.0141	0.0208	0.0138	0.01	0.0039	0.0098	0.0219	0.0289	0.0108	0.0062	0.0091	0	0.0157	0.0105	0.015
0.0097	0.0078	0.0197	0.0131	0.0204	0.0089	0	0.015	0.0099	0.0074	0.0174	0.0226	0.009	0.0091	0.0195	0.0088	0.0303	0.0256	0.0085	0.0032	0	0.0142	0.0105	0.017	0.009	0.0132	0	0.013	0.0241	0	0.0035	0.0193	0	0	0	0.0255	0.0271	0.0127	0.0008	0.002	0	0.0066	0.0371	0.0159	0.0103	0.025	0.0305	0	0	0.0045
0.0113	0.006	0.0122	0	0	0.0116	0.0147	0	0	0	0	0.0051	0	0.0138	0.0078	0	0.004	0	0	0.0113	0.0174	0.0219	0	0	0.0109	0	0.0006	0	0.0043	0.0119	0.0113	0.0088	0	0.014	0.0126	0.0128	0	0.0132	0.0131	0.0027	0	0.0302	0.0075	0.0059	0	0.0087	0	0.0145	0	0.0135
0.0089	0.012	0.0074	0.0097	0.0191	0	0	0.0096	0.0028	0.0102	0	0	0	0.0245	0	0.0131	0	0	0.0079	0	0.0042	0	0.0155	0	0.0125	0.0126	0.0109	0.0187	0.0096	0	0.0257	0	0.0127	0	0.0114	0.0103	0.0087	0.0143	0	0.0093	0.0067	0.0123	0.0079	0.0154	0.0132	0	0.0261	0.0065	0.0036	0.0088
0.0021	0.02	0	0.0037	0.0141	0.0046	0.0177	0	0	0.0139	0.0132	0.0037	0	0.0081	0	0	0	0.0034	0	0.0072	0.015	0.0134	0	0.0067	0.0027	0.0114	0.0159	0	0.0039	0	0	0	0	0.0029	0.0277	0	0.018	0.0184	0	0	0.012	0	0.0135	0	0.0062	0	0.0126	0.0143	0.0063	0.0065
0.0111	0.0097	0.0101	0	0	0	0.0128	0	0.0082	0	0	0.0109	0.0073	0	0.0072	0	0.0097	0	0	0	0.0212	0.009	0.0046	0.002	0	0.0027	0	0	0.0263	0	0	0.0108	0.0019	0	0	0.0184	0.0018	0.0237	0.0091	0.006	0.0066	0	0	0	0	0.0098	0.0112	0.0211	0.0292	0.0166
0.0081	0	0	0.0017	0.0012	0	0.0036	0	0	0	0	0.0064	0	0	0	0	0	0	0	0	0	0	0	0.0223	0	0.0033	0.0108	0	0.006	0.003	0.005	0.0124	0.0069	0	0.0013	0	0	0.0015	0	0	0	0.007	0	0	0	0	0.0195	0	0.0043	0.0013
0	0	0	0	0	0.0128	0	0.006	0.0127	0.0059	0	0	0.0123	0.001	0.0027	0	0.0101	0.0063	0.0086	0	0	0	0	0	0	0	0	0.0123	0	0	0.0093	0	0	0	0	0	0	0.0009	0	0	0	0	0.0118	0	0	0	0.0016	0.0095	0	0
0.0079	0.0064	0.0113	0.0121	0.0188	0.0224	0.0056	0.014	0.0032	0.0049	0.0092	0	0.0098	0.0106	0.0019	0.0163	0.0175	0	0.0122	0.0103	0.0169	0.009	0	0	0	0.0141	0.0179	0.012	0.0109	0	0.0154	0	0	0.0079	0.0177	0.0137	0.0067	0.0083	0.0229	0	0	0.0115	0	0.0117	0.0127	0.0027	0	0.0034	0.013	0.0156
0	0.0053	0	0	0	0	0	0.0051	0.0159	0.0034	0.0034	0.0098	0.008	0.0086	0.0144	0.0129	0.0124	0.0051	0	0	0.0134	0	0.017	0.0168	0	0.0102	0.0197	0.0107	0.0086	0.0074	0	0	0.005	0.0145	0.0066	0.0107	0	0.0221	0.0116	0	0	0.0143	0.0129	0	0	0.0214	0.0173	0.0079	0.0134	0
0.0095	0	0.0091	0.0211	0.0061	0	0	0.0139	0.0103	0.0081	0.0076	0	0.0113	0.0099	0.008	0.0125	0	0.0093	0.0057	0	0.0137	0	0	0.022	0.0064	0.007	0	0	0	0.0024	0.0211	0.0081	0	0.0108	0.0213	0.018	0	0.0156	0.0278	0	0.0041	0.0125	0.0075	0.0109	0.0048	0.0101	0.0139	0	0.0197	0.0072
0	0.0194	0	0	0	0.0262	0.0151	0.0054	0.0089	0.0171	0.0253	0.0072	0.0063	0	0.0057	0.0257	0.0051	0.0081	0.001	0.0187	0.0141	0.0089	0.0044	0.0085	0.0071	0.0107	0.0066	0.0203	0.0055	0.012	0.0215	0.0114	0.0085	0.0163	0	0.0159	0.0044	0.0151	0.0172	0.0162	0.0355	0	0.0208	0.0105	0.0166	0	0.0292	0.0217	0.0049	0.0052
0.0128	0.0057	0.0031	0.0165	0.0065	0	0.0085	0.0074	0.0143	0.01	0.0121	0	0.0149	0.0126	0.0134	0.0084	0.0108	0.0212	0.0055	0.0133	0.0112	0.0114	0	0	0.0121	0.011	0	0.0157	0	0.016	0.0013	0.0164	0.0156	0.0109	0.0088	0.0157	0	0.0174	0.0144	0	0.0084	0.006	0.0227	0.0178	0	0.0108	0.0188	0.0109	0.0094	0.0086
0	0	0	0.0072	0.0089	0	0	0.005	0.0062	0	0.0084	0.0099	0	0.0083	0.0065	0	0.0241	0	0.0178	0.0244	0	0	0.0075	0	0.0098	0	0	0	0.0112	0.0218	0	0	0.0084	0.0051	0.0144	0	0	0	0.0039	0	0	0	0.0063	0	0.0057	0	0.0038	0	0	0
0.0091	0.0019	0.0108	0.015	0.0063	0	0	0.0032	0	0	0	0	0.0023	0.0285	0	0	0.006	0.0098	0.005	0	0	0	0	0	0	0	0	0	0	0	0.0188	0	0	0	0	0	0.0093	0.0182	0.0073	0.0045	0.0066	0	0	0.0204	0.0087	0.0075	0	0.0251	0.0082	0.0084
0	0.0151	0	0	0	0.0043	0	0	0.0072	0	0	0	0	0	0	0	0	0.002	0	0.0184	0.0036	0	0	0	0	0	0	0	0	0	0	0.0028	0	0.0072	0.0134	0.0215	0.0179	0.0038	0	0	0	0	0	0	0.0053	0.0047	0.0181	0	0.021	0.0063
0	0	0	0	0	0	0.0212	0	0	0	0	0	0	0	0.0068	0	0.0152	0	0	0	0	0	0	0	0	0	0	0	0.019	0	0.0085	0	0	0	0	0	0	0	0	0	0	0.0036	0	0	0	0	0	0	0	0
0	0.0034	0	0	0	0	0.0068	0	0	0	0.0048	0	0	0	0	0	0	0.009	0	0	0	0	0	0	0	0	0	0	0	0	0	0.0053	0	0	0	0	0	0	0	0	0	0	0	0	0.0021	0	0	0	0	0
0.0214	0.0072	0.0091	0.0263	0.0335	0.0229	0	0.0045	0.0099	0.009	0	0.0173	0.0373	0.0157	0.012	0.013	0	0.0096	0.015	0.0289	0.0262	0.0097	0	0	0.0032	0.0127	0.0124	0.0142	0.0045	0.0141	0.0104	0.0246	0.0107	0.0054	0.0132	0.0111	0.0213	0.0185	0.0059	0.0221	0	0.0056	0.017	0.0133	0.0049	0	0.0118	0.0119	0.0224	0.0285
0.0271	0.0222	0.01	0.0221	0.0102	0.009	0.0023	0.0045	0.0069	0.0214	0	0.0274	0	0.0103	0.0192	0.0126	0.019	0.0119	0.0158	0.0067	0	0	0.0096	0	0.0092	0.0268	0.0078	0	0.0205	0.0025	0.0147	0.0194	0.0196	0.0133	0	0.0224	0	0.008	0.0004	0.013	0.0136	0.0127	0.0241	0.025	0.0039	0.0174	0.0189	0.0177	0.0107	0.0139
0	0.0031	0	0	0.0119	0.0059	0	0.0119	0	0	0.0038	0.0105	0.0089	0	0.0164	0.0174	0	0	0.0116	0	0.0032	0.0167	0.027	0	0.0219	0	0	0	0.0169	0.0236	0.0011	0	0.006	0.0159	0.0033	0.0271	0.0041	0	0.0098	0.0098	0	0	0	0	0.0071	0	0.0047	0.0247	0.0125	0.0141
0	0.0148	0	0.0097	0	0.0103	0	0	0.0138	0.0258	0	0.0281	0.0277	0.0038	0	0	0	0	0	0	0	0.0178	0.0095	0	0.0169	0.0061	0	0.0228	0	0.0097	0	0.016	0	0.0126	0	0.0053	0.0068	0.0141	0	0	0.0213	0.0081	0.0085	0.0043	0	0	0.0041	0	0	0.0123
0	0	0	0.0026	0	0.02	0	0.0085	0	0	0	0	0.0088	0.0152	0	0	0	0	0	0.0087	0	0.0124	0	0	0	0	0	0.0131	0	0	0	0	0.0069	0	0.0034	0	0	0	0	0	0	0	0	0	0	0	0	0	0	0.0154
0.01	0.0197	0.0148	0.01	0.0087	0.0068	0.0168	0	0.0164	0.008	0.0122	0.0084	0.0072	0.0263	0.007	0	0.0097	0.0046	0.0315	0	0.0338	0.0033	0	0	0	0.0244	0	0.0092	0.0017	0	0	0.024	0	0.0141	0.0029	0.02	0.0153	0.0159	0	0.0257	0.0202	0.007	0.0108	0.019	0.0045	0.0255	0.0256	0.0092	0.0117	0.0114
0.0187	0.0163	0.0192	0.0244	0.0228	0.0031	0.0081	0.0015	0.0161	0.0178	0.0148	0.0099	0.006	0.0076	0.0223	0.0049	0.0158	0.0072	0.006	0.0019	0.0057	0.0192	0.0179	0.0262	0.0142	0.0021	0.0082	0	0.0292	0.0188	0.0088	0.0171	0.029	0.0027	0.0158	0.0121	0.0067	0	0.0089	0.0201	0.0086	0	0.0059	0.017	0.0155	0.0066	0.0207	0.0122	0.0141	0.0256
0.0118	0.0009	0.0155	0.0318	0.003	0	0	0.0044	0.0005	0.0111	0.0143	0.012	0.0209	0.008	0	0.0064	0.0093	0.0277	0.0027	0	0.0118	0.0152	0.0101	0.0166	0	0.0032	0.0063	0	0	0	0.0104	0.0074	0.0139	0.0204	0.0073	0.0117	0.0284	0	0	0.0246	0.0153	0.0121	0.0182	0.0141	0.0149	0.005	0.002	0.0133	0	0.0036
0	0.0043	0.0135	0	0	0	0	0	0	0	0	0.0109	0.0045	0	0.0232	0.0171	0	0	0.0076	0.0059	0	0	0.0188	0.0203	0	0	0.006	0	0.0207	0.0114	0.0032	0.0095	0.0265	0	0	0.0083	0.0135	0	0.0044	0	0.0031	0.005	0.0101	0.0248	0	0.0114	0.0233	0.0079	0.0124	0
0.0218	0.0063	0.0021	0.0135	0.0238	0.0186	0.012	0.0268	0.0166	0.0307	0.0269	0	0	0.0014	0.0111	0	0.0057	0	0	0	0.0245	0.0176	0.0061	0	0	0.0088	0.0064	0.001	0.0182	0.023	0.02	0.0134	0	0.0114	0	0.0154	0.0173	0.0073	0.0097	0.0076	0.005	0.0233	0.0017	0.0163	0.0056	0	0.0229	0.0074	0	0
0.0025	0.0245	0.0144	0.0152	0.0177	0.0186	0.0078	0	0.0107	0.003	0.0093	0	0.023	0.0103	0.0111	0.03	0.0046	0.0109	0.0289	0.0281	0.0183	0.0064	0.0031	0.0077	0.0058	0.0109	0	0.0109	0.0165	0	0.0065	0.0026	0.0119	0.0157	0.0149	0.0145	0.0053	0.0141	0.0061	0.0161	0.0263	0.0021	0.0119	0.0075	0	0	0.0134	0.0102	0.0152	0.004
0	0.0235	0.0111	0.0209	0.003	0.0074	0.0197	0.0083	0.0263	0.0112	0.0111	0.0134	0.0206	0.0143	0.0263	0.0231	0.006	0	0.0092	0.0301	0.0023	0.0123	0	0	0.0103	0.0112	0.0111	0.0063	0.0137	0.0028	0.0104	0	0	0.0066	0.0034	0.0204	0	0.0083	0.0146	0	0.007	0	0.019	0.0116	0.0208	0.0134	0.0124	0.0136	0.0144	0
0	0	0	0.0129	0.0199	0.0033	0.0057	0.0017	0.0039	0.0025	0	0	0	0.014	0.0047	0.0067	0.0117	0	0.012	0	0.0086	0	0.0152	0	0.0033	0	0	0	0.0021	0.0109	0	0	0	0.0135	0.0134	0.0126	0	0	0.0061	0	0.0112	0	0.0052	0	0	0	0	0	0	0.0174
0.0053	0.0081	0	0.0024	0.0058	0.0123	0.0147	0.0026	0	0	0	0	0.0156	0	0.005	0.0128	0	0.0043	0.0064	0	0	0.0264	0	0	0	0.0246	0.0096	0	0	0	0	0	0	0	0	0.0065	0.0126	0.0113	0	0	0.0092	0	0.0052	0.0096	0	0	0.0056	0.0032	0.0068	0.0071
0.0095	0.0051	0	0	0	0	0	0	0.0038	0.018	0.0014	0.0065	0	0.0112	0.0116	0.0201	0.0158	0.0027	0	0	0	0	0.0019	0	0	0.0137	0.0332	0.005	0	0.0066	0	0.0087	0.0013	0	0.0125	0	0.0146	0	0.0059	0.0111	0.0039	0	0.0043	0.0066	0.009	0	0	0	0	0
0.0109	0.0198	0	0.0063	0.015	0.0346	0.0132	0.0056	0.0412	0.0141	0.0041	0.0308	0.0162	0.015	0.0072	0.014	0	0.0271	0.0206	0.0044	0.0092	0.0213	0	0.0172	0.0266	0.0111	0.0107	0.0116	0.0149	0.0356	0.0031	0.0283	0.0342	0.0252	0.0177	0.0224	0.0313	0.0186	0.0228	0.0191	0.0423	0.0295	0.0055	0.0311	0.0168	0.0173	0.0093	0	0.0268	0.0239
0	0.0118	0.01	0	0	0	0	0	0	0	0.0087	0	0	0	0	0.0074	0	0	0	0	0	0	0	0.008	0	0.0104	0	0.0108	0	0	0.0074	0	0	0	0	0	0	0.0156	0	0.0062	0	0	0	0	0.0077	0	0.0238	0	0.0062	0
0	0.0127	0	0	0.0091	0	0	0	0	0.0107	0	0	0	0	0	0.0067	0	0	0	0	0	0.0092	0	0	0	0	0	0	0	0	0	0.0162	0	0	0	0	0.0051	0	0	0	0	0.0092	0.0083	0.0081	0.0032	0.0076	0.0121	0	0	0
0	0	0	0.0054	0	0	0	0.0065	0	0.0072	0	0	0	0.0121	0	0.0059	0	0	0	0	0	0.0049	0.0169	0	0	0.0138	0.0112	0	0.0151	0	0	0	0.0079	0.0065	0.0136	0	0	0	0	0.0072	0.0143	0.0056	0.0152	0	0	0	0.0138	0.0082	0	0
0.0024	0.0201	0	0.008	0.0142	0.0059	0	0.0034	0	0.0079	0.0104	0	0.0079	0	0.0101	0	0	0	0.007	0.0237	0.0103	0.0191	0.0135	0	0.0132	0	0.005	0	0.0031	0.0161	0.0097	0.0102	0.0131	0	0.0042	0.0054	0.02	0.0128	0	0	0.0138	0.0146	0.0087	0	0	0	0	0	0	0.0151
0.0085	0.0053	0	0.0049	0	0.0048	0	0.0083	0.0272	0.0021	0	0.0136	0	0.0057	0.0173	0	0.0074	0	0	0.0118	0	0.0057	0.0016	0.0094	0	0	0.0085	0.0147	0.0201	0.0045	0.0101	0	0.0035	0.0035	0.0078	0	0.0072	0.0049	0	0	0.0221	0.0126	0.0047	0	0.0151	0.012	0.014	0.0179	0.0127	0.001
0.0028	0.0016	0.0045	0.0052	0.0123	0.0062	0	0	0	0.0065	0.0151	0.0096	0	0.0116	0	0.0063	0.0121	0.0054	0	0.0071	0	0.0151	0	0	0.01	0	0.0084	0	0	0	0.013	0.0173	0.0152	0.0079	0	0.0112	0	0	0.0051	0.008	0	0.0026	0.0185	0	0	0.0109	0.0063	0.0126	0.0072	0.0026
0.013	0.0113	0.0119	0.0051	0	0	0.0207	0.003	0.0072	0.0097	0	0.0036	0	0.0141	0.0127	0	0.0079	0.0062	0	0	0.006	0	0	0	0.0204	0	0	0	0.0109	0.0134	0.0084	0.0191	0.0084	0	0	0	0.0109	0	0.0107	0	0	0.0049	0	0	0.0116	0	0	0	0.0077	0.0178
0	0.0116	0.0132	0.0133	0.0125	0.0153	0.0066	0	0.0025	0	0.0128	0.0059	0.0081	0.0093	0.0049	0	0.026	0	0	0.0112	0.0177	0	0	0.0104	0	0	0	0	0	0.0103	0	0.0121	0.0116	0.0034	0.0124	0.0097	0	0.0192	0	0	0	0	0.0138	0	0	0	0	0.0101	0	0.0061
0.0047	0.0102	0.0103	0	0.0174	0	0	0.003	0	0.0105	0	0	0	0	0.0071	0.0047	0.012	0	0	0.0067	0	0	0	0.0096	0	0.0149	0	0.0106	0.0053	0.0117	0	0	0	0	0	0	0	0	0.0048	0	0.0117	0	0.0062	0.0113	0	0	0	0	0	0.002
0.0027	0.0107	0	0	0	0	0.0094	0.0066	0.01	0.0085	0.0149	0	0	0	0	0	0.0069	0	0	0.0084	0.0052	0	0.0096	0.008	0.0073	0	0	0.0103	0.0033	0.0055	0	0.0038	0	0	0	0	0	0	0.0112	0.0147	0	0.0027	0	0	0.0049	0	0.009	0	0	0.022
0	0.0027	0	0	0	0	0	0.0092	0	0	0.0099	0.0048	0.0017	0.003	0.0013	0.0137	0.0125	0.0108	0.0117	0	0.0083	0	0	0.0088	0	0.0187	0	0.0031	0.0141	0.0108	0	0.0012	0.0223	0	0	0	0.0043	0	0.013	0	0.0134	0	0	0.0062	0.0338	0.0045	0	0	0.0128	0.0088
0.0173	0.0025	0	0.0189	0.0054	0.0061	0	0.0103	0.0086	0	0	0	0	0.0162	0.0052	0	0	0	0.0085	0.0116	0.0039	0.0127	0.0095	0.0049	0.0031	0	0	0	0.0148	0.0126	0.0171	0.0068	0.0112	0	0.0097	0	0.0094	0	0.0138	0.0016	0.0092	0	0	0	0.0236	0	0	0.0159	0	0
0.0084	0.0062	0	0.0294	0	0.0114	0	0	0.0257	0	0	0.0019	0.0102	0.004	0.0024	0	0.0036	0.0107	0	0.0046	0	0.0234	0.0148	0.025	0	0.0116	0.0049	0.0034	0	0.0241	0.0096	0	0.0078	0	0	0.0057	0.0122	0	0.036	0	0.0103	0.0136	0.0229	0.0063	0.0016	0	0	0.0065	0.0129	0.0023
0.012	0.006	0.0108	0	0.0038	0	0.0149	0	0	0.0215	0	0.0114	0	0.0059	0	0.0057	0.0098	0	0.0031	0.0067	0	0	0.0143	0.0173	0.0137	0	0.0087	0	0	0.01	0.0131	0.0089	0	0.0176	0.0029	0.0055	0.0036	0.003	0.0047	0	0.0121	0	0.0051	0.0079	0.0298	0.0125	0	0.0215	0	0
0	0.0194	0	0	0	0.0094	0	0.0109	0.0065	0.0242	0.02	0.027	0	0	0.0253	0.0047	0.0075	0.0094	0.0122	0.0096	0.0191	0.0229	0.0029	0.0096	0.0093	0.0108	0.0133	0.0068	0.0107	0	0.0016	0.0277	0.0226	0.0097	0.012	0	0.0078	0	0.0102	0.0122	0	0	0.0041	0	0	0.0289	0.0173	0.0275	0.0134	0.0136
0.0141	0.0145	0.0045	0.0101	0	0	0	0	0	0.0155	0.0173	0.0044	0.0178	0.0177	0	0	0.0092	0.0178	0.0265	0.0034	0	0	0.006	0.0052	0.014	0.0155	0	0	0	0.0051	0.0022	0.0092	0.0107	0	0.0122	0.0097	0.0112	0	0.0064	0	0.0064	0.0121	0	0	0.0212	0.0077	0.0105	0.0169	0	0
0	0.0068	0.0031	0.0054	0.0139	0.0083	0.0092	0	0.0119	0.0131	0.0229	0.0084	0.0087	0	0.0079	0.029	0.0077	0.0077	0.0145	0.0016	0.0025	0	0	0.007	0.0292	0.0063	0	0.0256	0.0122	0.0116	0	0	0.0172	0.0097	0	0.0051	0.0045	0	0.0015	0	0.0088	0.0082	0	0.0232	0.0116	0.0044	0.006	0	0.0107	0.0224
0	0	0	0	0	0	0	0	0	0	0	0	0	0	0	0	0	0	0	0	0	0	0	0	0	0	0	0	0	0	0	0	0	0	0	0	0	0	0	0	0	0	0	0	0	0	0	0	0	0
0	0	0	0	0	0	0	0	0	0	0	0	0	0	0	0	0	0	0	0	0	0	0	0	0	0	0	0	0	0	0	0	0	0	0	0	0	0	0	0	0	0	0	0	0	0	0	0	0	0
0	0	0	0	0	0	0.0137	0	0.0059	0.0147	0	0.0069	0	0.0019	0.0041	0.0065	0.0102	0	0.0079	0	0	0	0.0117	0.0061	0	0	0.012	0.005	0.0064	0.0131	0	0.0067	0	0	0.0178	0.0034	0.0085	0	0	0.0186	0	0.0047	0	0.0029	0.0146	0	0	0.0104	0.0137	0.0167
0	0.0061	0.0107	0	0.0042	0	0.0133	0	0.0089	0	0	0.0098	0.0132	0.0118	0.0062	0	0.016	0.0144	0	0.0091	0	0	0.0061	0.0087	0	0	0	0.0123	0.0286	0.0044	0.0051	0	0	0	0.0084	0.0081	0	0	0.0098	0.0062	0.0068	0	0	0	0.0154	0.01	0.005	0.0134	0	0
0	0.0108	0.0111	0.017	0.0207	0	0	0.0237	0.006	0.019	0.0107	0	0	0	0	0	0	0.0016	0.0114	0	0.0054	0.0142	0	0	0	0	0	0	0	0	0	0	0	0	0.0268	0	0	0	0	0	0	0	0	0	0	0	0	0	0	0
0	0	0	0	0	0	0	0	0	0	0	0	0	0	0.0288	0	0	0	0	0	0	0	0	0	0	0	0	0	0	0	0	0	0	0	0	0	0	0	0	0	0	0	0	0	0	0	0.0023	0	0	0
0	0.0079	0.0243	0	0.0244	0	0.0147	0.0382	0.0192	0.0147	0.0119	0.033	0	0.0075	0.0099	0.0068	0.0165	0.0372	0.027	0.0233	0.0086	0.0265	0.014	0.0159	0.0039	0.0016	0.0245	0.011	0.0294	0.0138	0.0127	0	0.0099	0.0206	0.0028	0.0057	0.022	0.0128	0.0149	0.0214	0.0341	0.0177	0.0113	0.0026	0.032	0.0113	0.0126	0.0218	0.0212	0.0097
0.0222	0	0.0151	0.0232	0.0177	0.0037	0.0232	0.0192	0.0099	0.0292	0.0374	0.0082	0.0249	0.0101	0.0155	0.011	0	0.0155	0.0244	0.0321	0.0266	0.0079	0.0244	0.0247	0.0167	0.034	0.0061	0.009	0.0107	0	0.0361	0.0185	0.0257	0.0104	0.0072	0	0.0204	0.0273	0.0203	0.0197	0.0105	0.0133	0.0349	0.005	0.0216	0.0188	0.0077	0.0068	0.016	0.0056
0.007	0.011	0.0205	0.0003	0.0113	0.0232	0.0198	0.0172	0.015	0.0095	0.0208	0.014	0.0171	0.0216	0	0.019	0.0085	0.0191	0.0256	0.0264	0.03	0.0281	0.021	0.034	0.0242	0.0407	0.0381	0.01	0.0161	0.0157	0.0184	0.0243	0.0356	0.0162	0.0134	0.0205	0.0105	0.0163	0.0245	0.0131	0.0193	0.0178	0.0311	0.03	0.0236	0.0103	0.0303	0.0271	0.0156	0.0016
0	0.0109	0.0063	0	0.0098	0.0282	0	0	0.0134	0	0.007	0	0.0069	0	0	0.0103	0.0024	0	0	0	0	0	0	0	0	0.0082	0.0014	0.0127	0	0.0079	0.0073	0	0.0061	0.0063	0.0145	0	0	0	0.0171	0	0	0.0086	0.021	0.0064	0.0091	0	0.0098	0	0	0.0074
0.0147	0	0.0137	0	0	0.0085	0	0.0112	0	0.011	0	0	0.0093	0	0.0093	0	0	0.0072	0.0122	0.0061	0.0159	0.0125	0	0.0197	0	0.0107	0.0058	0.0089	0.0082	0	0	0.0041	0	0.0018	0	0.0035	0	0.0209	0	0	0	0.0074	0.0052	0	0	0.0073	0.0143	0.0067	0	0
0	0	0.0145	0	0	0	0.0103	0	0	0.0153	0.002	0	0.0015	0	0	0.01	0	0.0201	0.0107	0	0	0	0	0	0	0.0048	0.0134	0	0.0124	0	0.0008	0	0	0	0	0	0	0.0116	0.0152	0	0.007	0	0.006	0	0.007	0	0	0	0.0056	0.0079
0.0045	0	0	0	0.0116	0.0082	0	0	0.0149	0	0.0226	0.0048	0.0191	0.0178	0	0.0249	0.0158	0.0115	0	0	0.0072	0	0.0109	0	0	0.0096	0	0.0144	0.0126	0.0125	0.0032	0.0089	0	0	0	0.0233	0.0171	0.0056	0.026	0	0.0071	0	0.0096	0.0143	0.0014	0.0151	0.0178	0.0081	0.0098	0
0.0052	0.0123	0	0.0036	0	0.007	0	0	0.0089	0	0.0242	0.0072	0	0	0	0	0.0026	0.0093	0.0163	0.0054	0	0.0087	0.0038	0.0053	0	0	0	0	0	0.0225	0.0125	0	0	0.0046	0.0019	0.0062	0	0	0	0	0	0.0153	0	0	0	0.0065	0	0	0	0.0103
0	0	0.011	0.0091	0.0123	0	0	0	0	0.0084	0.0253	0	0	0	0.0025	0	0.0015	0	0	0	0	0	0.0096	0	0.022	0.0088	0.002	0.008	0.0229	0	0	0	0	0.0088	0.0179	0.008	0	0.0114	0.0044	0	0	0.0093	0.0043	0.0279	0.0056	0.0074	0.0064	0	0	0
0	0	0.007	0.0088	0.0273	0	0.0228	0.0204	0.016	0	0.0189	0.0087	0.0041	0	0.0216	0.0116	0.0221	0	0.0155	0.0071	0.0088	0.0038	0.009	0.0173	0.017	0.0129	0	0.0315	0	0	0.0056	0.0076	0.0135	0.011	0.0175	0.0115	0.0073	0.0248	0.0036	0.0208	0	0.0165	0.0125	0.0081	0.0268	0.0125	0.0135	0.0078	0.0201	0
0.0286	0.0006	0.0126	0.0042	0.0127	0.0125	0.0103	0.0129	0	0.0141	0	0	0	0	0	0.0245	0.0108	0.0065	0	0.0067	0.0086	0	0.0107	0.0073	0	0	0	0	0.0274	0	0	0.0143	0.0101	0.015	0	0.0097	0	0	0.0045	0	0.0119	0.0254	0	0	0	0.0154	0.01	0	0.0043	0
0.0045	0	0	0.0133	0	0	0.0099	0.013	0.0021	0	0.0175	0.0206	0.0189	0.0108	0	0.0082	0.0118	0.009	0.0093	0.0059	0.0125	0	0.0191	0.0059	0.0082	0.0072	0	0.0046	0	0	0	0	0.0123	0.0211	0	0.0136	0	0	0	0	0	0.0059	0.0104	0.01	0	0	0.0127	0	0	0
0.0057	0.0045	0	0.0136	0.0145	0	0.0097	0	0	0	0.0068	0	0.0058	0	0.0142	0.0114	0	0.0104	0.0085	0	0.008	0	0.0048	0	0.0111	0.0214	0	0	0.0104	0.0157	0.008	0	0.0191	0.0084	0	0.0143	0.0193	0	0	0.0059	0.0069	0	0.0014	0.0112	0	0	0.0105	0.0154	0.0193	0.0184
0	0	0	0	0	0	0	0	0	0	0	0	0	0	0	0	0	0	0	0	0	0	0	0	0	0	0	0	0	0	0	0	0	0	0	0	0	0	0	0	0	0	0	0	0	0	0	0	0	0
0	0	0	0	0	0	0	0	0	0	0	0	0	0	0	0	0	0	0	0	0	0	0	0	0	0	0	0	0	0	0	0	0	0	0	0	0	0	0	0	0	0	0	0	0	0	0	0	0	0
0	0.0206	0.0093	0.0081	0.0089	0.0143	0.0063	0.0124	0.0095	0	0	0.0092	0.0091	0.0062	0	0.0177	0	0.0054	0.0138	0	0.0017	0	0	0.0112	0.0028	0.0308	0.0074	0.0057	0.0109	0.0099	0.0175	0.0079	0	0.0105	0	0	0	0.0183	0.038	0.0086	0.0024	0.0087	0.0175	0.0031	0	0.0117	0	0.0064	0.0051	0.018
0.0029	0.0263	0	0	0.0218	0.016	0.016	0.0081	0.0143	0.0014	0.0058	0.0057	0.0035	0.0169	0.0111	0	0.0129	0.0122	0.0119	0.0062	0.0165	0.0252	0.0238	0	0	0	0.0085	0.0111	0.0175	0.0023	0.0085	0	0.0091	0	0.0084	0.0046	0.013	0.0106	0.0176	0.0082	0	0.0094	0	0.0059	0.0172	0.0175	0.021	0.003	0	0.0104
0.0064	0.02	0.0112	0.0202	0.0074	0.0155	0.005	0.0013	0	0	0.0251	0.0168	0	0.01	0.0141	0	0.0157	0.01	0.0015	0.0171	0.0136	0.0182	0.0137	0.0172	0.002	0.0139	0.023	0.0059	0.0164	0	0.0137	0.0113	0.0128	0	0.0074	0	0.019	0	0.0078	0.0181	0.019	0.0051	0.0051	0.0037	0	0.0113	0	0	0	0
0	0	0	0.0027	0	0	0	0.0108	0	0.0056	0	0	0.0145	0	0	0	0	0	0	0	0	0.006	0	0.0025	0.009	0	0.0094	0	0	0	0	0	0	0	0	0.0046	0	0.0029	0	0	0.0045	0	0	0	0	0	0	0	0	0
0.0078	0.0185	0	0	0	0.0095	0	0.0185	0	0	0.0025	0	0	0	0	0	0.0048	0	0	0	0	0	0	0	0	0	0	0	0	0	0.0097	0	0.0162	0	0	0	0.0075	0.013	0.009	0	0	0	0.0165	0.0066	0	0.0119	0	0.0264	0	0
0.0129	0	0	0.0042	0.0123	0	0	0	0.0262	0	0.0161	0	0	0.0136	0	0	0.0039	0.0101	0.01	0.0209	0.0111	0.0073	0	0.0142	0	0.0194	0	0.013	0.0028	0.0145	0.0071	0.0115	0.0089	0	0.0069	0.0231	0	0.0065	0.0138	0	0	0.0119	0	0.007	0.0093	0.0078	0	0	0.0073	0.0214
0	0.0098	0.015	0.0069	0	0	0.0179	0.011	0	0.0182	0.0254	0.0078	0.0041	0.0018	0.0101	0	0.0096	0	0	0.0098	0.0051	0	0.008	0.0158	0	0	0	0.0044	0.0192	0	0.0143	0	0.0157	0.0206	0.0055	0.0108	0.0209	0.0042	0.0101	0.0116	0.0314	0.0031	0	0.0131	0	0.0141	0.0143	0.0173	0.0038	0
0	0.003	0.0149	0.0108	0.0173	0.0143	0.0194	0.0106	0.0093	0	0.0154	0	0.0208	0.0039	0	0	0	0.0056	0	0	0	0.0092	0	0.005	0	0	0	0.0091	0.0041	0.0156	0.0055	0	0.0118	0.0102	0.0177	0.0129	0.0158	0	0.0157	0	0.0365	0.0101	0.0114	0.0042	0	0.0161	0	0.0107	0.0122	0
0	0.0234	0.0049	0.001	0.0048	0	0.0112	0.0164	0.0142	0.0254	0	0.001	0.002	0.0059	0.0268	0.0093	0.0128	0	0.0045	0	0.0089	0	0.0072	0.0178	0.0025	0.0145	0	0	0.0107	0	0.0084	0.0256	0.0147	0.0101	0	0.0182	0.0125	0.0211	0	0.0157	0.0289	0	0.0249	0.0153	0.0116	0.0108	0	0.0076	0.0108	0
0.007	0.0217	0	0.0116	0.0127	0	0.006	0.0115	0	0.0039	0	0	0.0182	0	0.0262	0.0132	0.0298	0.0032	0	0.0145	0.0164	0.0134	0	0	0.0076	0.0077	0.0058	0.008	0.0096	0	0.0096	0	0.0096	0.0102	0.0076	0.0044	0	0.0149	0	0	0	0.0052	0.0209	0.0066	0.0242	0	0.0054	0	0.0101	0.005
0	0	0	0.0083	0	0.0112	0.0109	0	0	0	0.0096	0	0.0081	0	0	0.0066	0.0125	0.0088	0.0092	0	0	0	0	0	0	0.0134	0	0	0	0.0091	0.0069	0	0.0057	0.0031	0	0.0107	0	0	0	0	0	0.0068	0.0075	0	0.0133	0	0	0	0	0
0.0016	0	0	0	0	0	0	0	0.0094	0.0079	0	0.0165	0.0155	0.0084	0	0	0.0157	0.0073	0	0	0.0075	0.0055	0	0	0	0.0034	0.0104	0	0.0064	0	0	0	0	0.0115	0.0036	0	0	0.0082	0	0.003	0	0.0097	0	0	0.0115	0	0	0	0	0
0.0076	0.0236	0.015	0.0119	0.0028	0	0.011	0.007	0	0.0034	0	0.0192	0	0.0088	0	0	0.0127	0.0101	0.0042	0.0061	0	0.0159	0	0	0	0	0.012	0.0259	0	0	0.0108	0.0161	0.0132	0.0086	0.0188	0	0.0191	0	0.0236	0.0108	0.0059	0	0	0	0.0244	0.0126	0	0.0067	0.0112	0.0089
0.0138	0	0.0047	0.0094	0.0096	0.0118	0.0135	0.0049	0	0	0	0.0214	0.0128	0.0037	0.0062	0.0198	0.0111	0.0229	0	0.0088	0.0091	0	0	0	0.0198	0	0.0183	0.0309	0.0048	0.0098	0.0242	0	0.0032	0.0325	0.0285	0.0082	0.0081	0	0	0.0066	0.0238	0	0.0178	0.0232	0.0165	0.0322	0.0185	0.0179	0.0152	0
0.0022	0.0068	0	0	0.0372	0.0051	0.0137	0.004	0.0154	0	0	0.0086	0.0127	0.0176	0	0.0148	0.0205	0	0.0043	0.0147	0.009	0	0.0246	0.0077	0.0054	0.0149	0.008	0.0269	0	0.02	0	0.0106	0.0034	0.0139	0.0219	0	0	0	0	0.0086	0.0027	0.0013	0.0045	0	0.0163	0.0134	0.0021	0	0	0.0134
0.0142	0.0219	0.0183	0	0.009	0.0162	0	0.0044	0.0064	0.0072	0.0256	0.0076	0.004	0.0161	0.0157	0.0057	0	0	0.0082	0.0115	0.0129	0.0108	0.0233	0.0084	0.0165	0	0	0.0045	0.0099	0	0.0156	0.0077	0.007	0	0.0145	0.0054	0	0	0	0.0192	0	0.0142	0.0026	0.0189	0	0	0.0099	0.0119	0.0099	0
0.0066	0	0.0187	0.0192	0.0038	0.0087	0	0	0.0069	0.0094	0	0.0363	0	0.0156	0.004	0.0281	0.0078	0.0221	0	0.0037	0.0195	0.0139	0	0.0087	0.0157	0	0.0218	0.012	0.0154	0.0115	0.0078	0	0.0014	0.021	0.0045	0	0	0.0119	0.0118	0.0119	0	0.007	0.0178	0.0062	0	0.0099	0.0165	0	0.0072	0.0144
0	0.0106	0.008	0	0.0217	0	0.0026	0.0041	0.0067	0	0.0135	0.0194	0.0093	0.0112	0.0135	0.0149	0	0.0172	0.0072	0.0061	0	0.0063	0.002	0.0202	0.0073	0	0.0051	0.0107	0	0.0092	0.0213	0.0123	0.0071	0.0163	0.0219	0.0096	0	0.0061	0.0108	0.0115	0.0208	0	0.0105	0	0	0.0128	0.011	0.0072	0	0.0231
0.011	0.0219	0	0	0	0.0065	0.0078	0.0269	0.015	0.0201	0.0066	0	0.0106	0.0257	0.0191	0.0058	0.0015	0.0102	0.0231	0.0306	0	0.0229	0.0064	0.0036	0.0205	0.0097	0.0176	0	0	0	0.0098	0	0.0139	0.0107	0	0.0068	0	0.0082	0.0143	0.0143	0.0153	0.0099	0.0146	0.0066	0.0063	0.0096	0	0	0	0.0109
0.0052	0.0179	0	0.0136	0.009	0.0093	0.0033	0	0.009	0	0.0143	0.0097	0.006	0.0127	0.0023	0.0128	0	0.0154	0.0065	0.0168	0.006	0.0127	0.0345	0.0134	0.0059	0.0262	0	0.0056	0	0.0074	0.0155	0.0143	0	0.008	0.0051	0	0.0182	0.0198	0.0233	0.0068	0.0071	0.0041	0.012	0.025	0	0	0.0251	0.0049	0	0.0115
0.0041	0	0.0194	0.0118	0.0054	0.0134	0.0081	0	0.0065	0.0087	0.0049	0.0172	0.0059	0.003	0	0.0068	0	0.0075	0.0071	0	0.0068	0.0018	0.013	0.0127	0.0127	0.0064	0.0142	0.0085	0.0135	0	0	0.0146	0.0029	0.022	0.0085	0.0113	0	0.0172	0.011	0.0115	0.0127	0.0155	0.0116	0.0224	0.0059	0.0143	0.0055	0.009	0.016	0.0095
0.0173	0.0013	0.013	0.0147	0.0176	0.0062	0.0017	0.0065	0.0067	0	0.0064	0	0.0118	0	0.0125	0	0.0028	0.0198	0	0.0084	0.0076	0.0129	0.0188	0	0.0131	0	0.0189	0.0145	0	0.0188	0.0154	0.0058	0.0217	0.023	0.0155	0.01	0	0.0052	0.0063	0	0.0138	0	0.0094	0	0.0197	0	0.0144	0	0	0.0148
0.0021	0.0145	0.0135	0.0039	0.0156	0.0174	0.0178	0.0243	0	0	0.0192	0.0151	0.0065	0.0142	0.0004	0.0088	0.0175	0.0054	0.013	0.01	0.0171	0.0066	0.01	0.0092	0.0116	0.0103	0.0208	0	0.0055	0.0171	0.008	0.0093	0	0.0064	0.026	0.0062	0.008	0	0.0104	0.0059	0.0146	0	0.001	0	0.0092	0.0078	0.0151	0.0072	0.0095	0.0166
0	0.0069	0	0.0051	0	0.0117	0	0.0293	0.0124	0.0054	0.0231	0.0172	0	0	0.0153	0.0165	0.0081	0.0088	0	0.0241	0.0123	0.0075	0.0084	0	0.0127	0.0041	0	0	0.0117	0	0	0	0.0213	0	0.02	0	0.0079	0.0123	0.0095	0	0.0129	0.0149	0	0.0084	0.0152	0.0088	0	0.0076	0.0082	0.0039
0.0064	0.0209	0.0092	0.0089	0.0214	0	0.0087	0	0.0053	0.0064	0.0184	0.0138	0	0	0.0034	0.0028	0.0014	0	0.0107	0	0	0.0008	0	0	0.0204	0.0045	0	0	0.0028	0.0125	0.0184	0	0	0.0118	0	0	0	0.0066	0.0215	0	0.0158	0.0026	0.0062	0.0067	0.0206	0	0	0	0.0065	0.0039
0	0.0089	0.0175	0.0067	0	0	0.0156	0	0	0.0092	0.0123	0	0	0.0114	0.009	0	0	0.0172	0	0.0142	0	0.0171	0.0155	0.0065	0.0209	0	0	0.0169	0.0204	0.0193	0.0162	0.0088	0.0037	0.0085	0	0.0021	0	0.0229	0	0	0.0055	0.0202	0.0115	0.0074	0.0088	0	0	0.0205	0.0125	0.0122
0	0	0	0	0.0145	0.01	0.0155	0	0.0152	0.0076	0	0	0.0268	0	0	0	0	0	0	0	0	0	0	0	0.0075	0.0035	0.0023	0	0	0	0	0	0	0	0	0	0.0232	0	0.0077	0	0.0055	0	0	0.0021	0.0041	0.0055	0	0	0	0
0	0.0077	0	0	0.0107	0	0	0.0073	0.0209	0.0137	0.0247	0.005	0.0072	0	0	0.0014	0.0042	0	0	0	0.0071	0.0063	0	0	0	0.0034	0	0	0	0	0	0.0051	0.0152	0	0	0	0	0.0162	0.0294	0.009	0	0	0	0	0	0	0.0231	0.015	0	0
0	0.0114	0	0	0.0064	0	0	0.0092	0	0	0	0	0	0	0	0	0	0.0013	0	0	0	0	0.0058	0.0103	0	0.0101	0	0	0	0	0	0.0038	0	0	0	0.0082	0	0.0069	0	0	0.0079	0	0.0031	0	0	0	0.0064	0.0046	0	0
0	0.0099	0.0219	0.0202	0	0.0188	0	0.0177	0.0096	0.0148	0.0086	0.0152	0.0282	0.0169	0.0151	0.0188	0	0	0.0031	0.0103	0.0186	0.0095	0.0197	0.0122	0.0205	0	0.0119	0.0144	0.0106	0.0065	0.0138	0.0234	0	0	0	0	0.0101	0.0131	0.0115	0	0	0.0126	0	0.0126	0.0052	0	0.0139	0.0093	0.0087	0.0129
0.0033	0	0.0069	0.0105	0.0199	0.0128	0.0126	0	0.0167	0.0092	0.029	0	0	0	0.0127	0.0062	0	0	0.0164	0.0025	0	0	0	0.0056	0	0	0.0119	0	0.0236	0.0051	0.0068	0.018	0	0.0181	0.0312	0.0147	0	0	0.023	0.0094	0.0066	0.006	0.0099	0.0206	0.0184	0.0192	0.0087	0.0198	0.0163	0
0.0098	0.0083	0.0187	0.0064	0.0029	0.0095	0.0097	0	0	0.0059	0	0.0069	0.0042	0.0024	0.0086	0.0141	0.006	0.0146	0.0087	0.0115	0.0099	0	0.0104	0.005	0	0.0029	0.0245	0	0	0.003	0	0	0	0.0206	0.0162	0.0131	0	0.0042	0	0.0196	0.0251	0.0046	0.0149	0.006	0	0	0	0.0252	0.0177	0
0.008	0.0141	0	0.0152	0.0071	0.0036	0.0111	0.0028	0	0.0044	0.0189	0.0082	0.0065	0	0.0015	0.0199	0.0223	0.0181	0	0.0204	0.0075	0.0206	0.0117	0	0.0243	0.0173	0	0.0159	0.0101	0.0118	0.0086	0	0.0227	0.0216	0.0106	0.007	0.0177	0.0118	0.0152	0.0054	0	0	0	0.0053	0.0112	0.0015	0.0031	0.0065	0.0122	0.0115
0.0054	0	0.0107	0.0053	0.0137	0	0	0.0025	0.0148	0	0.0134	0.0131	0.0118	0.0017	0.0077	0	0	0.0127	0.0171	0.0058	0.0143	0	0.0224	0.0077	0	0.0056	0	0.0009	0.0029	0.0305	0.0074	0.0171	0	0.0167	0	0.0109	0.0067	0.0039	0.0131	0	0.0103	0.0129	0	0	0.0063	0.0117	0	0.0091	0.0047	0.0049
0	0.0158	0.0175	0	0.013	0	0	0.0122	0	0.0129	0.0015	0	0.0027	0.01	0	0.0017	0.0129	0.0101	0	0.0129	0.0061	0.0022	0.0067	0.0114	0.0093	0	0.0019	0	0.018	0.0107	0.0106	0.0104	0.0058	0	0	0.0093	0.0049	0.0022	0.0078	0.0051	0.0042	0.0089	0.0082	0.0086	0.0083	0	0.0157	0.022	0	0
0.0096	0.0083	0.0226	0	0.0104	0.0175	0.0026	0.0071	0.0101	0	0	0	0.0145	0.0101	0	0.0172	0.0129	0.0131	0.0151	0.0123	0.0184	0.006	0.004	0.0289	0.0055	0.0056	0.0169	0.0126	0.0212	0.0082	0.019	0	0.0187	0	0.0016	0.0096	0.0121	0.0077	0	0	0.0057	0.0102	0.0194	0	0.0093	0	0.0076	0.0108	0	0.0091
0	0	0.0054	0.008	0	0	0	0	0	0	0	0	0	0	0	0	0	0	0	0	0	0	0	0	0	0	0	0	0	0	0.0058	0	0	0	0.0053	0	0	0.007	0	0.0029	0	0	0	0	0.0005	0	0	0	0	0
0	0	0	0	0	0	0	0	0	0	0	0	0	0	0	0	0	0	0.0051	0	0	0	0	0	0	0	0	0	0	0.0099	0	0	0	0	0	0.0097	0	0	0	0	0.0221	0	0	0	0	0	0	0	0	0
0	0.0097	0.013	0	0	0	0	0.0041	0.0225	0	0	0.0107	0.0058	0.0195	0	0	0	0.0112	0	0.0043	0	0.0039	0	0.0174	0	0.0098	0.0066	0	0	0.0106	0	0.0039	0	0.0133	0	0.0031	0.0038	0.0115	0	0	0	0	0	0.0094	0	0.0113	0	0	0.0141	0
0	0	0.0057	0	0.0117	0.0177	0	0.0066	0	0.0043	0	0	0	0.0057	0	0.01	0	0	0.0053	0	0.0177	0	0.0059	0	0.0117	0.0044	0.0033	0.0103	0	0	0.0149	0.005	0.0062	0.0069	0.0054	0	0	0	0.0103	0.004	0.0077	0	0	0.0139	0	0.016	0.0074	0	0	0.0087
0.0107	0	0	0	0	0	0	0	0.0095	0	0	0.0121	0	0	0	0.0102	0	0.0056	0	0.0068	0	0	0	0	0.0122	0	0	0	0.0051	0.0047	0	0	0.0038	0	0	0	0	0	0.0029	0	0	0	0	0	0	0	0	0	0.002	0
0	0	0	0	0	0	0.0009	0	0	0	0	0	0	0	0.0032	0	0	0	0	0	0	0	0	0.0095	0	0.0045	0	0.0079	0	0.0135	0.0075	0	0	0.0064	0	0.0186	0	0	0.0083	0.0036	0	0	0	0.0061	0.0062	0	0	0	0.004	0
0.0297	0.0117	0.0205	0.0244	0.0124	0.036	0.0029	0.0189	0.0373	0.0254	0.0213	0	0.0128	0.0135	0.0053	0.0206	0.0159	0.0086	0.0302	0.0294	0.0099	0.0164	0.0298	0.0197	0.029	0.0194	0.0134	0.03	0.0169	0.0076	0.0348	0.0439	0.0061	0.032	0.0286	0.0164	0.0045	0.0142	0.0133	0	0.0243	0.0131	0.0269	0.0358	0	0.0393	0	0.0151	0.0467	0.0379
0.0336	0.0283	0	0.0191	0.0268	0.0075	0.0154	0.0359	0.0437	0.0345	0.0045	0.0101	0.0166	0.0041	0.0265	0.0374	0	0.0444	0.002	0.0332	0.038	0.0273	0.0074	0.0119	0	0.0122	0.0176	0.0197	0.0138	0.02	0.0397	0.0284	0.0128	0.0095	0.0162	0.0244	0.0231	0.0194	0.0296	0.0253	0	0.0238	0.0331	0.0322	0.0063	0.0301	0.0166	0.016	0.0271	0.0268
0	0	0	0.0033	0	0.0068	0.0071	0.0004	0.0097	0	0.0061	0	0.0101	0	0.014	0.0125	0	0	0.0041	0	0	0.0057	0	0.0029	0.0119	0.0246	0.0183	0.005	0.0038	0.0099	0	0.019	0	0	0.0033	0	0	0	0	0.0035	0.0069	0	0.0122	0	0.012	0	0.0145	0.022	0	0
0.0061	0	0	0.0162	0.0196	0.0118	0.0053	0	0.0093	0.0066	0	0.0107	0	0.0045	0.0116	0.0149	0.0127	0.0142	0.0184	0.008	0	0.0121	0.0043	0	0	0.006	0.0084	0.0247	0.0053	0	0.0135	0.0147	0.0146	0.0045	0.019	0	0.0196	0	0.0052	0	0	0.0151	0	0.0082	0	0.0021	0.0107	0.0077	0	0.0171
0.0043	0	0.015	0	0	0	0.0062	0.0083	0	0.0193	0.0045	0.0075	0.011	0	0	0.003	0	0.0085	0.0094	0	0.0148	0	0.014	0	0.0066	0	0.0027	0	0	0.0071	0	0	0	0.0217	0	0.0061	0.0139	0	0.0051	0	0.0109	0	0.0069	0.0099	0	0.0053	0.0074	0.0122	0.0198	0.0058
0.0066	0	0.0054	0.005	0	0	0	0.0145	0.015	0	0	0.0007	0	0.004	0	0.0014	0	0.0076	0	0.0023	0	0	0.0091	0.0093	0.0048	0.0071	0.006	0	0.0092	0.0039	0	0	0	0.0087	0	0	0.0211	0.0126	0	0	0.014	0.0046	0.004	0.0172	0	0	0	0	0.0122	0.017
0.0075	0	0.0086	0.0011	0	0.0072	0.0104	0.0088	0.0112	0.0124	0.0146	0.0056	0.0108	0	0.0073	0	0	0	0	0.0133	0	0.004	0.0128	0.0147	0.0104	0.0135	0.013	0.0209	0.009	0	0	0	0.0176	0.0061	0.0241	0.0084	0	0.0127	0.0154	0.0235	0	0.0058	0.005	0.0044	0.0051	0.0085	0.0097	0	0	0
0	0.0166	0.0116	0.0056	0.0098	0	0.0047	0	0	0.0069	0.0124	0.0198	0	0.0165	0.0082	0.0132	0.0116	0.0228	0.0116	0.0207	0.0065	0	0	0.0197	0	0	0	0	0	0	0.009	0	0.0166	0	0.0116	0	0	0.0129	0.023	0.0196	0.0099	0.0081	0	0.0097	0.0161	0.0094	0.0081	0.0125	0.0104	0.0053
0	0.0155	0.0069	0.0104	0	0.0118	0.0069	0.0096	0.0092	0.0298	0.0124	0	0	0.0135	0.0052	0.0164	0	0.0042	0.0155	0	0.0169	0.0195	0	0.0154	0	0.0171	0	0.0099	0.0203	0.006	0.0077	0.0062	0	0.001	0.0038	0	0.017	0.0141	0.0088	0.0082	0	0.011	0.0079	0	0.0081	0.0145	0	0.0089	0.0087	0.0171
0.0136	0.0133	0.0094	0.0133	0.0148	0.0237	0.0149	0	0.0062	0	0	0.0236	0.0201	0	0.0029	0.0136	0.0147	0.0147	0	0	0.0118	0.0142	0.0052	0	0.0137	0.0319	0.0137	0	0.0036	0	0.009	0.028	0.0136	0.0113	0.0205	0.0097	0.0092	0.0104	0	0	0.0087	0	0.0089	0	0.0073	0.0149	0	0.0113	0.0144	0.0153
0	0.0085	0.0039	0	0.0156	0.0126	0.0101	0.0117	0.0061	0.0104	0	0.0096	0	0	0.0042	0.0219	0.0151	0.0139	0.0063	0.0193	0.0238	0.0021	0.0143	0.0045	0.0095	0.0053	0.0028	0.0116	0.0081	0.0162	0.0043	0.011	0	0.0109	0.0053	0	0.0117	0	0.0096	0.0003	0	0	0.0055	0.016	0.0103	0	0.0121	0.0145	0.017	0
0.0166	0.017	0.0255	0.0093	0.0046	0.0122	0.0101	0.0088	0.0155	0.0023	0.033	0.0114	0	0.0195	0.0117	0.0256	0.0058	0	0.0096	0.0136	0.0179	0.0084	0.0147	0.0114	0	0.0232	0.0242	0.0046	0.0136	0.0072	0.0051	0.0193	0.0198	0	0	0.0099	0.001	0.0108	0	0.0062	0.0063	0.0002	0.0163	0.0187	0	0.0134	0.0092	0.0057	0.0066	0.0013
0	0	0.0149	0.0037	0.0075	0	0.0168	0.0165	0.0252	0	0.0242	0.0113	0.0087	0.009	0	0.0185	0.0064	0.0167	0.0069	0.0185	0	0.0134	0.012	0.0191	0.0042	0.0029	0.0331	0.0086	0.0182	0.0077	0.0154	0.0103	0	0	0.0022	0.0053	0	0.0121	0.0028	0	0.0173	0.0159	0	0.0228	0.0097	0.0165	0.0076	0.0114	0.0084	0.0071
0.0059	0.0084	0.0235	0.0113	0	0.0144	0.0161	0.0103	0.0175	0.0099	0	0.0213	0	0.0146	0.0129	0.0061	0.0103	0.0108	0	0.0101	0.0193	0.0119	0.0115	0	0	0	0.0107	0	0.0062	0.0104	0.0113	0.0179	0.0113	0.0164	0.0238	0	0.0119	0.0139	0.0161	0.0265	0	0	0.0146	0	0	0	0.0042	0	0	0.0188
0.024	0.0073	0.0058	0.0133	0.0217	0.0114	0.0177	0	0.0139	0.0206	0	0.0117	0	0.0041	0.0023	0.0106	0	0.0097	0.0174	0	0.0305	0	0.0086	0.0116	0.0155	0.013	0.0081	0.0075	0	0	0	0	0	0.0099	0.0148	0.0217	0	0	0.0186	0	0.0049	0.0092	0.0217	0	0.0059	0.0237	0.0062	0.0067	0	0.0083
0	0.0067	0.0244	0.0146	0.0089	0	0	0.0078	0.0021	0.012	0.007	0.0394	0.0067	0.0145	0	0.0103	0	0	0	0	0.0123	0	0.0189	0.017	0.0449	0	0.0086	0	0.011	0	0	0	0	0	0.0127	0	0	0	0.0126	0.0063	0	0.007	0	0.0135	0	0	0	0.0025	0	0
0.0027	0	0	0	0.0075	0.0232	0	0.0038	0	0	0.0137	0	0.0062	0	0.0225	0.0065	0	0.0103	0.0095	0	0	0	0.004	0	0.0049	0.0052	0.0263	0	0	0.0086	0.0064	0	0	0	0	0.01	0.0187	0	0.0125	0.0067	0	0	0.0178	0.023	0.0082	0.0069	0	0.0167	0	0
0	0	0.0088	0	0	0	0	0	0	0	0	0	0	0	0	0	0	0	0	0	0.0068	0	0	0	0	0	0	0.0123	0	0	0	0	0	0	0	0.0181	0	0	0.017	0	0	0	0	0.0115	0	0.0098	0	0	0	0
0	0	0	0	0	0	0.004	0.0121	0	0	0	0	0.0076	0	0	0	0	0	0.0071	0	0.0017	0	0.003	0	0	0	0	0	0	0	0	0	0	0	0	0	0	0	0	0	0	0	0	0	0	0	0	0	0	0
0.0103	0.0056	0	0	0	0	0	0	0.0048	0.004	0.0026	0.0064	0	0.0126	0.0117	0.0054	0.0115	0.0135	0	0	0.0108	0	0.0013	0	0.0127	0	0.009	0.0087	0.0137	0	0	0	0	0.0127	0.0117	0	0	0.0105	0.0126	0.0066	0	0.0122	0	0.0067	0.0192	0.0018	0	0.0098	0.0263	0.0053
0	0	0	0.0066	0.0065	0	0	0.0109	0	0.0184	0	0	0	0.0061	0	0.0044	0.0207	0	0	0	0.0094	0.0068	0.0115	0	0	0.0117	0.0018	0	0.0066	0	0.0051	0	0	0.0285	0.0057	0.0055	0.0079	0	0.0127	0	0	0	0.0057	0	0	0.009	0	0	0.021	0.0156
0.0057	0	0	0.0151	0	0	0	0.0102	0	0	0	0	0	0.0044	0	0	0.0101	0.0035	0	0	0	0	0.0095	0	0	0	0.002	0	0	0.0089	0.0063	0	0	0.0077	0.0035	0	0	0.003	0	0	0.0197	0	0	0.0054	0.001	0.0108	0	0.0084	0	0
0	0	0.003	0	0.0091	0	0.0098	0.009	0	0	0.0014	0	0	0.003	0	0	0.0116	0.013	0.0054	0.0121	0	0	0	0	0.0063	0	0.0034	0.0225	0	0	0	0.0084	0.0199	0.0117	0	0	0	0.0047	0.0046	0	0	0	0.0152	0	0.0138	0.0075	0	0	0.0106	0
0	0.009	0	0	0	0.0254	0	0	0	0	0.0039	0.0008	0.0074	0	0	0.0188	0.0037	0.0071	0	0.0136	0	0	0	0	0	0.0108	0	0	0	0.0062	0	0	0.0207	0.0085	0	0	0	0	0.0017	0	0	0	0	0	0.0145	0.0155	0.0011	0	0	0
0	0.0121	0	0	0.0102	0.0079	0.0064	0.014	0.0036	0	0.0076	0.0038	0.0252	0	0.0047	0.0115	0.0081	0	0.0054	0	0.0308	0.0079	0	0.0034	0	0.0065	0.0114	0	0.0093	0.013	0.0099	0	0.0119	0.0076	0	0	0.0146	0.0119	0.016	0.0019	0	0	0	0.0092	0.0133	0.0122	0.0162	0.014	0.0028	0.0163
0.0178	0.0168	0	0.0062	0.019	0.0138	0.0193	0.016	0.0119	0.0046	0.0115	0.0063	0	0.0121	0.006	0	0.0141	0.0077	0.0181	0.0113	0.021	0.013	0.0055	0.0216	0.0106	0	0.0023	0.0143	0	0.0184	0	0	0	0.0121	0.0175	0	0.0123	0.0276	0	0	0.0084	0.0145	0	0.0022	0.0186	0.0109	0.0213	0.0325	0.0076	0.0199
0.0062	0.0029	0.0053	0	0	0.0043	0.006	0.0216	0.0154	0.0141	0.0053	0	0.0083	0.0044	0.0046	0.0086	0	0.0118	0.0093	0.0189	0.0148	0.0363	0.0214	0	0.0043	0.0068	0.0055	0.0217	0.021	0.0057	0.0115	0.0069	0	0.0034	0.0067	0	0	0.0104	0.0008	0.0071	0	0	0	0.0055	0.0145	0.0192	0.0115	0	0	0.0032
0	0	0	0	0.0112	0.0074	0	0	0	0.0085	0.0121	0.0109	0.0141	0	0.016	0.0073	0	0	0	0	0.0092	0	0.0052	0	0.0088	0	0.011	0	0.0037	0	0	0	0	0.003	0.0155	0	0	0.0159	0	0	0.0151	0	0.0171	0.0055	0	0	0.0114	0.0095	0	0.0076
0.0171	0	0	0.0087	0.0076	0	0.0106	0	0.0115	0.0058	0.0147	0	0.023	0	0	0	0.0206	0	0	0	0.0022	0.0095	0.0137	0	0	0.0098	0.012	0	0	0	0	0	0.0132	0	0	0	0.0049	0	0	0	0.0036	0.0044	0	0	0	0	0	0	0.0069	0
0.0072	0	0	0	0	0	0	0	0	0	0	0	0	0	0	0	0	0	0	0	0	0	0	0	0	0	0	0	0	0	0	0.0179	0	0	0	0	0	0	0	0.0018	0	0	0	0	0	0	0	0	0	0
0	0	0.0368	0	0	0	0	0	0	0	0	0	0	0	0	0	0	0	0	0	0	0.0354	0	0	0	0	0	0	0	0	0	0	0	0	0	0	0	0	0	0	0	0	0.0062	0	0	0	0	0	0	0
0.0048	0.0179	0.0115	0.0178	0	0.008	0.0074	0.0184	0.0097	0	0.0129	0.0215	0.0175	0.0065	0.0118	0	0.0064	0.0096	0.0139	0	0.0093	0.0046	0.0189	0.015	0	0.01	0.0261	0	0	0.0213	0.0114	0.0316	0.0037	0	0.0021	0.0047	0.0132	0.0206	0	0.0112	0.0093	0.0177	0.0206	0.0186	0.0058	0.0274	0	0.0014	0.0241	0.0012
0.0092	0.0106	0	0	0.0127	0.0042	0	0	0.0061	0.0052	0.0209	0.009	0.016	0.013	0.0145	0.0071	0.0078	0.0169	0	0.0121	0.0107	0.0182	0.0197	0.0049	0.0078	0.0215	0.0198	0.0147	0.0221	0.0084	0.0319	0.0093	0.0138	0.0147	0	0.0115	0.0204	0.0291	0	0.0124	0.008	0.0147	0.0052	0.0033	0	0.0293	0.0311	0.0045	0.0133	0.0396
0.0097	0.0164	0.0183	0	0.0121	0.0075	0	0	0.0134	0.0224	0.0167	0.0086	0.0108	0.016	0.0263	0.028	0.0197	0.0322	0.0068	0	0	0.006	0.0047	0.024	0.023	0.0123	0	0.0056	0.0064	0.0262	0.0082	0.045	0.0111	0.0083	0.0135	0.0108	0.0115	0.0055	0.0037	0	0.0191	0.0174	0	0.0125	0.026	0.0046	0.0156	0	0.0032	0.0126
0.0213	0.0128	0.0096	0.0152	0.0208	0.0103	0.0204	0.0066	0.0104	0.0087	0.0039	0.0137	0	0	0.0145	0.0219	0.0151	0.0076	0.0088	0.0143	0.0055	0.0128	0.0191	0.0071	0.0108	0.0234	0.0024	0.0193	0	0.0273	0.0065	0.0157	0	0.009	0.009	0.003	0.0054	0.0129	0.0067	0.0145	0.0217	0	0.0151	0	0.0083	0.0176	0	0	0	0
0.0031	0	0.0249	0.001	0.0173	0.0016	0.0131	0.0116	0.0125	0.0172	0	0.0152	0.0256	0.009	0	0	0.0233	0.0055	0.0138	0.0172	0.0123	0.0074	0.0195	0	0.0038	0.0077	0.0027	0	0.015	0	0.0091	0.0029	0.0176	0.0059	0.0178	0.0114	0	0.0423	0.0029	0.0195	0.0134	0	0.0207	0.015	0.0128	0.0063	0.0128	0.005	0	0.0008
0	0.013	0.0143	0.019	0.0122	0.0106	0.0166	0.0075	0.0072	0.011	0.0103	0.015	0	0.0055	0.0071	0.0142	0.0136	0	0.0026	0.0217	0.0135	0	0	0.0029	0.0061	0.004	0	0.0063	0.009	0.0084	0.0107	0.0119	0.0062	0.0236	0	0.0036	0.0089	0	0.022	0.0152	0.0172	0.0049	0.0016	0.0108	0.0167	0	0.0138	0.0237	0	0.014
0.0064	0	0.0139	0.0299	0.0098	0.0068	0.0164	0.0083	0.0127	0	0.0136	0.009	0.0247	0.0197	0	0	0	0.0115	0.0044	0	0.0091	0.0052	0	0.0093	0.0067	0.0049	0	0	0.026	0.0099	0.0081	0	0.0083	0.0017	0.0179	0	0.0147	0	0.0036	0.0033	0.0083	0.0132	0.0117	0.013	0.0087	0	0.0081	0	0.0093	0.0189
0.013	0.0116	0.0197	0.0052	0.0246	0.0167	0.0077	0.0125	0.012	0.0114	0	0.009	0	0.0019	0.01	0	0.0095	0.0093	0	0.0072	0.0399	0.0085	0	0	0.0049	0.009	0.0082	0.0113	0	0.0139	0.0075	0.0141	0	0.01	0.0076	0.0287	0.0029	0.021	0	0.0219	0.0085	0.015	0	0	0.0068	0.0074	0.0245	0	0.0074	0.0257
0	0.0052	0	0.0121	0.0116	0.0095	0.0102	0	0.005	0	0	0.0145	0	0	0.0073	0.0191	0.019	0.0186	0.009	0	0.0153	0.0118	0	0.0088	0.0216	0	0	0.0102	0.011	0	0.008	0.0127	0.0023	0	0	0	0	0.0076	0.0125	0.0113	0	0	0	0.0071	0	0.0056	0.0118	0.013	0.0106	0.0085
0.0049	0	0.0169	0	0.0025	0.0356	0	0.0199	0.002	0.0033	0.0088	0	0	0	0.0136	0	0.0217	0.0065	0.0092	0.0068	0	0	0.0049	0.0106	0	0.0129	0	0.009	0	0.0164	0	0	0.0072	0.0131	0.0148	0.009	0	0	0.0116	0.0094	0.0076	0.0135	0.01	0.0207	0.0184	0	0.0144	0.0235	0.009	0
0	0.0152	0	0.0102	0	0.0123	0	0.0118	0.0188	0.0085	0.0072	0.0118	0	0.0071	0.0134	0.0058	0	0	0.0075	0.005	0	0.0061	0.0182	0.0051	0.0053	0.0102	0.0091	0	0.0133	0	0.0078	0	0.0106	0	0.0059	0.0296	0.0169	0.0058	0.0055	0.0084	0.0146	0.0202	0.022	0.0128	0.0144	0.0089	0	0	0.0054	0
0.0204	0	0.0082	0.0231	0	0.0053	0.0172	0	0	0.0132	0.0095	0.019	0	0.0063	0.0048	0.0048	0.0103	0	0	0	0	0.0019	0.003	0	0.015	0	0.0075	0	0	0.0037	0	0	0	0	0.0053	0.0101	0.0019	0	0.0132	0	0.018	0	0.0276	0	0.0106	0.0091	0	0	0	0
0	0.008	0	0.0136	0	0.0111	0	0	0.0241	0	0.0083	0	0.0175	0	0.0117	0.0082	0.0144	0	0	0.0204	0	0.01	0	0.0012	0	0.0087	0	0.0079	0.0188	0.0068	0.0137	0	0	0	0.0156	0	0.0098	0.0047	0.0054	0.0028	0.0074	0	0	0.0071	0	0.0058	0	0	0.0251	0
0	0	0	0.0026	0.0105	0.0129	0.009	0.0061	0	0.0101	0.0042	0.0109	0.0089	0	0	0.0024	0.0287	0.0205	0.009	0	0.0113	0.0127	0.0041	0	0.0117	0.0143	0.014	0	0.015	0	0	0.0003	0.0196	0.0105	0.0115	0	0	0.0122	0.0039	0.008	0	0	0	0	0	0.0091	0.0097	0.0088	0.0177	0.0155
0	0	0	0.0072	0	0	0	0.0263	0.014	0.011	0	0	0.0059	0	0.0103	0.0126	0.0215	0.0146	0.0123	0.004	0	0	0.0129	0.0076	0	0	0.026	0	0	0	0	0.0285	0.017	0	0.0148	0	0.0138	0.0333	0	0.0047	0.0185	0.0127	0	0.0097	0	0	0	0.0132	0.0031	0
0.0282	0.0121	0.0197	0	0.0199	0.0241	0.0137	0.0151	0.0198	0.0126	0.0079	0.0075	0	0	0	0.0074	0	0	0.0289	0.0133	0.0122	0.0069	0	0.0204	0.0101	0.0068	0.0152	0.0194	0.0187	0	0.0265	0.0115	0.0268	0	0.0168	0.0201	0.013	0	0.0106	0.0088	0.0045	0	0	0.0307	0	0.0087	0	0.0133	0	0.0052
0.0162	0.0083	0.0101	0	0.0084	0	0.0106	0.0154	0.0069	0.0123	0	0.0104	0.0112	0.0211	0	0.0092	0.0115	0.0148	0	0.0058	0.0166	0	0.0159	0.0046	0.0172	0.0048	0.0184	0	0.0103	0.0164	0.0063	0.0219	0	0.0064	0.0149	0.0276	0.0107	0.0062	0	0	0.008	0.0209	0.03	0	0	0.0105	0.0167	0.0109	0.0154	0
0.0173	0	0.0091	0	0.0072	0.0028	0	0.0054	0.027	0.006	0	0.0091	0	0.0042	0	0	0.0279	0	0	0	0.0144	0.0077	0	0	0	0	0.0091	0	0	0.0007	0	0	0	0.0055	0	0.014	0.0018	0.0078	0	0	0	0.0078	0.0136	0	0.004	0.0243	0	0.0013	0	0
0.007	0	0	0.0131	0	0	0.0065	0.0031	0.016	0.0056	0	0	0	0.0057	0	0	0	0	0.0133	0.0189	0.0043	0.0106	0	0	0	0	0	0	0	0.013	0	0	0.0096	0	0	0	0	0	0.0123	0	0	0.0031	0	0	0.0085	0	0.0049	0.0248	0	0
0.014	0.0228	0	0.0111	0.0228	0.0144	0.0095	0	0.0051	0.0042	0	0.0029	0.0061	0.0101	0.0056	0	0.0076	0.0121	0	0.0262	0.007	0	0.0001	0.0031	0.0039	0	0	0.0189	0	0	0	0	0	0	0	0	0	0.0105	0.0063	0.0018	0.0024	0	0.0122	0	0.0134	0.0071	0.017	0	0.0088	0.0059
0.0124	0	0.0072	0	0	0	0.0043	0.0054	0.0062	0.0117	0.0083	0	0.0036	0.0261	0.0304	0.0021	0.0094	0.0158	0.0079	0	0	0	0.0107	0.0014	0.0097	0	0.0034	0	0	0.0031	0.0087	0	0.0148	0.0052	0	0	0.0012	0.0142	0.019	0.0046	0	0	0.0139	0	0.0143	0	0.0204	0.0055	0.0162	0.0065
0	0	0	0	0	0	0	0	0	0.0202	0	0	0	0	0	0.0223	0	0.0083	0	0.0212	0	0	0	0	0	0	0.0135	0	0	0	0	0	0	0	0	0.0127	0	0	0	0	0	0.0106	0.0229	0	0	0	0.0233	0	0.0164	0
0.0091	0.0024	0.0045	0.0078	0.0099	0.0103	0.0028	0	0.0137	0	0	0.0206	0.0169	0.0153	0	0.0052	0	0.0071	0.0169	0.0219	0.0033	0.0012	0.0044	0.0082	0.0159	0.0041	0.0105	0.0214	0.0086	0	0.0119	0	0.0125	0.0169	0	0.0155	0.0043	0.0036	0	0	0.0141	0.0094	0	0	0.016	0.013	0.0158	0	0	0
0.0022	0	0	0.0032	0.0131	0.0076	0.0211	0.0092	0.0035	0.0104	0	0.0088	0.0057	0.0092	0.0086	0.0097	0	0.0096	0	0.0057	0.011	0.0055	0.009	0.0148	0.0218	0	0	0.0068	0	0.0075	0.0028	0.0174	0	0.0158	0.0106	0.0146	0.0124	0.008	0	0.0205	0.0083	0	0.0151	0.0072	0.026	0.0058	0.0273	0.0279	0.0121	0.015
0	0.0045	0	0.0153	0.0114	0.0034	0	0.0011	0	0.007	0.0108	0	0	0	0	0.0038	0.0053	0.0069	0	0.0058	0	0	0.0309	0	0.0112	0.0164	0.0064	0	0	0	0	0	0	0	0	0	0.006	0.0082	0	0	0.0078	0	0.0152	0	0.0097	0	0	0.0116	0	0.0155
0	0	0	0	0	0	0	0.0097	0	0.0041	0	0	0	0.0191	0	0.0034	0	0	0.0201	0.0152	0	0	0.0068	0	0	0	0	0.0098	0	0	0	0.0112	0	0	0.0106	0.007	0	0	0	0	0.0121	0.0061	0.0132	0.0184	0	0	0	0	0.0159	0
0.006	0.0183	0.0178	0	0	0.0038	0	0	0	0	0.0065	0	0.0063	0	0.0237	0.0195	0.0048	0.0205	0.0093	0	0.0022	0	0.0044	0.0038	0.0071	0	0	0.0205	0.0195	0.0113	0	0.0013	0.0236	0	0	0.0095	0.0095	0.0071	0.004	0.0131	0.0159	0.0079	0.0075	0.0143	0.0095	0.0084	0.0144	0	0.004	0.0295
0	0	0.0302	0	0.0097	0.0092	0	0.0007	0	0.0158	0.0196	0	0	0.0198	0.0289	0.0161	0.0094	0.013	0.0334	0	0.0021	0.0012	0	0.0107	0.0112	0.0165	0.0057	0.0281	0.0055	0	0.0123	0	0.0103	0	0.0115	0	0.035	0	0.006	0.0222	0.0058	0	0.003	0.0065	0.0142	0.0068	0.0049	0.0192	0.0246	0.0164
0.0154	0	0	0	0.0088	0	0.0304	0	0.0045	0	0	0.0031	0.0049	0	0.0058	0	0	0.0107	0.0056	0.0185	0.0085	0	0	0.0169	0	0	0.0077	0.0095	0.0084	0	0.0115	0.0242	0	0	0	0.005	0	0.0029	0	0	0.0114	0	0	0.0162	0	0.002	0	0	0.0175	0
0	0.0055	0	0	0	0	0	0	0	0	0	0	0.0064	0	0	0.0063	0.0092	0	0.0096	0.0128	0.0074	0	0	0	0	0.0023	0.0202	0	0.0041	0.0211	0.0068	0	0.0213	0	0	0	0	0	0.0121	0	0.0113	0.0146	0	0	0	0.0059	0.0186	0	0	0.0183
0	0.0188	0	0	0.0131	0	0.0321	0.0141	0	0.0053	0	0.0106	0.0015	0.0125	0	0.0133	0.0147	0.0111	0	0.0074	0.0224	0.0084	0.0094	0.0219	0.0136	0.0189	0	0.0043	0	0.0091	0.0167	0.0188	0.0173	0.013	0.0139	0.0228	0	0.0041	0.0363	0.0071	0.0082	0.0064	0.011	0.0182	0	0.0229	0.0216	0.013	0.0279	0
0.0259	0.0367	0.0253	0.01	0	0.0098	0.0164	0.0203	0.0242	0.015	0.0162	0.0085	0.0095	0.0464	0.0071	0.0173	0.0079	0.0199	0	0.0156	0.0224	0.0058	0.0185	0.0138	0.0206	0.0172	0.0187	0	0.0053	0.0081	0.0171	0.0108	0.0181	0.0113	0.004	0.016	0.021	0.0202	0.0181	0.0168	0.0128	0.0011	0.0101	0.0168	0	0.0083	0.0259	0.0139	0.0325	0.0267
0.0188	0	0	0.0309	0.0251	0	0.0082	0.0192	0	0	0.0105	0	0.0166	0.0413	0.0142	0.0234	0	0.0299	0.0118	0.0175	0.0074	0.0207	0.0118	0.0143	0.0297	0.0156	0.013	0.0193	0.0042	0.0022	0.0025	0.0245	0.0122	0	0.0217	0.0087	0.0062	0.0182	0	0.0209	0.0162	0.0379	0.0091	0.0249	0.0172	0.028	0.0179	0.0148	0.009	0.0134
0.0253	0.0191	0.0115	0.0055	0.0127	0	0	0	0.0134	0	0.0141	0.0318	0.0119	0.0218	0.0069	0.0035	0.014	0.0043	0.0023	0.0296	0.003	0.0094	0.0137	0.0192	0.0265	0.008	0.0332	0.0019	0.0233	0.0245	0.0056	0.0111	0.0229	0.0181	0.0156	0.0177	0.0293	0.0275	0.0142	0.0011	0.0183	0.0039	0.0134	0.0183	0.0183	0.0311	0.0296	0.0137	0.016	0.0021
0.0107	0.0108	0	0.0051	0.0162	0.0172	0.0159	0.0108	0.0151	0.009	0.0193	0.0391	0.016	0.0075	0.0033	0.0085	0.008	0	0	0.0158	0	0.0145	0.0212	0.007	0.0246	0.0154	0.0111	0.0172	0.023	0.0308	0.0176	0.0291	0	0.017	0.0039	0.0068	0.0057	0.0308	0.0041	0.0114	0.014	0.0031	0	0.0038	0.0175	0.0046	0.0189	0.0108	0.0099	0
0	0.0143	0.0087	0.0236	0.0055	0	0	0	0.0086	0	0	0.012	0	0.0115	0	0	0	0	0.0123	0	0.0039	0.0013	0.0044	0.0125	0	0.0117	0	0.0131	0	0.005	0	0	0.0092	0	0	0	0.0049	0.0063	0	0.0064	0	0.0099	0	0	0.0097	0	0.0153	0	0	0.0056
0.0074	0	0	0	0.0072	0	0	0.004	0.0109	0.0056	0	0.0049	0	0	0	0	0	0	0	0	0	0	0.003	0.0054	0	0.0109	0	0.0127	0	0.012	0.0054	0	0.0113	0	0.0051	0	0.0038	0.0088	0.0163	0.0071	0.0075	0	0.0055	0	0.0081	0	0	0.0128	0	0.0065
0.002	0	0.0155	0.0093	0	0	0	0.0016	0.0194	0.007	0.0045	0.0148	0.0071	0	0.019	0.0072	0.0081	0.0214	0	0.0186	0	0	0	0	0.0093	0	0.0096	0.0055	0	0	0.0094	0.0095	0	0	0.0069	0.0105	0.0089	0.0084	0	0	0	0.009	0.0161	0	0.0088	0	0.0034	0.0123	0	0.0131
0.0052	0	0	0.0076	0	0.0071	0	0	0	0	0.0105	0.0018	0	0.0132	0	0.0147	0	0	0	0	0.0164	0	0.0049	0	0.0068	0	0	0.005	0.0075	0.0101	0	0.0102	0.008	0.0051	0.0024	0.0118	0	0	0	0.0083	0	0	0	0	0.0057	0.0106	0	0	0	0.0068
0.0185	0	0	0	0.0047	0	0	0	0	0.0025	0	0.0079	0	0.0088	0	0	0	0	0	0	0	0	0.0063	0.0054	0	0	0.0052	0	0	0	0.0119	0	0.0055	0.008	0.0103	0	0.0174	0.0174	0.0043	0	0	0.0156	0	0.0073	0	0.0093	0.0034	0.0049	0.0114	0
0	0	0	0	0	0.0115	0.0061	0	0	0.006	0.0088	0.0174	0	0	0	0	0.0045	0.0161	0	0	0	0	0	0.0102	0	0.0174	0	0	0	0.0274	0	0	0	0.004	0.0092	0.0119	0	0	0	0.0023	0	0	0.0012	0	0.0012	0	0.006	0	0	0
0.0119	0	0.0141	0.004	0.0113	0.0256	0.0073	0.0085	0.0228	0.007	0.0185	0.0067	0.0167	0.0097	0.0144	0.0105	0.0101	0	0	0.0133	0	0	0	0	0.0122	0.0092	0.008	0.005	0.0081	0.0085	0	0.0098	0.006	0	0	0.0201	0.0098	0	0.0033	0.0255	0.0108	0.0096	0	0.0053	0.0031	0	0.0261	0	0.0078	0.021
0.0161	0.0109	0.0054	0	0.0026	0	0.0243	0.0204	0	0.0045	0.0111	0.014	0	0	0.0063	0.0115	0.0164	0	0.0065	0	0.0134	0.0143	0.0031	0.0067	0	0	0	0.016	0.0107	0	0.0057	0.0112	0.0122	0.0099	0	0	0.0138	0	0	0.0204	0.0109	0.0252	0.0086	0.0128	0.0191	0	0	0.0135	0	0
0.007	0	0	0	0	0.0119	0	0.0042	0	0.0064	0.003	0.0087	0	0.0021	0	0.0125	0	0.0019	0.0075	0.0066	0.0188	0	0	0	0.0067	0.0147	0	0	0.0106	0.0136	0	0.0087	0	0	0.0104	0	0	0.0115	0.016	0	0	0	0	0.0021	0	0	0.0102	0	0.0067	0
0	0.0081	0	0.0106	0.0059	0.0087	0	0.0155	0.017	0.0178	0	0.0077	0.0021	0	0.0049	0	0.0105	0.0067	0	0	0.0161	0.013	0	0.002	0	0	0	0	0	0	0.0075	0	0	0.0076	0	0	0.0048	0.0078	0	0.0072	0.0143	0	0.0178	0	0	0.0099	0.0074	0	0	0
0.0039	0.0125	0	0	0	0	0	0.0116	0	0.0105	0	0	0.0075	0	0.0116	0.0178	0.0089	0.0102	0	0	0.0046	0	0.0004	0.0177	0.0101	0	0	0	0.0072	0.0087	0.0212	0.0067	0.0083	0.0189	0.0073	0.0032	0	0.0082	0	0.0153	0.015	0	0.0059	0.0088	0	0.0045	0.0062	0.0108	0.0044	0
0.0269	0.0099	0.0148	0	0.003	0	0	0	0	0.0071	0.0088	0.0135	0	0.0093	0	0.0071	0.0165	0.011	0.0242	0.0115	0.0076	0.011	0	0.024	0	0.0118	0	0.0109	0.0135	0.0124	0.0153	0.0056	0.0151	0	0.0073	0.0024	0.0084	0.0011	0	0.0178	0.0077	0.0029	0	0	0	0.0219	0.0109	0	0.0084	0
0	0	0.0198	0.0146	0.0141	0	0	0.0037	0	0.0136	0	0.0114	0	0.0074	0.0013	0	0	0	0.0034	0	0	0.001	0	0	0	0	0	0.023	0.006	0	0.0111	0	0.0109	0.0068	0.0181	0.0108	0.0108	0.0117	0	0	0.0206	0.0075	0.0033	0	0.0066	0	0.0143	0	0	0.0106
0	0.0007	0	0.0118	0.0252	0	0.0044	0.003	0	0	0.0159	0	0	0.0035	0	0.0121	0	0.0034	0	0	0	0.013	0.022	0.0033	0.0012	0.004	0	0	0	0	0	0.0095	0.0073	0	0.005	0	0	0.0056	0	0	0	0	0.0128	0.0166	0	0	0.0153	0.0089	0	0.0283
0	0	0	0.0079	0.0131	0	0	0	0	0	0.004	0	0.0137	0	0	0	0	0.0081	0	0.0085	0	0	0	0	0	0	0	0.0025	0	0	0	0.0197	0	0	0.0114	0	0	0	0.0191	0	0	0	0	0	0.0093	0	0	0.0076	0	0
0	0.0091	0.0145	0.0131	0	0.007	0.0172	0	0	0.0026	0	0	0.0114	0	0.0085	0.0008	0	0	0	0.0154	0.0139	0.0084	0	0	0	0.0054	0	0	0.0018	0	0.0271	0	0	0.002	0	0	0.0043	0	0	0	0	0.0087	0	0	0	0.0095	0	0	0.0085	0.0093
0	0.0116	0	0	0.0169	0	0.0063	0	0.0016	0	0.0089	0	0.0089	0	0	0	0	0.0115	0.0127	0	0.0055	0.0077	0.0059	0	0.0065	0.0166	0.0038	0.0068	0.0242	0	0	0.0073	0.0188	0.0067	0	0.0186	0	0	0	0	0	0.001	0	0	0	0	0	0	0	0
0	0.0077	0	0	0	0	0	0	0.014	0	0	0	0.0094	0.011	0.0092	0.0076	0	0.0063	0	0.0126	0.0051	0	0.011	0.0016	0	0.006	0.0071	0	0.0183	0.0017	0.0156	0	0.0101	0	0.0115	0	0.0092	0	0	0	0	0	0.0077	0.0097	0.0067	0.0119	0	0	0	0.0072
0.0128	0	0.0105	0.0193	0	0.015	0	0	0.0116	0.0153	0	0.0047	0.0043	0	0	0.0167	0	0.0162	0.0096	0.0114	0.0137	0	0.0061	0.0032	0.0198	0.0018	0.0167	0.0077	0.0182	0.0092	0.0146	0.0107	0.0161	0.0086	0.0054	0.0087	0	0.0031	0.0071	0.0037	0.0052	0.0316	0.0187	0.0049	0.0106	0.0156	0.0133	0.0014	0.0291	0
0	0	0.0194	0.0167	0.0249	0.0155	0.0136	0.0091	0.0064	0.0064	0	0.0131	0.0309	0	0.0163	0.0055	0.0258	0.007	0.0011	0.0244	0.0296	0.0073	0.0103	0	0.0102	0	0.0212	0.0099	0.022	0.0352	0.0033	0.0103	0.01	0.0116	0.0349	0.0172	0	0.0188	0.0174	0.0188	0.009	0.0151	0.0128	0.0108	0.0113	0.0185	0	0.004	0.0189	0.0082
0.0069	0.0135	0.0055	0	0	0.0117	0.0109	0	0	0	0	0.0051	0.0158	0	0	0	0	0	0	0	0	0.0136	0.0119	0.0116	0	0	0.0127	0.0126	0	0	0	0	0	0	0	0.0084	0	0	0.0063	0.0046	0	0	0	0	0	0	0.019	0	0	0
0.0045	0.0216	0.0061	0.0157	0.0163	0.0183	0.0142	0.0014	0.012	0	0.0121	0	0.013	0.0078	0.0183	0.0039	0.0104	0	0.0147	0.0126	0.0069	0	0	0.0162	0.0057	0.0144	0	0.0061	0.01	0.0039	0.0068	0	0.0081	0.0075	0	0.0066	0	0.01	0.0171	0.005	0.0141	0.0143	0.0053	0.0102	0.0432	0.0176	0.0136	0.0019	0.0137	0
0	0.0274	0.0014	0.0148	0.0166	0	0.0058	0.0135	0	0	0.0089	0.0068	0.007	0.0118	0.0189	0.0177	0.0095	0	0	0.014	0.0066	0.0104	0	0	0	0.0082	0	0	0.0057	0.0052	0.0076	0	0	0.0221	0.0248	0	0.0187	0	0.0139	0.0035	0.0096	0.003	0.0172	0	0.0201	0.0016	0.0047	0	0.01	0.0112
0.0063	0.005	0	0.0094	0	0	0	0.0061	0.0223	0	0	0	0.0129	0	0.0044	0.0159	0.0215	0	0.0143	0.0278	0.0206	0.0169	0.0083	0.0329	0.014	0.0224	0.028	0.017	0.0072	0.0229	0	0	0.016	0.0138	0.0128	0.0052	0.0061	0.0056	0.022	0.0174	0.0174	0.0132	0.0164	0.0135	0	0.0059	0.0215	0.0068	0.0045	0.0275
0	0	0.0255	0.0044	0.0098	0	0.01	0.0043	0	0	0.0111	0	0	0.0033	0.007	0.0145	0	0	0	0.0171	0.01	0	0	0.0081	0.0161	0.0136	0.0122	0.0114	0.0162	0.0175	0.0031	0.0154	0	0	0.0147	0.0121	0.0077	0.0117	0	0	0	0.0118	0	0.0102	0	0.009	0.0106	0	0.0087	0
0.0087	0.0061	0.0088	0	0.0168	0.0065	0.0086	0	0.0049	0.0088	0	0.0026	0.0095	0.0011	0	0.0036	0	0.0056	0.0105	0	0.0051	0.013	0.0077	0	0	0.0221	0.0147	0	0.0099	0.0118	0.0123	0.0107	0	0.0078	0.0158	0.0052	0	0.0116	0	0.0112	0.0074	0	0	0.0245	0.0079	0.0173	0	0.0172	0.0189	0
0.0319	0.025	0	0.0097	0.0128	0.0043	0.0102	0	0.0109	0	0	0.0175	0	0.0067	0.0227	0.0223	0.0168	0.0232	0.0355	0.012	0.0059	0.007	0.0043	0.0178	0.0032	0.0035	0.0088	0.0242	0.0292	0.0098	0.0014	0.0021	0	0.0012	0.0106	0.0146	0.0212	0	0.0135	0.0078	0	0	0	0.0116	0.0116	0.0279	0	0	0.0183	0.01
0.0179	0.007	0.0127	0.0077	0.0127	0.0196	0.0165	0.008	0.0223	0.0166	0.0174	0.028	0.0131	0	0.0052	0.0112	0.0215	0.0086	0.0131	0	0.0031	0.0088	0.0049	0.0078	0	0	0	0.0085	0.0089	0.0044	0	0.0151	0.0027	0.0223	0.0057	0.0077	0.009	0.0069	0.0063	0.0173	0	0.0122	0.0142	0.0201	0	0.0106	0.008	0	0	0.0046
0.0149	0.0059	0.0139	0	0	0.0135	0.0174	0.004	0.0282	0.008	0.0071	0.0048	0	0.0066	0.0254	0.0195	0.0083	0	0	0	0	0	0.0144	0	0.005	0.0156	0.0181	0	0	0.0225	0.018	0	0.0014	0.0247	0.0156	0	0	0.0215	0	0.0229	0	0.0318	0.0163	0.0196	0	0	0.0092	0.0146	0	0.0124
0.0163	0.0081	0.0171	0.006	0.0172	0	0.0249	0.0199	0.0221	0.0182	0.009	0.0251	0.0269	0.015	0.015	0.0044	0.0163	0.0211	0	0.0154	0.0261	0	0.0104	0.011	0.017	0.0152	0.0077	0.0162	0.0143	0.0129	0.0163	0.0087	0.0175	0.0183	0.0161	0.0092	0.0262	0	0.0066	0	0.0237	0.0142	0	0.0143	0.0285	0.0213	0.0256	0.0211	0	0.0171
0.0216	0.0055	0	0.0112	0.015	0.0214	0.02	0.0052	0.0101	0.0248	0.0048	0.0153	0.0036	0.0099	0.0156	0.0113	0.0062	0.0299	0.0049	0.0264	0.0071	0.0076	0.0139	0.0121	0.0101	0.0115	0.0114	0.012	0.0201	0.0044	0.0321	0.0108	0.0173	0	0.0135	0.0116	0.0195	0	0.0153	0	0.022	0.0077	0	0.0067	0.0212	0.0186	0.0098	0.0094	0.0273	0.0164
0.0109	0.0174	0.0151	0.0169	0	0.0125	0.0239	0.0106	0.012	0.0238	0.0064	0.0128	0.0144	0.0255	0.0199	0.0169	0.005	0.0129	0.0121	0.0223	0.0248	0.012	0	0.0144	0.0102	0.0051	0.0236	0.0328	0.0206	0.0333	0.0082	0	0.0242	0.0091	0.007	0.0105	0.0094	0.0188	0	0.0092	0.0219	0.0231	0.004	0	0.0129	0.0076	0	0	0.0112	0.02
0	0	0.0077	0	0	0	0.0052	0.0059	0	0	0.0038	0	0	0.0037	0	0.0051	0	0	0.0061	0	0	0	0	0	0.0059	0.0061	0	0.0074	0	0	0.0097	0	0	0	0.0056	0.0006	0.0076	0	0	0.0168	0	0.0102	0.0053	0	0	0.0018	0.016	0.0076	0.0042	0
0.0141	0	0	0.0124	0	0	0	0	0	0.0097	0	0	0.0042	0	0.0153	0.011	0.0034	0.0122	0.0087	0.0072	0	0	0.0047	0	0	0.0049	0	0	0.0056	0.0068	0	0	0	0.0225	0	0	0.0149	0.018	0	0	0	0.011	0	0	0	0.0131	0	0.0113	0.0033	0.0065
0	0	0	0.0023	0	0	0.0115	0.0057	0	0	0.019	0.0045	0	0.0045	0	0.0179	0	0.0125	0.0191	0.0183	0	0	0.0035	0	0.0178	0	0	0.0048	0.0094	0.0063	0.0244	0.0058	0.0256	0	0	0.0185	0	0.0131	0.0054	0	0	0.0128	0.0134	0	0.0097	0.0155	0.0227	0.0103	0.0152	0
0	0.0024	0.005	0.0086	0.0013	0.0057	0	0	0	0	0.0067	0.0088	0.0097	0	0.0055	0.0042	0	0	0.0111	0	0.0049	0.0048	0.0008	0	0.0039	0.0093	0.0034	0.0171	0	0.0096	0.0194	0	0.0148	0.0385	0.0096	0.0166	0.0088	0	0.0073	0.0222	0	0.0096	0.0081	0	0	0.013	0	0.0127	0.0101	0.0148
0.0162	0.0045	0.01	0	0.0244	0	0.0218	0	0	0.0142	0.013	0.0081	0.0077	0.0168	0	0	0.0177	0.0224	0.0151	0.0129	0.0099	0.0342	0	0	0.01	0.0201	0.0105	0.0094	0.0285	0	0.0051	0.0258	0.0188	0.0207	0.0172	0.004	0.0233	0.0225	0	0.004	0.0103	0.0082	0	0	0.0189	0.009	0.0062	0.0155	0.0164	0.0201
0	0	0	0.0138	0	0	0	0	0	0	0.0074	0	0	0	0.0122	0	0	0	0	0	0.0158	0.0048	0	0	0	0	0	0	0	0	0	0.0084	0	0	0	0	0	0.0081	0	0	0	0	0	0	0	0	0	0.0117	0	0
0.0063	0.0088	0.0063	0.0151	0	0.0046	0	0.0137	0	0	0	0	0	0	0	0	0	0	0	0	0	0	0	0	0	0	0.0061	0	0	0	0	0	0.0051	0	0	0	0	0	0	0	0	0	0	0	0	0	0.0013	0.0051	0.0064	0
0	0	0.005	0.0193	0	0.031	0	0.0118	0.0122	0.0047	0.0294	0.0094	0	0.0053	0.0324	0.0241	0.0062	0	0.0126	0.017	0	0	0	0.0121	0	0.0048	0	0.0047	0	0	0	0	0.0141	0	0.012	0	0	0	0.0164	0	0	0.0138	0.004	0.0133	0.0044	0.0127	0	0	0.0087	0.0116
0	0.0045	0	0.0118	0.0076	0.0173	0.0122	0.0151	0.0039	0.0072	0	0.0071	0	0	0	0.0077	0.0192	0.0113	0	0	0.0058	0	0.0199	0	0	0	0.0021	0.008	0.0122	0.0072	0	0	0	0	0.0137	0	0.0049	0.009	0	0.015	0	0	0	0	0	0.0193	0.0227	0.0172	0	0.006
0.012	0.0081	0	0	0.0138	0	0.0087	0.0159	0	0	0	0	0.0067	0.0103	0	0	0	0	0.0157	0	0	0.0094	0.0222	0.021	0.0076	0.0106	0	0	0.0077	0.0107	0	0.0172	0.0253	0	0.0103	0	0	0.008	0.0101	0.0096	0	0	0	0	0	0	0.0103	0.0085	0.0093	0
0	0	0	0	0.0057	0	0.0115	0.007	0	0.0048	0	0.0066	0	0.0035	0	0.0166	0	0.0111	0	0	0.0081	0	0	0.0077	0.0075	0.0071	0.0061	0	0.0119	0	0.0106	0	0.008	0.0143	0	0.0132	0.0182	0	0	0.0111	0.0101	0	0	0	0	0.0083	0	0	0	0
[truncated: 984 more rows]
[truncated: 1,716 more columns]
